# Supplementary material for: TGF-β induces cholesterol accumulation to regulate the secretion of tumor-derived extracellular vesicles
Source: J Exp Clin Cancer Res. 2025 Feb 6;44:42. doi: 10.1186/s13046-025-03291-0 (PMC11800471; doi:10.1186/s13046-025-03291-0)
Supplement: Supplementary file 2 — Supplementary Material 2 [file 13046_2025_3291_MOESM2_ESM.xlsx]

## Sheet: All_data
Accession	Description	ΣCoverage	Σ# Proteins	Σ# Unique Peptides	Σ# Peptides	Σ# PSMs	B6: Area	C6: Area	D6: Area	E6: Area	F6: Area	G6: Area	H6: Area	I6: Area	J6: Area	P6: Area	Q6: Area	R6: Area	Score A2	Coverage A2	# Peptides A2	# PSM A2	Score B2	Coverage B2	# Peptides B2	# PSM B2	Score C2	Coverage C2	# Peptides C2	# PSM C2	Score D2	Coverage D2	# Peptides D2	# PSM D2	Score E2	Coverage E2	# Peptides E2	# PSM E2	Score F2	Coverage F2	# Peptides F2	# PSM F2	Score G2	Coverage G2	# Peptides G2	# PSM G2	Score H2	Coverage H2	# Peptides H2
P05387	60S acidic ribosomal protein P2 OS=Homo sapiens OX=9606 GN=RPLP2 PE=1 SV=1 - [RLA2_HUMAN]	95.65	2	10	11	312	3.49361e+08	3.74322e+08	1.37413e+07	6.25017e+09	8.12249e+09	1.12159e+09	3.4789e+09	4.8132e+09	1.7823e+09	5.60301e+08	9.89318e+08	2.25324e+08	53.2863	40	5	12	122.415	75.65	7	35	118.922	75.65	7	34	32.6402	67.83	5	9	75.473	78.26	5	16	66.2473	72.17	7	14	34.9137	88.7	6	7	58.8745	88.7	8
P04406	Glyceraldehyde-3-phosphate dehydrogenase OS=Homo sapiens OX=9606 GN=GAPDH PE=1 SV=3 - [G3P_HUMAN]	88.66	3	28	28	856	2.10013e+08	2.13099e+08	7.76738e+07	45391402584	4.76829e+10	4.88438e+09	2.71938e+10	2.87227e+10	1.14159e+09	1.39441e+09	3.75605e+08	1.94718e+08	306.606	64.48	15	100	104.465	38.21	9	34	92.3028	31.04	8	31	27.3144	21.49	5	8	572.968	83.28	23	145	446.871	67.16	19	127	105.788	65.07	14	26	232.085	77.91	19
P00441	Superoxide dismutase [Cu-Zn] OS=Homo sapiens OX=9606 GN=SOD1 PE=1 SV=2 - [SODC_HUMAN]	86.36	1	9	9	43	0	0	0	1.26974e+10	1.03313e+10	8099312172	9.11165e+09	1.07341e+10	101154724	0	0	0	2.92781	9.09	1	1						0							70.5067	86.36	8	13	35.1187	59.09	5	8	6.02402	9.09	1	2	45.5867	68.83	6
O75368	SH3 domain-binding glutamic acid-rich-like protein OS=Homo sapiens OX=9606 GN=SH3BGRL PE=1 SV=1 - [SH3L1_HUMAN]	85.09	1	9	9	39	0	0	0	1.39399e+09	1.37897e+09	136993148	2.11734e+08	450242138	1.74098e+08	0	0	0																	26.0427	70.18	6	7	51.244	85.09	9	13	13.896	46.49	4	4	19.0337	48.25	5
P00558	Phosphoglycerate kinase 1 OS=Homo sapiens OX=9606 GN=PGK1 PE=1 SV=3 - [PGK1_HUMAN]	83.45	3	35	35	793	4.66314e+07	2.13893e+08	4.83838e+06	9.80378e+10	9.45563e+10	1.18608e+10	4.14945e+10	4.21438e+10	8.25666e+09	1.23328e+07	4.93915e+08	0	100.951	41.25	13	28	34.1818	16.79	7	12	94.1513	37.65	14	32	4.47812	4.32	1	1	720.293	70.26	24	162	753.899	69.06	25	177	133.006	53.48	18	32	396.145	65.95	22
P13693	Translationally-controlled tumor protein OS=Homo sapiens OX=9606 GN=TPT1 PE=1 SV=1 - [TCTP_HUMAN]	82.56	3	7	10	83	0	0	0	1.45657e+10	7.38024e+09	2.95108e+08	1.60094e+09	6.07078e+09	4.90204e+08	144972	1.27121e+07	0	8.84026	15.7	2	3	3.04264	8.14	1	1		0							107.532	63.37	7	25	40.0906	34.3	5	12	13.0709	19.19	3	4	41.0136	30.81	5
P23528	Cofilin-1 OS=Homo sapiens OX=9606 GN=CFL1 PE=1 SV=3 - [COF1_HUMAN]	82.53	1	16	23	521	6.18319e+08	1.20261e+09	1.80841e+08	46370080333	2.53812e+10	4.6824e+09	1.86332e+10	2.24968e+10	4.41167e+09	3.49351e+08	1.12079e+09	112116429	94.926	50.6	7	27	57.8011	39.16	6	18	71.8506	46.39	8	22	37.1654	33.73	4	10	245.641	75.9	17	65	291.453	63.25	13	77	79.8659	50.6	5	21	202.748	54.22	8
P60174-1	Isoform 2 of Triosephosphate isomerase OS=Homo sapiens OX=9606 GN=TPI1 - [TPIS_HUMAN]	79.92	3	19	19	367	0	184397	0	33571863880	2.81079e+10	7.39842e+09	2.69423e+10	3.19671e+10	8.6462e+09	3.19769e+08	1.53509e+07	159862	50.2603	43.78	8	13	41.0711	24.5	5	14	47.905	21.69	4	15	9.29868	4.82	1	3	274.701	77.11	16	70	221.55	68.67	15	59	78.2692	64.66	13	20	138.192	62.25	12
P49773	Histidine triad nucleotide-binding protein 1 OS=Homo sapiens OX=9606 GN=HINT1 PE=1 SV=2 - [HINT1_HUMAN]	79.37	1	10	10	115	0	48477954	0	1898970835	7.82296e+08	0	6.73754e+08	3.74543e+08	0	5.64007e+06	32194177	1.69694e+07	32.4479	49.21	3	6	13.7054	11.11	1	6	22.0059	30.16	2	7		0			88.7417	50.79	5	15	64.2195	66.67	6	13	6.43858	19.05	1	1	50.944	66.67	5
P14618	Pyruvate kinase PKM OS=Homo sapiens OX=9606 GN=PKM PE=1 SV=4 - [KPYM_HUMAN]	78.72	4	3	46	1588	2.18696e+08	4.74708e+08	1.03075e+08	8.59815e+10	4.1145e+10	9.98038e+09	2.51745e+10	26661196654	4614634224	4.60887e+08	1.87961e+09	2.45936e+08	400.272	52.17	24	100	190.6	42.94	18	58	268.539	50.66	24	79	81.6853	31.26	12	22	1035.66	69.87	37	240	826.267	61.77	33	201	282.795	53.3	24	69	562.465	62.34	34
P30086	Phosphatidylethanolamine-binding protein 1 OS=Homo sapiens OX=9606 GN=PEBP1 PE=1 SV=3 - [PEBP1_HUMAN]	78.61	1	13	13	116	1.09544e+06	0	868710	1.7593e+10	1.57505e+10	2.78405e+09	7570157606	7.58335e+09	2539107922	1.01359e+07	1.14437e+06	1.0198e+06	2.937	7.49	1	1	3.93228	10.7	1	1	3.96693	10.7	1	1	4.09176	10.7	1	1	146.229	70.05	11	29	111.138	61.5	9	24	38.7165	50.8	6	8	80.5599	60.43	7
P46108-2	Isoform Crk-I of Adapter molecule crk OS=Homo sapiens OX=9606 GN=CRK - [CRK_HUMAN]	77.45	1	1	11	28	0	0	0	7.75704e+08	1.26938e+09	0	313154787	1.79403e+08	2.23079e+07	5.07498e+06	0	0	5.06891	8.33	1	1		0				0				0			40.4682	64.22	8	9	30.5289	52.94	6	7		0			15.322	31.37	3
P00338	L-lactate dehydrogenase A chain OS=Homo sapiens OX=9606 GN=LDHA PE=1 SV=2 - [LDHA_HUMAN]	76.51	7	25	27	1254	4.92866e+08	5.46382e+08	1.35685e+07	6.54103e+10	4.73149e+10	1.37846e+10	2.7531e+10	47350887415	7066516213	6.72693e+08	1.07849e+09	1.71446e+07	194.712	38.25	15	60	384.942	42.17	15	121	392.027	42.17	15	126	7.41705	7.23	2	2	386.806	60.84	19	126	427.126	45.48	18	136	158.811	45.78	16	45	288.256	46.08	18
O43399-4	Isoform 4 of Tumor protein D54 OS=Homo sapiens OX=9606 GN=TPD52L2 - [TPD54_HUMAN]	76	4	2	15	93	1.72635e+06	1.54631e+07	2.0312e+06	1.84283e+09	1.1891e+09	2.11751e+08	1.24544e+09	1.10265e+09	2.34887e+08	340013	5.13314e+07	0	18.5096	43	5	5	19.2295	23	4	7	32.7938	32.5	6	10	8.68142	14	2	3	60.6187	57.5	10	14	36.4701	51	8	9	8.34954	14.5	2	2	29.1922	38.5	6
P07108	Acyl-CoA-binding protein OS=Homo sapiens OX=9606 GN=DBI PE=1 SV=2 - [ACBP_HUMAN]	75.86	6	7	7	88	0	2.2391e+06	405571	6.63075e+09	9.4218e+09	1.26151e+09	4.5504e+09	5.76283e+09	9.69586e+08	646409	0	0	2.48828	9.2	1	1	2.44381	9.2	1	1	10.8216	32.18	2	3	2.36009	22.99	1	1	47.5961	65.52	6	13	69.4164	75.86	7	18	32.2768	63.22	5	8	53.6963	65.52	6
P18669	Phosphoglycerate mutase 1 OS=Homo sapiens OX=9606 GN=PGAM1 PE=1 SV=2 - [PGAM1_HUMAN]	75.59	3	19	19	354	742994	1.16938e+07	0	3.85103e+10	3.37479e+10	4.35549e+09	2.40615e+10	2.74459e+10	4.91117e+09	3.71905e+07	1.25274e+06	0	58.9361	42.91	8	14	37.3691	23.62	4	12	54.8702	35.43	6	17	2.5726	8.27	1	1	266.741	73.62	17	63	323.89	68.9	15	73	94.7187	63.78	11	21	204.533	74.41	17
P62937	Peptidyl-prolyl cis-trans isomerase A OS=Homo sapiens OX=9606 GN=PPIA PE=1 SV=2 - [PPIA_HUMAN]	75.15	7	12	13	706	1.8761e+06	609957	820251	7.61834e+10	59168917145	1.21657e+10	4.90885e+10	3.5257e+10	9.27776e+09	155175	4.97538e+06	0	75.5389	36.36	8	26	119.016	34.55	7	46	123.167	38.79	8	45	50.8888	22.42	5	19	306.228	63.64	11	93	308.542	63.64	11	95	70.4747	44.24	8	22	161.445	63.64	11
P07737	Profilin-1 OS=Homo sapiens OX=9606 GN=PFN1 PE=1 SV=2 - [PROF1_HUMAN]	75	1	16	16	540	2.88701e+08	6.09572e+08	3.32327e+08	7.90927e+10	65375889331	2.40737e+10	63542153723	7.33663e+10	1.85249e+10	1.25401e+06	4.25101e+07	368709	56.9013	48.57	5	16	69.0225	45.71	5	23	72.5148	45.71	5	25	32.1492	35.71	4	11	387.699	75	15	100	268.361	75	13	71	98.3195	73.57	11	28	221.8	75	14
P14618-2	Isoform M1 of Pyruvate kinase PKM OS=Homo sapiens OX=9606 GN=PKM - [KPYM_HUMAN]	74.58	3	3	46	1350	2.18696e+08	3.25346e+08	4.9312e+07	8.59815e+10	4.1145e+10	9.98038e+09	2.51745e+10	26661196654	4614634224	4.60887e+08	1.87961e+09	2.45936e+08	251.91	44.82	21	66	176.945	39.74	16	55	253.246	44.63	22	77	66.9244	24.11	10	19	827.998	64.03	35	196	653.824	55.93	32	162	241.774	45.95	21	58	465.961	54.99	31
P06733	Alpha-enolase OS=Homo sapiens OX=9606 GN=ENO1 PE=1 SV=2 - [ENOA_HUMAN]	74.42	2	36	39	1851	2.8536e+08	1.77653e+08	4.01081e+07	1.0634e+11	106650250536	4.1236e+10	5.66816e+10	6.35203e+10	3.57589e+10	8.66152e+07	1.12733e+09	1.69647e+08	121.45	49.08	17	36	125.531	31.8	12	41	172.181	31.8	13	59	64.2273	23.96	8	21	1728.07	69.35	37	412	1440.39	65.67	28	369	658.489	55.76	25	158	789.788	59.22	24
Q9H4M9	EH domain-containing protein 1 OS=Homo sapiens OX=9606 GN=EHD1 PE=1 SV=2 - [EHD1_HUMAN]	74.34	3	38	42	295	8.15263e+07	2.41165e+07	193071	4.39623e+09	1788289133	0	2.99278e+09	3.89827e+09	1.80974e+07	3.22842e+06	7.50821e+07	896946	60.072	27.15	12	17	93.5118	34.08	14	31	94.3136	28.09	13	31	7.56484	4.12	2	3	110.969	48.88	20	24	99.0589	42.51	21	23	3.3016	2.43	1	1	133.625	50.94	27
P22392-2	Isoform 3 of Nucleoside diphosphate kinase B OS=Homo sapiens OX=9606 GN=NME2 - [NDKB_HUMAN]	74.16	2	2	15	418	961230	1.46341e+06	706480	4.30795e+10	4.48579e+10	4.24242e+09	2.80594e+10	3.10844e+10	6.30217e+09	1.10335e+06	229833	425416	48.9946	38.58	6	15	22.2797	12.73	1	7	60.087	21.72	2	20	10.0076	12.73	1	4	244.798	74.16	13	65	274.753	74.16	14	75	81.2046	51.31	8	22	186.912	67.04	11
Q9NP97	Dynein light chain roadblock-type 1 OS=Homo sapiens OX=9606 GN=DYNLRB1 PE=1 SV=3 - [DLRB1_HUMAN]	72.92	2	4	4	30	0	2.93276e+08	1.20463e+08	4.72073e+09	2.40635e+09	3.20659e+08	3.96611e+09	2.63115e+08	566954699	356862	1020559610	150878036	6.85365	38.54	2	2					3.21647	12.5	1	1	3.26278	12.5	1	1	19.3793	72.92	4	5	19.0318	51.04	3	5	6.45412	29.17	2	2	20.1342	51.04	3
O43399-5	Isoform 5 of Tumor protein D54 OS=Homo sapiens OX=9606 GN=TPD52L2 - [TPD54_HUMAN]	72.73	3	2	15	96	1.72635e+06	1.54631e+07	2.0312e+06	1.84283e+09	1.29682e+09	2.11751e+08	1.24544e+09	1.10265e+09	2.34887e+08	6.29375e+06	5.13314e+07	0	18.5096	39.09	5	5	19.2295	20.91	4	7	35.0737	33.18	7	11	8.68142	12.73	2	3	63.1565	52.27	10	15	30.9717	46.36	7	8	8.34954	13.18	2	2	25.203	29.09	5
P0CG48	Polyubiquitin-C OS=Homo sapiens OX=9606 GN=UBC PE=1 SV=3 - [UBC_HUMAN]	72.26	4	8	8	224	0	451285	7.10823e+07	2.33281e+10	1.45508e+10	7.33699e+09	19943048162	1.04233e+10	4.7176e+09	4.67385e+06	0	432463804	23.5825	61.75	4	7	91.2368	49.93	4	30	113.178	49.93	3	36	57.1584	49.93	3	19	57.1002	47.3	4	13	40.1218	47.3	4	11	22.8591	32.85	2	6	38.6846	32.85	2
O00299	Chloride intracellular channel protein 1 OS=Homo sapiens OX=9606 GN=CLIC1 PE=1 SV=4 - [CLIC1_HUMAN]	72.2	1	16	16	201	1.17034e+08	1.62356e+08	2.62643e+07	3.14119e+10	3.01322e+10	4.26447e+09	2.35551e+10	2.44829e+10	2.81931e+09	3.03847e+06	2.34453e+08	2.38242e+07	19.1749	20.75	4	7	64.4218	45.23	7	21	69.1174	34.02	6	22	6.57866	11.2	2	2	93.1166	59.34	14	24	50.553	37.76	7	13	8.78966	11.2	2	3	61.8905	54.36	9
P63241	Eukaryotic translation initiation factor 5A-1 OS=Homo sapiens OX=9606 GN=EIF5A PE=1 SV=2 - [IF5A1_HUMAN]	72.08	4	15	15	201	1.7059e+07	1.53199e+07	1.43215e+07	6.41479e+09	5368932471	5.47698e+08	3.17479e+09	5008556142	6.91772e+08	9.11316e+08	3.04184e+07	0	39.0511	46.1	6	9	42.0455	31.17	4	16	53.7459	31.17	4	18	14.146	22.73	2	4	77.9921	51.3	11	19	91.2388	51.3	11	22	39.4864	50.65	7	9	61.3872	56.49	9
O43707	Alpha-actinin-4 OS=Homo sapiens OX=9606 GN=ACTN4 PE=1 SV=2 - [ACTN4_HUMAN]	71.57	6	48	69	711	2.2736e+06	5.07772e+06	0	2.11467e+10	2.57557e+10	4.05222e+09	1.26502e+10	1.32505e+10	3.00612e+09	2.14379e+06	1.99671e+07	326738	70.5436	23.49	15	19	29.4872	8.67	6	10	75.5837	17.12	12	27		0			609.638	68.06	59	148	633.618	67.95	57	152	174.373	47.42	35	43	376.23	55.21	48
P01036	Cystatin-S OS=Homo sapiens OX=9606 GN=CST4 PE=1 SV=3 - [CYTS_HUMAN]	70.92	1	7	12	231	5.29915e+07	4.85006e+07	0	1.22327e+10	21645471454	62256138	2.04999e+10	2.58579e+10	972778	0	0	0	5.38029	20.57	2	2	8.85007	25.53	2	3	12.7359	33.33	3	4		0			173.074	70.92	10	44	156.804	64.54	8	41	8.22812	24.82	2	2	201.339	53.9	7
P15531	Nucleoside diphosphate kinase A OS=Homo sapiens OX=9606 GN=NME1 PE=1 SV=1 - [NDKA_HUMAN]	70.39	2	1	11	358	961230	1.46341e+06	706480	29783474734	3.5798e+10	2.93985e+09	21319255015	2.24569e+10	5478015498	626139	229833	425416	53.2631	41.45	5	16	22.2797	11.18	1	7	60.087	19.08	2	20	10.0076	11.18	1	4	187.36	70.39	9	50	236.948	70.39	10	65	76.8267	57.89	7	21	175.852	70.39	8
P62942	Peptidyl-prolyl cis-trans isomerase FKBP1A OS=Homo sapiens OX=9606 GN=FKBP1A PE=1 SV=2 - [FKB1A_HUMAN]	70.37	1	6	6	99	400990	440965	0	9340374825	5.54726e+09	772137588	5.5904e+09	8.49767e+09	2.9883e+08	328833	347355	729097	8.191	12.96	1	2	9.68833	12.96	1	3	13.8715	12.96	1	4	3.32188	12.96	1	1	71.6526	70.37	5	18	74.3166	44.44	3	18	13.5859	42.59	2	3	60.8585	60.19	4
P50395	Rab GDP dissociation inhibitor beta OS=Homo sapiens OX=9606 GN=GDI2 PE=1 SV=2 - [GDIB_HUMAN]	70.11	2	25	34	213	2.54619e+06	0	441051	1.42095e+10	1.38387e+10	1.69338e+09	7.58924e+09	9.53269e+09	1.15568e+09	0	1.1498e+07	0	22.4041	20.22	6	6	3.22515	4.27	1	1	2.29087	2.7	1	1	2.3442	2.7	1	1	225.786	64.49	27	54	163.132	55.28	23	42	74.9147	34.61	12	19	111.012	47.87	20
Q99497	Protein/nucleic acid deglycase DJ-1 OS=Homo sapiens OX=9606 GN=PARK7 PE=1 SV=2 - [PARK7_HUMAN]	69.84	1	15	15	163	9.08913e+07	6.56938e+07	6.50455e+07	7.04589e+09	5.98446e+09	1.77114e+09	2.5977e+09	1.54659e+09	1.30718e+09	3.43322e+06	2.24003e+08	7.35421e+07	9.54463	19.58	3	3	18.0539	37.57	5	6	32.293	29.63	4	12	11.1619	25.93	3	3	92.1288	65.61	12	22	106.073	66.14	12	29	37.9902	52.38	7	10	66.2283	61.9	10
Q9UI42	Carboxypeptidase A4 OS=Homo sapiens OX=9606 GN=CPA4 PE=1 SV=2 - [CBPA4_HUMAN]	69.36	2	20	20	91	0	0	8.5519e+07	7.94413e+08	3.51484e+08	6.82508e+09	56215299	807504378	20551170923	0	0	0					2.14365	2.38	1	1	7.34939	4.99	2	3	28.5422	12.59	3	7	34.5191	28.98	6	7	24.064	16.39	5	6	79.8072	37.77	12	20	11.8609	11.4	3
Q9Y281-3	Isoform 3 of Cofilin-2 OS=Homo sapiens OX=9606 GN=CFL2 - [COF2_HUMAN]	69.13	2	6	13	245	7.69363e+06	4.2349e+07	7.57532e+07	3.76803e+10	2.50744e+10	4.47253e+09	1.7419e+10	2.0277e+10	4.50207e+09	2.01965e+07	1.19145e+08	2.76816e+07	33.9894	41.61	5	9	44.3202	31.54	3	14	65.233	41.61	5	20	25.1185	18.79	2	8	66.3646	53.02	9	16	96.7669	54.36	8	25	24.889	41.61	4	6	70.145	34.23	4
O60259-4	Isoform 4 of Kallikrein-8 OS=Homo sapiens OX=9606 GN=KLK8 - [KLK8_HUMAN]	68.75	1	1	1	1	0	0	0	0	0	154749414	0	0	0	0	0	0																									3.11048	68.75	1	1
P80188	Neutrophil gelatinase-associated lipocalin OS=Homo sapiens OX=9606 GN=LCN2 PE=1 SV=2 - [NGAL_HUMAN]	68.69	2	14	14	325	287408	0	0	7.51165e+10	6.39243e+10	309388337	1.23046e+10	9.55757e+09	0	0	1.09184e+06	0	30.7723	23.74	4	9	6.68027	7.58	1	2	8.40329	7.58	1	2		0			417.674	68.69	13	117	389.798	65.15	13	112	15.8958	14.14	2	5	59.2568	54.04	10
P35908	Keratin, type II cytoskeletal 2 epidermal OS=Homo sapiens OX=9606 GN=KRT2 PE=1 SV=2 - [K22E_HUMAN]	68.23	7	29	36	987	4.77137e+08	2.38496e+08	1.46221e+08	2.15512e+08	2.10189e+08	1.57304e+08	5.81067e+07	4.47205e+08	2789340790	5.63269e+07	1.27434e+08	7.61307e+07	151.293	36.93	20	42	769.156	49.45	27	242	489.005	45.23	26	159	284.122	36.62	20	93	19.2958	11.89	5	5	22.8305	11.74	6	7	10.3942	6.1	3	3	10.6957	6.73	3
P12814	Alpha-actinin-1 OS=Homo sapiens OX=9606 GN=ACTN1 PE=1 SV=2 - [ACTN1_HUMAN]	67.71	4	34	59	514	2.08387e+07	4.16355e+07	1.52841e+07	1.50071e+10	1.4385e+10	2.85726e+09	1.18193e+10	1.27363e+10	2.73067e+09	359098	2.68901e+07	326738	33.7743	10.09	7	9	35.2118	9.98	6	11	61.1622	15.25	10	19	4.92598	2.24	1	1	390.212	56.05	44	96	350.667	54.48	47	88	145.508	40.58	27	35	358.61	58.3	47
Q15582	Transforming growth factor-beta-induced protein ig-h3 OS=Homo sapiens OX=9606 GN=TGFBI PE=1 SV=1 - [BGH3_HUMAN]	67.5	1	40	40	2994	920931954	1.47967e+09	8.46099e+09	10869366260	1.45898e+10	2.25677e+10	95032398092	9.67559e+10	70361394152	1.03651e+09	1.70474e+09	3.08951e+09	218.617	34.7	20	63	633.302	38.65	22	217	633.988	34.99	20	214	1241.92	39.39	23	384	237.744	49.63	22	54	206.986	39.82	21	52	324.954	47.88	24	78	715.295	55.05	27
P04179	Superoxide dismutase [Mn], mitochondrial OS=Homo sapiens OX=9606 GN=SOD2 PE=1 SV=3 - [SODM_HUMAN]	67.12	4	12	12	78	0	0	0	9.77527e+09	8.86018e+09	0	3.65949e+09	6.32328e+09	0	0	0	0		0															108.557	50	7	21	117.668	54.5	9	26	3.2362	6.31	1	1	65.4904	63.51	10
P51858	Hepatoma-derived growth factor OS=Homo sapiens OX=9606 GN=HDGF PE=1 SV=1 - [HDGF_HUMAN]	67.08	3	12	13	65	0	3.77007e+06	0	8.09952e+08	3.86041e+09	435873739	1.35112e+09	2.2724e+09	3.7032e+08	0	0	0	28.492	31.67	6	7		0			3.2178	6.67	1	1		0			75.4198	36.25	6	14	57.1576	52.08	9	11	13.0094	18.33	3	3	26.3094	29.58	5
P04075	Fructose-bisphosphate aldolase A OS=Homo sapiens OX=9606 GN=ALDOA PE=1 SV=2 - [ALDOA_HUMAN]	67.03	3	27	30	551	321146	0	1.65787e+06	3.2724e+10	3.02686e+10	9.25827e+09	1.85754e+10	2.4323e+10	6.47867e+09	2.22087e+07	934980	1.20169e+07	41.4054	30.22	9	11	33.5635	21.43	6	12	61.1173	23.9	8	22	13.352	12.64	3	4	418.186	61.81	23	101	438.775	54.4	19	101	161.829	48.35	14	38	286.368	42.58	16
Q15819	Ubiquitin-conjugating enzyme E2 variant 2 OS=Homo sapiens OX=9606 GN=UBE2V2 PE=1 SV=4 - [UB2V2_HUMAN]	66.9	2	3	8	106	1.92173e+07	1.62451e+07	838907	1.85104e+09	3.48778e+09	2.88321e+08	2370294050	3495044120	2.91269e+08	225240	131244198	4.33648e+07	15.9933	18.62	3	6	15.5175	21.38	2	5	33.4688	43.45	5	12	10.8227	17.93	2	4	67.3372	44.83	5	17	53.7879	56.55	6	15	10.1616	15.86	2	3	15.1814	28.28	3
P20290-2	Isoform 2 of Transcription factor BTF3 OS=Homo sapiens OX=9606 GN=BTF3 - [BTF3_HUMAN]	66.67	2	4	5	19	0	23978817	0	4.65896e+08	238125490	162018471	3.06468e+07	2.67204e+08	0	0	0	0	2.42913	17.28	1	1		0			6.19547	15.43	1	1					22.7576	37.65	3	5	10.1605	29.01	2	2	7.14481	17.28	1	1	7.15768	11.73	1
P11021	Endoplasmic reticulum chaperone BiP OS=Homo sapiens OX=9606 GN=HSPA5 PE=1 SV=2 - [BIP_HUMAN]	66.67	3	51	53	1075	5.8531e+07	2.26613e+07	2.69675e+07	2.88698e+10	33743078874	2300819893	1.69575e+10	2.32761e+10	3.30603e+09	8.26478e+08	3.19956e+08	2.77126e+07	203.475	38.23	23	56	192.859	38.53	22	62	204.174	36.24	21	66	98.3075	32.42	16	32	541.051	52.14	38	131	525.495	53.98	37	134	139.333	35.32	21	35	386.52	48.17	32
Q9UL46	Proteasome activator complex subunit 2 OS=Homo sapiens OX=9606 GN=PSME2 PE=1 SV=4 - [PSME2_HUMAN]	66.11	1	14	14	107	5.5559e+06	1.95676e+07	0	5.30393e+09	3.59041e+09	2.46233e+08	8.89909e+08	7.80305e+08	1.04875e+08	1.61421e+07	795784	0	28.4332	31.8	6	7	12.3394	15.48	2	3	13.5557	21.34	4	4		0			61.5963	46.03	8	15	66.2051	31.8	5	17	29.4287	28.03	4	7	50.4746	33.89	6
P16152	Carbonyl reductase [NADPH] 1 OS=Homo sapiens OX=9606 GN=CBR1 PE=1 SV=3 - [CBR1_HUMAN]	66.06	2	13	16	173	8.26265e+07	7.49813e+07	0	4.87995e+09	7.31255e+09	4.0416e+08	3539181903	4566999094	1.46652e+08	265316	2.55709e+08	2.62384e+07	48.7488	21.3	5	13	16.7958	21.3	3	4	30.0241	21.3	3	7	3.19465	5.42	1	1	109.128	59.21	13	30	116.474	63.54	14	31	22.3747	23.1	6	6	75.071	46.93	12
P05121	Plasminogen activator inhibitor 1 OS=Homo sapiens OX=9606 GN=SERPINE1 PE=1 SV=1 - [PAI1_HUMAN]	65.92	2	26	26	2778	3.46541e+08	2.65794e+08	3.49478e+08	6.67815e+10	45135104986	2.01513e+10	9.17002e+10	7.6753e+10	8.68329e+10	2.73621e+08	9.93112e+07	8.12218e+07	82.2631	33.58	9	24	211.348	35.57	12	84	197.481	32.34	11	83	173.343	36.07	11	65	724.502	59.7	20	225	666.003	61.94	19	232	336.863	49.5	14	119	1747	60.95	21
P37802	Transgelin-2 OS=Homo sapiens OX=9606 GN=TAGLN2 PE=1 SV=3 - [TAGL2_HUMAN]	65.83	3	16	16	287	2.95193e+08	4.19823e+08	1.27863e+08	9.61405e+09	1.10423e+10	3.16596e+09	18125200125	1.77931e+10	1.68184e+09	1.92656e+08	1.7158e+07	5.60698e+07	31.4645	30.15	6	10	90.267	53.27	10	31	102.062	60.8	11	35	50.8855	48.74	8	17	73.6561	53.27	9	21	64.9732	53.27	10	19	44.2666	47.74	8	13	67.4369	59.8	11
P07437	Tubulin beta chain OS=Homo sapiens OX=9606 GN=TUBB PE=1 SV=2 - [TBB5_HUMAN]	65.54	3	6	26	419	9.15158e+07	6.60093e+07	0	2.29992e+10	1.32961e+10	8.74838e+08	1.15934e+10	1.30858e+10	8.40002e+08	7.24172e+06	2.24331e+08	1.96875e+07	54.4564	32.43	11	17	55.0986	19.82	7	19	55.7396	19.82	7	20	4.69826	6.08	2	2	285.702	60.36	22	76	226.394	54.5	20	62	52.4484	28.6	12	14	183.395	50.45	19
P68371	Tubulin beta-4B chain OS=Homo sapiens OX=9606 GN=TUBB4B PE=1 SV=1 - [TBB4B_HUMAN]	65.39	4	3	25	388	3.31224e+07	4.25928e+07	3.14491e+06	1.54754e+10	1.09611e+10	3.98105e+08	7.21437e+09	7.94426e+09	2.99305e+08	7.25914e+06	1.02622e+08	1.13563e+07	52.6388	35.73	11	16	49.5303	19.78	7	17	52.4906	19.78	7	19	8.05573	9.44	3	3	267.848	60.22	22	71	196.627	50.34	19	57	55.4262	31.24	12	14	166.601	50.11	18
P50454	Serpin H1 OS=Homo sapiens OX=9606 GN=SERPINH1 PE=1 SV=2 - [SERPH_HUMAN]	65.31	1	24	24	319	3.71109e+07	5.01683e+07	0	2733459143	2.60171e+09	9.03048e+07	3.01655e+09	3.20001e+09	0	4.75308e+07	1.14501e+08	0	87.9943	49.28	14	24	86.3424	24.64	9	29	112.661	30.38	10	35		0			87.5312	44.5	12	19	79.4466	37.8	13	19	8.3916	7.66	2	2	86.4887	41.15	14
P02545-2	Isoform C of Prelamin-A/C OS=Homo sapiens OX=9606 GN=LMNA - [LMNA_HUMAN]	65.21	2	1	42	540	1.69201e+07	611209	7.1268e+06	4.42988e+09	3.53918e+09	1.64446e+09	1.51912e+09	2.23404e+09	4.27594e+08	1.37664e+08	3.17408e+07	526960	71.2952	31.47	16	21	115.351	29.2	15	43	121.443	29.55	15	44	52.2466	17.31	9	19	185.766	40.73	22	45	225.521	45.98	27	57	102.878	34.09	16	25	126.497	31.29	18
P12004	Proliferating cell nuclear antigen OS=Homo sapiens OX=9606 GN=PCNA PE=1 SV=1 - [PCNA_HUMAN]	65.13	1	11	11	121	2.42633e+08	3.77103e+08	9.05457e+06	6.09626e+09	6811576377	3.08582e+08	3.23706e+09	2990925330	2.73804e+08	4.95525e+06	3.90419e+08	2.35592e+07	10.0612	4.98	1	3	24.4291	15.33	3	8	35.6653	21.46	5	12	4.2322	7.28	1	1	64.9252	41.38	6	17	48.7665	31.8	5	14	10.3506	17.24	3	3	31.422	37.16	5
Q15181	Inorganic pyrophosphatase OS=Homo sapiens OX=9606 GN=PPA1 PE=1 SV=2 - [IPYR_HUMAN]	65.05	1	21	22	182	9.76678e+06	2.28988e+07	8.92043e+06	8.65154e+09	5921142368	1.05156e+09	3.86646e+09	5.07415e+09	770437480	2.07813e+07	3.04137e+07	1.52759e+07	42.0879	50.87	10	12	26.5908	19.72	5	9	22.6917	19.03	5	7	13.6372	16.26	3	4	109.341	59.52	16	27	115.42	58.48	17	28	43.0368	42.56	8	10	63.9922	49.83	10
P29692-3	Isoform 3 of Elongation factor 1-delta OS=Homo sapiens OX=9606 GN=EEF1D - [EF1D_HUMAN]	64.98	1	1	13	117	0	282766	0	1.92603e+09	2.61354e+09	5.40173e+08	2616326764	2.11463e+09	3.59742e+08	4.4273e+07	1.31758e+06	560566	27.2553	32.3	6	8	12.8021	10.12	2	4	24.9198	22.96	5	9	6.70557	4.67	1	2	43.48	20.62	4	13	54.2956	41.25	7	15	14.9625	20.62	4	4	43.5955	28.79	7
P68036	Ubiquitin-conjugating enzyme E2 L3 OS=Homo sapiens OX=9606 GN=UBE2L3 PE=1 SV=1 - [UB2L3_HUMAN]	64.94	4	7	7	32	0	0	0	3.41429e+09	4166064467	1.18728e+08	2864538230	3.74706e+09	2.63488e+08	3.32792e+06	0	0	11.929	40.26	3	3		0				0				0			17.8458	35.71	3	4	34.8237	41.56	4	8	12.0008	29.87	3	3	16.4379	24.03	2
P40926	Malate dehydrogenase, mitochondrial OS=Homo sapiens OX=9606 GN=MDH2 PE=1 SV=3 - [MDHM_HUMAN]	64.79	2	20	20	231	1.2445e+06	392500	0	1.38035e+10	1.29601e+10	1.98895e+09	6.7642e+09	8470576982	1.24533e+09	2.54954e+08	1.44603e+07	0	62.9839	30.77	8	17	18.7853	5.92	2	8	27.2539	20.71	6	11		0			130.231	53.85	15	33	94.7669	45.86	11	25	39.1875	35.21	9	11	95.7785	44.38	11
P01033	Metalloproteinase inhibitor 1 OS=Homo sapiens OX=9606 GN=TIMP1 PE=1 SV=1 - [TIMP1_HUMAN]	64.73	1	9	9	230	0	739220	943716	2.75027e+10	2.12463e+10	3.08908e+10	3.97532e+10	5.64733e+10	2.4986e+10	439460	1.35111e+06	512897	13.0436	13.53	2	4	26.6607	15.46	3	9	47.4058	15.46	3	17	55.4834	15.46	3	20	83.7427	51.69	7	22	42.5391	39.61	6	13	81.9444	32.37	5	23	66.225	42.03	6
Q9UKY7-2	Isoform 2 of Protein CDV3 homolog OS=Homo sapiens OX=9606 GN=CDV3 - [CDV3_HUMAN]	64.32	3	7	7	25	0	0	0	583789336	2.18166e+08	0	3.36371e+08	8.65642e+07	0	0	0	0	24.8447	15.49	3	5		0				0				0			7.14812	10.8	1	1	61.9409	33.8	3	7		0			22.8515	48.83	3
Q06830	Peroxiredoxin-1 OS=Homo sapiens OX=9606 GN=PRDX1 PE=1 SV=1 - [PRDX1_HUMAN]	64.32	1	14	17	296	1.09207e+07	0	1.23475e+07	18336101874	2.96423e+10	5973135089	1.88677e+10	2.11299e+10	4.54593e+09	887178	5.35418e+07	1.6878e+07	16.6815	23.62	5	6	57.3981	37.19	7	22	51.7003	33.67	7	20	44.6872	36.68	7	17	108.001	56.28	14	29	126.48	59.8	14	35	59.7387	42.71	10	18	89.4015	47.24	12
P26038	Moesin OS=Homo sapiens OX=9606 GN=MSN PE=1 SV=3 - [MOES_HUMAN]	64.3	1	33	46	510	6.09904e+07	5.6891e+07	1.73268e+07	14160287442	2.39945e+10	1.11147e+09	1.10542e+10	1.49975e+10	1041394296	6.99156e+07	6.41263e+07	22784973	87.3776	27.21	15	25	71.0453	22.88	10	25	111.042	26.17	12	39	11.8813	4.68	2	4	294.213	50.09	25	70	305.203	52.17	32	76	65.4736	30.68	12	16	239.395	43.33	25
P84077	ADP-ribosylation factor 1 OS=Homo sapiens OX=9606 GN=ARF1 PE=1 SV=2 - [ARF1_HUMAN]	64.09	3	6	11	150	9.05071e+06	207064	0	1552701808	2243088839	1.48937e+08	6.76602e+08	9.35985e+08	0	491094	3.55149e+07	5.21068e+06	60.4303	54.7	9	17	27.635	25.97	4	9	23.7642	12.71	2	8	11.7582	20.44	3	4	56.1311	48.62	8	16	44.5378	42.54	6	13	11.5737	12.15	2	2	41.708	42.54	5
P29692	Elongation factor 1-delta OS=Homo sapiens OX=9606 GN=EEF1D PE=1 SV=5 - [EF1D_HUMAN]	64.06	3	2	14	148	513967	428745	0	1.92603e+09	2.9212e+09	5.40173e+08	2.74951e+09	2.11463e+09	4.52574e+08	6.6175e+07	1.31758e+06	560566	30.0819	30.6	6	8	32.6761	17.79	3	10	35.0466	29.54	6	12	15.0399	12.81	2	4	53.5834	30.96	6	15	76.4671	49.82	9	19	14.9625	18.86	4	4	56.7282	34.88	8
P62258	14-3-3 protein epsilon OS=Homo sapiens OX=9606 GN=YWHAE PE=1 SV=1 - [1433E_HUMAN]	63.92	2	19	22	442	6.23063e+07	4.93439e+07	1.51815e+07	1.14896e+10	1.06687e+10	1.14964e+09	4.44341e+09	5.93282e+09	8.01617e+08	3.39181e+07	7.83387e+07	1.57018e+06	42.7721	43.53	10	12	45.75	27.45	5	16	58.744	36.47	8	20	9.80758	15.69	3	3	311.423	54.12	16	77	272.981	58.82	18	69	62.4462	32.55	9	18	200.445	54.12	13
Q02818	Nucleobindin-1 OS=Homo sapiens OX=9606 GN=NUCB1 PE=1 SV=4 - [NUCB1_HUMAN]	63.77	1	35	36	548	13359005	1.7332e+07	1.85423e+07	4.83265e+09	6.58991e+09	6482341048	8932409490	9.29675e+09	4.66887e+09	1.76773e+08	2.72674e+07	6.03884e+07	78.2596	44.25	17	22	101.165	38.18	14	35	125.113	36.44	15	45	102.859	34.27	13	35	179.029	54.23	21	45	170.405	56.62	25	40	143.429	55.97	22	34	189.401	52.49	24
Q9Y696	Chloride intracellular channel protein 4 OS=Homo sapiens OX=9606 GN=CLIC4 PE=1 SV=4 - [CLIC4_HUMAN]	63.64	1	13	13	159	1.2872e+08	1.77853e+08	4.79251e+07	5176868529	2.69082e+09	1.35553e+08	1713601436	2383939712	6.71836e+08	3.2134e+07	1.42206e+08	23949799	6.98113	9.88	2	2	46.0535	31.62	6	15	69.1244	31.62	6	22	5.79136	8.7	1	1	52.4527	41.5	7	11	66.9417	37.55	7	15	20.0795	23.72	3	4	33.4572	33.6	6
Q16777	Histone H2A type 2-C OS=Homo sapiens OX=9606 GN=HIST2H2AC PE=1 SV=4 - [H2A2C_HUMAN]	63.57	3	3	8	76	3.3966e+06	0	2.26452e+06	7.36774e+09	7.61286e+09	1.50855e+08	3559216738	4.41434e+09	344682111	1.61512e+06	3.80388e+06	3.57703e+06	10.796	12.4	2	4	13.2679	29.46	2	4	10.8305	29.46	2	3	6.82771	22.48	1	1	39.1708	58.14	6	11	36.4007	58.14	7	10	12.9043	42.64	3	3	21.3145	49.61	4
P30101	Protein disulfide-isomerase A3 OS=Homo sapiens OX=9606 GN=PDIA3 PE=1 SV=4 - [PDIA3_HUMAN]	63.37	1	31	31	189	7.30155e+06	402098	554875	4.67484e+09	4.63258e+09	3.55138e+08	3.83087e+09	4.38358e+09	9.42391e+08	6.78533e+06	582371	0	39.8059	23.37	11	12	20.1044	12.08	5	8	20.4169	12.67	5	8	2.73839	2.97	1	1	121.648	50.1	20	33	130.159	52.28	22	34	25.8273	18.61	7	7	76.0613	33.66	15
O00560	Syntenin-1 OS=Homo sapiens OX=9606 GN=SDCBP PE=1 SV=1 - [SDCB1_HUMAN]	63.09	3	10	10	95	1.37963e+08	1.93605e+08	3.66827e+08	1.25921e+09	9.31859e+08	7.49044e+08	525615029	6.42342e+08	1.3663e+09	0	6.03665e+07	190203617	3.37881	3.69	1	1	38.3684	13.42	3	13	35.0802	13.42	3	12	23.3561	13.42	3	8	28.8188	41.61	5	6	8.7647	10.07	2	2	25.9913	24.83	4	6	10.9996	10.07	2
Q93077	Histone H2A type 1-C OS=Homo sapiens OX=9606 GN=HIST1H2AC PE=1 SV=3 - [H2A1C_HUMAN]	63.08	4	1	7	67	0	0	0	7.36774e+09	7.61286e+09	215406353	3559216738	4.41434e+09	1.76117e+08	1.61512e+06	0	0	10.796	12.31	2	4	6.81154	6.92	1	3	5.43382	6.92	1	2		0			43.4261	57.69	6	12	33.001	57.69	6	10	6.50602	20	2	2	24.8972	57.69	5
P01034	Cystatin-C OS=Homo sapiens OX=9606 GN=CST3 PE=1 SV=1 - [CYTC_HUMAN]	63.01	1	10	10	562	0	392573	318666	3.85876e+10	4.01975e+10	22034759908	3.89274e+10	4.89609e+10	2.99624e+10	1.59953e+08	0	337292	19.3782	19.18	2	6	80.2242	25.34	4	28	112.481	25.34	4	37	118.016	25.34	4	40	273.159	56.85	9	69	227.715	49.32	9	57	186.624	43.15	8	48	211.201	43.15	7
P11142	Heat shock cognate 71 kDa protein OS=Homo sapiens OX=9606 GN=HSPA8 PE=1 SV=1 - [HSP7C_HUMAN]	63	3	37	45	1710	2.10211e+08	4.87947e+07	2.54382e+07	30435205380	3.52316e+10	6.29039e+09	2.27855e+10	2.63801e+10	3.29647e+09	5.53222e+08	5.96999e+08	1.88957e+08	245.189	36.53	23	70	375.196	42.88	25	118	419.129	39.32	24	129	256.004	33.44	20	81	650.03	58.51	35	170	674.439	57.74	33	181	206.423	45.05	24	54	469.1	54.33	30
P09211	Glutathione S-transferase P OS=Homo sapiens OX=9606 GN=GSTP1 PE=1 SV=2 - [GSTP1_HUMAN]	62.86	1	12	12	163	1.23457e+08	2.08254e+08	3.11847e+07	2.11857e+10	30189165696	5296632380	22035017014	2.43123e+10	4.00232e+09	5.17949e+07	1.76939e+08	3.67942e+07	27.5489	47.14	6	7	8.16074	17.62	2	2	14.393	16.67	2	3	11.7651	21.9	3	3	131.727	62.86	11	30	120.046	55.71	10	28	47.1609	42.86	6	11	87.4557	61.9	8
Q04760	Lactoylglutathione lyase OS=Homo sapiens OX=9606 GN=GLO1 PE=1 SV=4 - [LGUL_HUMAN]	62.5	2	9	9	79	2.38743e+07	2.44076e+07	8.67554e+06	4.88662e+09	4.78618e+09	5.83354e+08	2.25019e+09	3.48025e+09	662235780	191130	4.85005e+07	0	10.1134	20.65	3	3	4.95553	9.78	2	2	7.21482	9.78	2	3	2.52566	5.43	1	1	72.0257	51.63	8	18	40.0597	58.7	7	10	12.5878	25.54	4	4	34.6755	44.57	6
P23284	Peptidyl-prolyl cis-trans isomerase B OS=Homo sapiens OX=9606 GN=PPIB PE=1 SV=2 - [PPIB_HUMAN]	62.04	1	14	15	415	596579	0	644589	1.46842e+10	1.58377e+10	23024404394	1.53981e+10	1.7298e+10	15081639298	305603	861684	3.44019e+06	91.8915	43.52	9	29	25.4891	12.96	3	10	23.5461	7.87	2	9	31.3069	29.17	6	12	130.324	61.57	14	36	143.038	54.17	13	41	160.43	51.39	13	46	108.644	53.7	12
P08670	Vimentin OS=Homo sapiens OX=9606 GN=VIM PE=1 SV=4 - [VIME_HUMAN]	62.02	8	35	41	979	1.48889e+08	1.46149e+08	6.98533e+07	1.42981e+10	1.42905e+10	2.52922e+09	1.4831e+10	1.25366e+10	2.03613e+09	1.8222e+08	216994240	8.97455e+07	163.741	41.85	23	49	268.645	40.13	21	87	310.757	47.42	25	99	148.399	24.89	13	47	277.364	46.14	23	75	282.733	47.21	26	76	68.0447	25.97	15	20	261.038	43.35	24
P09382	Galectin-1 OS=Homo sapiens OX=9606 GN=LGALS1 PE=1 SV=2 - [LEG1_HUMAN]	61.48	1	9	9	265	1.92858e+07	2.68384e+07	1.63531e+08	5.08639e+09	2.97844e+09	1.13064e+09	1.68169e+09	2.40611e+09	9.8448e+08	9.08261e+07	6.10777e+08	1.54721e+08	66.4591	39.26	4	17	26.9284	19.26	2	9	48.7179	36.3	4	17	24.2834	26.67	3	9	178.862	46.67	5	43	112.02	39.26	4	27	56.9104	31.85	3	14	94.7796	40.74	4
P04792	Heat shock protein beta-1 OS=Homo sapiens OX=9606 GN=HSPB1 PE=1 SV=2 - [HSPB1_HUMAN]	61.46	1	11	11	58	5.36067e+06	0	0	1.26848e+09	2.43887e+09	1.55314e+09	1555202296	1.70152e+09	1790205738	1.57561e+07	0	1.85153e+07	19.3728	21.95	4	6	6.00858	13.17	2	2	3.45074	7.8	1	1	8.2358	12.68	2	3	28.7207	38.54	5	6	16.9361	27.32	4	4	17.5782	19.02	3	4	16.0533	20.98	3
P53999	Activated RNA polymerase II transcriptional coactivator p15 OS=Homo sapiens OX=9606 GN=SUB1 PE=1 SV=3 - [TCP4_HUMAN]	61.42	1	11	11	63	0	0	0	899288389	9.19719e+08	5.43196e+08	1602212400	1935671702	2.13398e+08	2.42619e+07	0	0	33.5074	59.84	7	10	4.82383	15.75	2	2	8.44986	18.9	2	3	2.45195	7.09	1	1	19.903	30.71	4	4	16.2918	30.71	5	5	9.78148	22.05	3	3	3.27234	10.24	1
P61088	Ubiquitin-conjugating enzyme E2 N OS=Homo sapiens OX=9606 GN=UBE2N PE=1 SV=1 - [UBE2N_HUMAN]	61.18	2	10	10	130	2.70014e+07	1.28292e+08	587061	5.05991e+09	6320796546	60440077	2560721264	4.3077e+09	2.7453e+08	806638	428587	0	10.8024	29.61	3	3	40.274	23.68	3	14	67.9459	23.68	3	22	7.22428	13.82	2	3	39.0369	42.11	6	11	35.6866	48.03	6	11	2.52412	5.26	1	1	20.2786	30.92	4
P30041	Peroxiredoxin-6 OS=Homo sapiens OX=9606 GN=PRDX6 PE=1 SV=3 - [PRDX6_HUMAN]	61.16	1	19	19	252	1.48927e+08	2.01481e+08	5.3668e+07	7418659531	10421032720	9.04533e+08	7.02445e+09	7.8958e+09	1.10007e+09	2.6769e+07	6.20709e+08	7.57913e+07	75.3245	45.54	13	22	40.096	33.48	7	13	63.5801	37.95	8	21	33.9748	33.04	7	11	133.08	54.02	13	32	85.7757	55.36	15	22	16.4305	20.98	4	5	71.4705	54.02	12
O43852	Calumenin OS=Homo sapiens OX=9606 GN=CALU PE=1 SV=2 - [CALU_HUMAN]	60.95	15	20	20	86	0	2.90809e+07	1.80211e+07	2.45999e+09	1.75646e+09	680308865	2.1049e+09	1.73191e+09	1.24877e+09	166921	2.84212e+07	0	8.69653	12.7	3	3	7.17695	9.21	2	2	4.26621	5.08	1	1	6.0003	8.57	2	2	56.9626	37.46	7	11	52.4891	42.54	8	11	30.9478	22.54	5	7	55.8329	48.89	10
P55327-2	Isoform 2 of Tumor protein D52 OS=Homo sapiens OX=9606 GN=TPD52 - [TPD52_HUMAN]	60.33	8	7	7	20	0	0	0	455018122	4.07877e+08	9.03209e+07	2.54529e+08	2.56349e+08	6.31682e+07	540639	0	0	10.2996	30.43	3	3		0				0				0			10.0824	25	2	2	18.8221	35.33	5	5	6.78803	12.5	2	2	5.66528	12.5	2
P01037	Cystatin-SN OS=Homo sapiens OX=9606 GN=CST1 PE=1 SV=3 - [CYTN_HUMAN]	60.28	1	7	10	336	5.99944e+08	4.23305e+08	0	2.91437e+10	4.15991e+10	294839034	4.72939e+10	53302488211	3.95313e+08	0	265874416	0	6.46001	20.57	2	2	8.57815	25.53	2	3	12.818	33.33	3	4	2.67441	12.77	1	1	255.4	60.28	8	59	208.418	60.28	9	51	8.62751	12.06	1	2	315.517	60.28	9
P18206	Vinculin OS=Homo sapiens OX=9606 GN=VCL PE=1 SV=4 - [VINC_HUMAN]	60.14	3	57	57	394	8.84433e+06	1.89849e+07	5.51918e+06	3.4245e+09	5.18877e+09	1301257253	3.66605e+09	3.9357e+09	1.1815e+09	7.74968e+06	2.67892e+07	0	25.9779	7.5	7	8	50.7587	13.84	12	18	79.9304	20.46	17	27	19.3923	6.88	5	6	256.91	42.86	36	68	211.589	41.45	34	57	95.7716	26.1	21	25	156.249	38.98	32
Q12907	Vesicular integral-membrane protein VIP36 OS=Homo sapiens OX=9606 GN=LMAN2 PE=1 SV=1 - [LMAN2_HUMAN]	60.11	1	17	17	212	274066	0	5.99038e+07	4.92796e+09	5.14907e+09	1.28442e+10	2.59488e+09	3.30603e+09	1.09938e+10	1.44059e+06	0	7.48903e+06	11.0798	12.08	3	3	5.271	3.09	1	2	4.84406	5.62	2	2	29.9418	20.79	5	10	131.425	48.31	11	28	133.109	48.31	11	27	194.745	57.02	15	43	107.177	44.38	10
P61960	Ubiquitin-fold modifier 1 OS=Homo sapiens OX=9606 GN=UFM1 PE=1 SV=1 - [UFM1_HUMAN]	60	2	3	3	11	0	0	0	3105471812	8.90591e+08	264640322	2138605671	2941558296	405518959	0	0	0	3.2703	17.65	1	1		0			2.16376	9.41	1	1		0			11.9234	50.59	2	3	8.94518	50.59	2	2	2.75849	17.65	1	1	2.65475	17.65	1
P22061	Protein-L-isoaspartate(D-aspartate) O-methyltransferase OS=Homo sapiens OX=9606 GN=PCMT1 PE=1 SV=4 - [PIMT_HUMAN]	59.91	2	13	13	92	1.6776e+06	1.68536e+07	3.201e+06	5.55361e+09	2.9522e+09	3.30393e+08	1.76768e+09	2.29766e+09	4.82764e+08	0	597692	0	18.0405	22.47	3	5	11.6616	13.22	2	4	12.8855	13.22	2	4	9.22842	13.22	2	3	37.9802	46.26	8	9	62.6276	51.98	10	17	22.2702	37.44	5	5	42.0075	48.02	8
P30044-2	Isoform Cytoplasmic+peroxisomal of Peroxiredoxin-5, mitochondrial OS=Homo sapiens OX=9606 GN=PRDX5 - [PRDX5_HUMAN]	59.88	4	10	10	138	3.39377e+07	4.77982e+07	9.73138e+06	2.41713e+09	2.43088e+09	1.23046e+08	1.61689e+09	2.26571e+09	247049095	5.37206e+07	1.98308e+08	5.60953e+07	23.3228	41.98	5	7	29.0787	49.38	7	9	39.914	49.38	7	13	23.2306	41.98	5	7	51.9979	59.88	9	16	37.9207	41.98	7	12	11.4338	27.16	4	4	30.1324	38.27	5
Q14019	Coactosin-like protein OS=Homo sapiens OX=9606 GN=COTL1 PE=1 SV=3 - [COTL1_HUMAN]	59.86	1	9	9	25	0	0	0	9.41004e+08	2.07802e+08	1.63189e+08	2.99669e+08	1.27126e+08	2.23938e+08	3.81631e+07	0	0	3.62623	6.34	1	1		0				0				0			22.1301	47.89	5	6	20.23	33.8	5	6	8.02843	9.15	2	2	3.62786	6.34	1
P09651-3	Isoform 2 of Heterogeneous nuclear ribonucleoprotein A1 OS=Homo sapiens OX=9606 GN=HNRNPA1 - [ROA1_HUMAN]	59.55	4	16	20	393	1.44253e+07	1.15478e+07	943625	9.68845e+09	1.07575e+10	1.46944e+09	6.84202e+09	6.50784e+09	5.03185e+08	2.44033e+07	84295.7	1.17149e+07	43.9979	34.08	7	12	82.4259	31.09	6	26	71.0322	26.97	5	21	36.4289	16.1	3	12	274.018	52.43	15	61	216.278	44.94	14	49	73.8749	50.19	11	18	157.033	50.56	14
P31150	Rab GDP dissociation inhibitor alpha OS=Homo sapiens OX=9606 GN=GDI1 PE=1 SV=2 - [GDIA_HUMAN]	59.51	1	15	24	111	0	166425	0	7.18579e+09	7.3212e+09	6.48575e+08	4.43364e+09	5.83767e+09	6.49703e+08	0	401673	0	10.2084	10.74	3	3		0			2.19836	2.91	1	1		0			100.46	52.35	19	24	101.493	38.26	15	25	33.9264	26.62	8	9	80.182	35.57	13
P60709	Actin, cytoplasmic 1 OS=Homo sapiens OX=9606 GN=ACTB PE=1 SV=1 - [ACTB_HUMAN]	59.47	7	9	26	1278	1.58109e+07	2.22083e+07	6.0556e+06	8.9785e+10	9.54775e+10	2.48662e+10	6.39217e+10	72690333509	1.77987e+10	6.54296e+08	3.48547e+07	1.58389e+08	261.203	44.27	14	73	273.291	29.33	8	89	310.497	41.6	12	99	141.45	29.33	8	45	589.321	59.2	22	147	460.405	56.53	20	125	120.345	47.73	14	35	325.487	52.27	15
P30050	60S ribosomal protein L12 OS=Homo sapiens OX=9606 GN=RPL12 PE=1 SV=1 - [RL12_HUMAN]	59.39	2	7	7	164	2.18771e+07	1.98727e+07	0	2.92937e+09	2.87632e+09	1.19629e+08	2.07057e+09	2.31822e+09	7.20532e+07	1.45994e+07	9.73602e+06	1.0358e+07	59.9788	29.09	4	15	23.5358	36.36	4	8	33.4489	36.36	4	11					82.039	40	4	18	78.7482	44.85	5	18	22.6124	14.55	2	5	69.2465	33.94	4
Q15063-5	Isoform 5 of Periostin OS=Homo sapiens OX=9606 GN=POSTN - [POSTN_HUMAN]	59.33	1	0	47	557	1.6392e+07	1.07825e+06	3.94658e+08	3.06319e+08	3.02981e+08	1.26419e+10	2.30265e+09	2.85354e+09	3.08185e+10	568878	4.73416e+07	9.6008e+07	7.47299	3.96	2	2	56.6339	14.09	9	17	39.0986	12.61	8	13	422.959	35.35	24	125	27.2663	14.59	7	7	24.622	12.24	6	6	221.8	48.08	35	53	77.8882	24.1	12
P07900	Heat shock protein HSP 90-alpha OS=Homo sapiens OX=9606 GN=HSP90AA1 PE=1 SV=5 - [HS90A_HUMAN]	59.29	13	33	52	1571	3.2434e+07	3.43977e+06	366130	6.51108e+10	6.59004e+10	1.63491e+10	3.86649e+10	4.83069e+10	1.26926e+10	2.2161e+08	3.95316e+08	2.00628e+07	172.688	29.92	23	51	164.267	21.58	14	56	230.371	26.64	17	78	64.8007	13.52	8	22	1072.84	56.69	44	274	1008.74	39.34	35	270	232.646	33.06	21	65	647.843	39.75	32
P67936	Tropomyosin alpha-4 chain OS=Homo sapiens OX=9606 GN=TPM4 PE=1 SV=3 - [TPM4_HUMAN]	59.27	1	6	22	386	870713	796606	693760	3.6801e+09	4.91957e+09	1.37997e+09	4.74505e+09	5.66336e+09	4.8804e+08	3.87997e+07	729967	1.14615e+06	47.3607	28.63	9	15	65.8845	26.21	8	24	81.324	25.4	8	30	54.0077	20.16	5	20	149.077	54.44	16	42	145.938	41.13	13	42	44.5393	26.61	9	14	125.047	38.31	13
P61326	Protein mago nashi homolog OS=Homo sapiens OX=9606 GN=MAGOH PE=1 SV=1 - [MGN_HUMAN]	58.9	3	7	7	35	0	0	0	4.91e+08	1.56551e+09	4.48966e+07	1.76606e+08	5.29338e+08	0	0	0	0	10.9387	31.51	3	3		0			5.0398	21.23	2	2		0			29.0146	58.9	5	6	44.6182	46.58	6	10	4.15262	9.59	1	1	13.3871	21.23	3
P02545	Prelamin-A/C OS=Homo sapiens OX=9606 GN=LMNA PE=1 SV=1 - [LMNA_HUMAN]	58.89	5	2	43	535	1.69201e+07	611209	7.1268e+06	3.98367e+09	3.49211e+09	1.64446e+09	1.51912e+09	2.23404e+09	4.27594e+08	1.37664e+08	3.17408e+07	526960	71.2952	27.11	16	21	115.351	25.15	15	43	121.443	25.45	15	44	52.2466	14.91	9	19	158.836	31.17	21	41	228.765	42.32	28	58	102.944	29.52	16	25	119.265	27.11	18
P35527	Keratin, type I cytoskeletal 9 OS=Homo sapiens OX=9606 GN=KRT9 PE=1 SV=3 - [K1C9_HUMAN]	58.59	2	32	33	738	1.11826e+08	3.51739e+08	1.03982e+09	7.31055e+07	1.92225e+07	4.13431e+07	0	1.81139e+08	1.41117e+09	1.07412e+09	3.15012e+08	1.22842e+08	221.629	44.62	23	59	171.773	30.82	14	50	318.611	40.45	17	92	486.677	50.88	24	142	11.375	7.38	2	2	5.17235	3.69	1	1	27.2903	15.57	4	5		0
Q92688-2	Isoform 2 of Acidic leucine-rich nuclear phosphoprotein 32 family member B OS=Homo sapiens OX=9606 GN=ANP32B - [AN32B_HUMAN]	58.46	3	5	11	106	0	3.59569e+06	0	7.44969e+09	9.15659e+09	5.61687e+08	3.35988e+09	3.25198e+09	5.12504e+08	4.88319e+06	0	0	2.38837	5.64	1	1		0			2.74672	5.64	1	1		0			70.4371	25.13	6	21	92.5112	54.36	9	26	33.6412	19.49	5	11	64.0725	36.92	8
P60660	Myosin light polypeptide 6 OS=Homo sapiens OX=9606 GN=MYL6 PE=1 SV=2 - [MYL6_HUMAN]	58.28	3	7	9	163	383068	0	772533	5762275576	4.53468e+09	1.06265e+09	3.04606e+09	4.75596e+09	1.06806e+09	1.41898e+06	0	2.03034e+06	38.3093	45.7	6	12	32.9087	29.8	5	11	43.45	37.75	6	15	20.1826	23.84	4	7	39.4904	50.99	7	11	40.1152	45.7	5	11	26.3236	58.28	7	8	34.641	45.7	5
Q15063-3	Isoform 3 of Periostin OS=Homo sapiens OX=9606 GN=POSTN - [POSTN_HUMAN]	58.26	1	4	46	555	1.6392e+07	1.07825e+06	3.94658e+08	3.06319e+08	3.02981e+08	1.26419e+10	2.30265e+09	2.85354e+09	3.08185e+10	568878	4.73416e+07	9.6008e+07	7.47299	4.1	2	2	54.2746	13.44	8	16	36.9097	11.91	7	12	441.886	35.72	25	132	27.2663	15.11	7	7	24.622	12.68	6	6	216.783	47.63	34	52	77.8882	24.97	12
P36405	ADP-ribosylation factor-like protein 3 OS=Homo sapiens OX=9606 GN=ARL3 PE=1 SV=2 - [ARL3_HUMAN]	58.24	1	9	9	37	4.69581e+06	2.28296e+07	0	2.87721e+08	5.23728e+08	39128312	2.12948e+08	1.49978e+08	0	5.23729e+06	5.07966e+06	0	17.6437	26.92	4	5	9.79195	19.78	3	3	8.38056	19.23	3	3		0			6.68628	16.48	2	2	2.80397	6.04	1	1	2.92618	6.04	1	1	10.5689	21.98	3
P05198	Eukaryotic translation initiation factor 2 subunit 1 OS=Homo sapiens OX=9606 GN=EIF2S1 PE=1 SV=3 - [IF2A_HUMAN]	58.1	1	23	23	138	3.50769e+06	5.66301e+06	683473	9.14523e+08	1.27225e+09	7.25633e+07	3.99383e+08	4.05664e+08	1.15096e+08	2.648e+07	2.76007e+07	0	23.6328	26.67	8	8	27.7671	16.51	5	10	43.1258	24.76	8	16	5.58921	3.81	1	2	47.0642	39.37	9	11	48.1099	43.17	11	14	19.8526	19.68	5	6	37.1503	36.51	11
P68133	Actin, alpha skeletal muscle OS=Homo sapiens OX=9606 GN=ACTA1 PE=1 SV=1 - [ACTS_HUMAN]	58.09	5	9	26	789	345445	657094	660043	8.51941e+10	6.93191e+10	12847833179	48720546774	4.37856e+10	1.50306e+10	6.54296e+08	0	1.58389e+08	182.998	48.28	14	57	139.116	16.98	5	51	196.02	31.03	10	72	76.8649	25.2	7	28	311.016	32.89	15	94	307.635	37.14	14	95	47.7773	18.3	6	17	181.929	27.06	8
P22626	Heterogeneous nuclear ribonucleoproteins A2/B1 OS=Homo sapiens OX=9606 GN=HNRNPA2B1 PE=1 SV=2 - [ROA2_HUMAN]	58.07	2	18	22	407	2.37696e+07	2.74009e+07	715304	1.32256e+10	1.0587e+10	1.41837e+09	7.31684e+09	9.70628e+09	8.3009e+08	4.74798e+07	4.25706e+07	4.53756e+07	52.748	29.46	8	15	54.0038	23.51	7	17	67.7176	22.66	7	22	37.2506	13.31	4	12	195.374	39.38	12	44	165.639	44.48	14	36	57.4548	29.18	8	13	109.731	31.73	11
P29401-2	Isoform 2 of Transketolase OS=Homo sapiens OX=9606 GN=TKT - [TKT_HUMAN]	58	2	33	33	483	7.14961e+06	6.01248e+06	2.1245e+06	2.91694e+10	3.94903e+10	9.70468e+09	1.9741e+10	25239323243	4.90795e+09	5.12906e+06	2.18338e+08	1.43444e+07	72.0859	28.05	11	20	35.8372	15.53	6	10	64.742	17.12	8	19	6.36426	4.75	2	2	365.63	51.82	26	81	327.444	52.77	24	78	123.489	31.06	15	28	171.047	39.46	17
P33316-2	Isoform 2 of Deoxyuridine 5'-triphosphate nucleotidohydrolase, mitochondrial OS=Homo sapiens OX=9606 GN=DUT - [DUT_HUMAN]	57.93	2	7	7	23	6.99883e+07	0	0	6.17553e+08	0	2.62826e+07	0	1.18764e+08	0	1.0727e+08	0	3.05781e+07	7.66963	16.46	2	2	7.56609	16.46	2	2		0				0			15.1222	36.59	4	4		0			7.14648	21.95	2	2	3.97026	11.59	1
P08238	Heat shock protein HSP 90-beta OS=Homo sapiens OX=9606 GN=HSP90AB1 PE=1 SV=4 - [HS90B_HUMAN]	57.87	7	35	56	1705	3.56921e+07	6.00929e+06	280378	7.36019e+10	6.59004e+10	1.63491e+10	4.40722e+10	5.03032e+10	1.26926e+10	3.95039e+07	4.73545e+08	2.06642e+07	215.551	33.01	26	62	236.586	26.38	19	78	324.473	33.43	21	106	94.1789	20.44	12	30	1001.14	53.18	44	257	971.894	43.78	40	262	260.554	32.46	25	72	651.596	41.02	34
P07093	Glia-derived nexin OS=Homo sapiens OX=9606 GN=SERPINE2 PE=1 SV=1 - [GDN_HUMAN]	57.79	1	1	21	275	4.20716e+07	2.07667e+06	5.51508e+06	4773963628	6.22661e+09	1.29372e+10	1.15788e+10	9.20143e+09	1.49032e+10	5.60976e+07	2.11111e+08	2.36097e+07	30.7179	18.09	6	9	12.8497	7.79	3	5	26.6723	15.83	5	10	35.9917	19.6	7	12	73.1654	39.2	12	20	62.5978	26.63	9	18	124.339	46.23	15	36	78.7417	35.43	11
P06703	Protein S100-A6 OS=Homo sapiens OX=9606 GN=S100A6 PE=1 SV=1 - [S10A6_HUMAN]	57.78	1	6	6	54	0	0	0	3.02205e+08	1.35399e+08	0	0	0	0	2.53398e+07	0	705259	15.7084	40	3	3	15.5951	8.89	1	7	18.2653	8.89	1	8	4.61037	8.89	1	2	12.1866	44.44	2	3	13.885	41.11	2	4		0
P43490	Nicotinamide phosphoribosyltransferase OS=Homo sapiens OX=9606 GN=NAMPT PE=1 SV=1 - [NAMPT_HUMAN]	57.64	1	29	29	429	830131	1.36483e+07	0	2.24017e+10	25947569181	490909207	8.0508e+09	8.15644e+09	8.97799e+07	2.96648e+07	6.57888e+07	0	81.5088	37.07	13	22	33.9939	20.57	8	12	74.3449	24.85	9	26		0			337.928	51.93	22	82	346.714	50.51	21	82	23.3936	16.9	6	6	182.022	44.2	17
Q15063-2	Isoform 2 of Periostin OS=Homo sapiens OX=9606 GN=POSTN - [POSTN_HUMAN]	57.64	1	1	42	461	1.6392e+07	1.23537e+06	3.94658e+08	3.06319e+08	3.02981e+08	1.22161e+10	2.30265e+09	2.85354e+09	3.08185e+10	208557	6.95184e+07	9.6008e+07	7.47299	4.11	2	2	39.3066	12.58	8	12	28.2718	11.04	7	10	324.985	31.58	20	97	24.7168	13.48	6	6	22.0882	11.04	5	5	191.893	44.42	29	45	72.4389	23.36	11
P00749-2	Isoform 2 of Urokinase-type plasminogen activator OS=Homo sapiens OX=9606 GN=PLAU - [UROK_HUMAN]	57.49	2	24	24	510	2.78605e+07	1.93562e+07	0	9.00251e+09	2.56368e+09	2.86296e+07	5.47763e+10	4.99705e+10	3.90199e+07	5.62406e+06	3.64214e+06	0	9.29924	9.66	3	3	206.225	24.88	10	66	205.241	29.47	11	66		0			62.8737	31.88	11	16	43.3643	26.57	10	13	3.14469	2.42	1	1	351.143	48.07	18
P07237	Protein disulfide-isomerase OS=Homo sapiens OX=9606 GN=P4HB PE=1 SV=3 - [PDIA1_HUMAN]	57.48	1	30	30	227	1.06612e+07	2.25743e+07	2.09809e+07	4435003840	5.9881e+09	1535212810	6.7884e+09	6.1085e+09	2.86514e+09	1.68903e+06	4.08584e+07	2.22283e+07	27.1966	16.93	6	9	18.0459	8.46	4	6	18.6508	8.66	4	6	20.4508	8.66	4	7	136.099	48.23	21	36	123.621	36.42	18	30	67.845	29.33	14	18	128.681	39.76	21
O95336	6-phosphogluconolactonase OS=Homo sapiens OX=9606 GN=PGLS PE=1 SV=2 - [6PGL_HUMAN]	57.36	1	13	13	79	0	655608	0	2.15304e+09	5466460740	4.1035e+08	2.337e+09	3.10838e+09	1.7567e+08	0	2.24555e+06	0	4.10423	8.14	1	1	2.31381	6.2	1	1	6.31035	14.34	2	2		0			69.179	56.59	12	18	72.0071	52.33	10	19	12.8324	20.16	3	3	39.9851	42.25	8
P02751	Fibronectin OS=Homo sapiens OX=9606 GN=FN1 PE=1 SV=4 - [FINC_HUMAN]	57.33	13	2	100	5132	6.78211e+08	1.17112e+09	9.02448e+08	2.5368e+10	2.99676e+10	1.69661e+11	8.21585e+10	4.68554e+10	1.14118e+11	1.67597e+09	4.52832e+08	8.44143e+09	310.392	27.7	42	83	1106.67	24.06	44	339	1311.51	24.56	46	390	1817.09	28.79	51	521	620.921	33.45	49	141	618.819	35.41	54	147	3004.73	48.45	74	658	1682.71	46.65	68
P80723	Brain acid soluble protein 1 OS=Homo sapiens OX=9606 GN=BASP1 PE=1 SV=2 - [BASP1_HUMAN]	57.27	2	7	7	50	0	0	915313	1.48576e+08	1.41508e+08	501349220	21684507	0	4.42685e+08	1.26632e+07	889824	292641	16.722	29.07	4	4	2.61132	6.17	1	1		0			14.2818	29.07	3	5	16.9687	35.68	3	3	19.9926	35.68	3	4	10.6794	10.57	1	2	13.1582	23.35	2
P13645	Keratin, type I cytoskeletal 10 OS=Homo sapiens OX=9606 GN=KRT10 PE=1 SV=6 - [K1C10_HUMAN]	57.19	8	30	35	1174	858806774	9.79729e+07	4.30321e+07	3.35469e+08	9.67433e+08	2.90349e+08	1.19306e+08	382227171	3.67863e+09	6.77681e+07	1.85156e+08	3.8839e+07	117.174	32.02	20	34	783.559	45.21	28	260	544.713	45.21	28	182	393.642	38.87	25	131	11.552	4.97	2	3	31.0143	12.16	5	8	18.6011	7.02	3	5	22.0567	9.93	4
Q9BRK5	45 kDa calcium-binding protein OS=Homo sapiens OX=9606 GN=SDF4 PE=1 SV=1 - [CAB45_HUMAN]	57.18	6	17	17	231	1.34484e+06	6.50531e+06	2.25863e+07	2.37054e+09	1.41459e+09	4298567549	1.25216e+09	1.71491e+09	2330545358	5.33619e+06	1.88748e+07	3.99588e+06	19.3135	23.76	5	5	34.1562	15.19	4	12	35.4221	14.64	4	12	133.917	37.29	12	41	40.4051	25.41	6	10	65.8089	37.02	9	16	69.959	37.02	9	17	59.4368	31.22	9
Q15063	Periostin OS=Homo sapiens OX=9606 GN=POSTN PE=1 SV=2 - [POSTN_HUMAN]	57.18	1	1	47	539	1.6392e+07	1.07825e+06	3.94658e+08	3.06319e+08	3.02981e+08	1.22161e+10	2.30265e+09	2.85354e+09	3.08185e+10	568878	4.73416e+07	9.6008e+07	7.47299	3.83	2	2	56.6339	13.64	9	17	39.0986	12.2	8	13	411.723	32.66	23	121	24.7168	12.56	6	6	22.0882	10.29	5	5	218.417	44.98	34	52	72.4389	21.77	11
P59998	Actin-related protein 2/3 complex subunit 4 OS=Homo sapiens OX=9606 GN=ARPC4 PE=1 SV=3 - [ARPC4_HUMAN]	57.14	4	9	9	59	346169	324901	0	1.75095e+09	1.82816e+09	2.70001e+08	1.94256e+09	1.89367e+09	7.02557e+07	116326	2.27798e+06	0	8.54784	11.31	2	3	9.0116	11.31	2	4	9.62675	11.31	2	4		0			42.2247	48.21	6	11	24.4716	30.95	4	6	8.8886	17.86	3	3	15.0976	27.98	4
P07093-2	Isoform 2 of Glia-derived nexin OS=Homo sapiens OX=9606 GN=SERPINE2 - [GDN_HUMAN]	56.93	2	1	21	300	4.20716e+07	2.07667e+06	5.51508e+06	4773963628	7.93618e+09	1.56569e+10	1.31939e+10	1.09127e+10	1.69049e+10	5.60976e+07	2.11111e+08	2.36097e+07	39.7203	21.16	7	11	12.8497	7.81	3	5	26.6723	15.87	5	10	35.9917	19.65	7	12	73.7939	38.29	12	20	76.0989	25.69	9	21	133.278	45.34	15	38	88.616	34.51	11
Q15063-6	Isoform 6 of Periostin OS=Homo sapiens OX=9606 GN=POSTN - [POSTN_HUMAN]	56.88	1	1	39	424	1.6392e+07	0	3.94658e+08	3.06319e+08	2.72486e+08	1.14794e+10	1.9346e+09	2.85354e+09	3.04454e+10	208557	6.95184e+07	9.6008e+07	7.47299	4.27	2	2	34.1309	11.48	7	10	22.7748	9.88	6	8	319.138	32.84	20	95	24.7168	14.02	6	6	19.205	9.88	4	4	176.161	44.19	27	40	69.5409	22.7	10
P23396	40S ribosomal protein S3 OS=Homo sapiens OX=9606 GN=RPS3 PE=1 SV=2 - [RS3_HUMAN]	56.79	2	12	12	71	321292	803589	1.42378e+06	3.10183e+08	1.20543e+09	86187722	758424294	4.2982e+08	25636824	514882	571405	1.22748e+06	6.01102	9.88	2	2	16.611	10.7	2	6	12.1884	16.46	3	4	2.46035	5.35	1	1	44.731	45.27	7	12	36.6928	47.74	9	11	2.33969	6.58	1	1	20.2755	25.93	5
P04264	Keratin, type II cytoskeletal 1 OS=Homo sapiens OX=9606 GN=KRT1 PE=1 SV=6 - [K2C1_HUMAN]	56.68	7	35	42	1665	4.66147e+08	4.21941e+08	6.10686e+08	7.66897e+08	5.40374e+08	3.5997e+08	1.33556e+08	984800147	4.09667e+09	3.94993e+08	2.99167e+08	9.67996e+07	254.657	42.86	28	71	753.652	41.46	27	246	618.609	40.53	26	199	805.866	43.17	26	255	33.3659	13.51	7	8	71.8519	31.06	15	17	75.3244	36.49	16	18	38.6408	20.19	9
P18085	ADP-ribosylation factor 4 OS=Homo sapiens OX=9606 GN=ARF4 PE=1 SV=3 - [ARF4_HUMAN]	56.67	1	6	10	60	505571	280177	0	462408763	8.17172e+08	0	3.79606e+08	5.81731e+08	0	885015	1.03207e+07	1.00789e+07	21.6263	28.89	4	5	9.31016	10	2	4	8.37343	13.89	2	3		0			26.4678	29.44	4	7	23.6867	33.89	5	8		0			22.0758	35.56	5
Q99417	c-Myc-binding protein OS=Homo sapiens OX=9606 GN=MYCBP PE=1 SV=3 - [MYCBP_HUMAN]	56.31	1	4	4	7	0	0	0	1.08546e+08	233880248	3.05956e+07	0	4.45453e+08	0	0	346101	0	3.2551	11.65	1	1		0				0							7.81833	35.92	2	2	5.14469	19.42	1	1	4.50767	19.42	1	1		0
P61106	Ras-related protein Rab-14 OS=Homo sapiens OX=9606 GN=RAB14 PE=1 SV=4 - [RAB14_HUMAN]	56.28	20	9	10	52	0	1870877	0	2.16887e+09	1784847487	250543938	303546436	8.44308e+08	200076620	1.37032e+06	4.14539e+06	319063	14.4181	32.09	4	4	14.1251	11.63	2	5	14.0528	11.63	2	5	2.60352	5.12	1	1	17.9557	33.02	4	5	26.5055	26.05	4	5	2.82636	5.12	1	1	13.0652	26.05	3
O75083	WD repeat-containing protein 1 OS=Homo sapiens OX=9606 GN=WDR1 PE=1 SV=4 - [WDR1_HUMAN]	56.27	2	26	26	327	304963	601650	0	1.35656e+10	11688026382	4.93138e+08	4.70688e+09	5.47158e+09	4.52645e+08	6.28591e+07	2.08515e+06	0	89.7316	34.32	14	25	28.4294	8.75	5	11	45.7944	17	8	17		0			270.82	39.77	16	61	270.807	50.5	21	63	47.8066	21.12	8	11	128.135	38.78	16
Q06323	Proteasome activator complex subunit 1 OS=Homo sapiens OX=9606 GN=PSME1 PE=1 SV=1 - [PSME1_HUMAN]	56.22	3	16	16	168	730379	479750	0	5.84016e+09	8.29422e+09	0	2.67655e+09	3.92374e+09	102212693	818529	3.48793e+07	0	68.2865	38.55	11	22	26.5056	23.69	5	9	26.5683	23.69	5	9		0			66.8073	45.78	13	19	61.092	43.78	10	18		0			43.9125	41.37	10
P05534	HLA class I histocompatibility antigen, A-24 alpha chain OS=Homo sapiens OX=9606 GN=HLA-A PE=1 SV=2 - [1A24_HUMAN]	56.16	4	11	23	280	2.00442e+06	804020	142457	4.92441e+09	5.27892e+09	6.9982e+09	3417972670	3.26363e+09	1.08961e+10	3.27366e+06	633666	2.14154e+06	54.4278	29.04	7	11	45.4054	17.53	4	10	64.9125	22.47	5	14	109.741	21.92	5	26	109.479	40.55	13	22	107.871	39.45	14	23	124.783	46.03	16	28	69.795	33.7	9
P78371	T-complex protein 1 subunit beta OS=Homo sapiens OX=9606 GN=CCT2 PE=1 SV=4 - [TCPB_HUMAN]	56.07	2	27	27	201	0	2.31565e+07	0	1.39622e+09	1.41685e+09	2.48882e+08	7.81393e+08	9.26364e+08	48039534	2.47969e+07	5.87579e+07	1.9134e+06	79.2451	36.82	14	20	15.1459	7.48	3	5	56.2145	25.05	9	17		0			91.3999	39.81	16	21	83.1809	28.04	14	21	31.7798	18.32	8	8	58.234	28.79	13
P0DMV8	Heat shock 70 kDa protein 1A OS=Homo sapiens OX=9606 GN=HSPA1A PE=1 SV=1 - [HS71A_HUMAN]	56.01	3	14	34	541	2.64009e+07	2.68375e+07	2.25461e+07	14516599034	1.8609e+10	3.94437e+09	8.68547e+09	9.13312e+09	1.56626e+09	5.26128e+08	1.00969e+08	4.36534e+07	73.62	26.83	13	23	104.613	22.62	12	37	131.212	25.9	14	47	83.9958	18.56	9	28	193.407	41.97	24	52	187.273	45.24	23	52	86.5905	33.23	16	23	128.629	29.33	17
P01024	Complement C3 OS=Homo sapiens OX=9606 GN=C3 PE=1 SV=2 - [CO3_HUMAN]	55.8	2	76	76	511	1.18503e+07	3.97802e+07	6.30287e+07	1.17968e+10	1.36627e+10	6.67812e+08	7.93953e+09	1.01592e+10	1.00173e+09	8152898	6.27481e+07	27826317	65.69	16	18	20	19.2766	5.17	7	7	51.3097	11.18	13	17	4.03934	1.2	1	1	430.462	43.6	51	109	471.144	45.88	61	121	37.1806	7.16	8	11	274.19	33.31	41
P06744	Glucose-6-phosphate isomerase OS=Homo sapiens OX=9606 GN=GPI PE=1 SV=4 - [G6PI_HUMAN]	55.73	2	24	24	335	327336	250752	373087	2.96774e+10	28027705658	4.03358e+09	1.9236e+10	1.15731e+10	2.05622e+09	2.93691e+06	0	0	29.2554	14.34	5	8	4.51408	2.69	1	2	5.35772	2.69	1	2	2.70218	2.69	1	1	367.658	51.08	21	77	322.894	43.37	16	74	113.568	32.44	11	26	205.87	40.5	14
P02751-15	Isoform 15 of Fibronectin OS=Homo sapiens OX=9606 GN=FN1 - [FINC_HUMAN]	55.71	7	1	99	5098	6.75831e+07	7.26123e+07	8.20946e+08	2.5368e+10	2.99676e+10	1.69661e+11	8.21585e+10	4.68554e+10	1.14118e+11	1.67597e+09	2.91789e+08	7.18944e+09	301.523	27.17	42	81	1091.92	22.24	42	336	1297.26	22.73	44	387	1804.24	26.81	49	518	616.596	31.29	48	140	604.881	33.19	52	144	2995.6	45.74	72	656	1678.64	44.13	67
P31948	Stress-induced-phosphoprotein 1 OS=Homo sapiens OX=9606 GN=STIP1 PE=1 SV=1 - [STIP1_HUMAN]	55.62	3	42	42	370	547723	498944	1.28598e+06	10437933225	1.22921e+10	1.91893e+09	6.6523e+09	7.8424e+09	9.89982e+08	1.0843e+07	959543	8.35573e+06	79.779	28.36	15	23	49.1679	15.29	8	18	69.7272	23.76	12	26	13.6098	7.37	3	5	161.024	42.91	25	44	214.274	42.73	27	56	28.5251	16.39	8	9	124.817	32.23	22
P30740	Leukocyte elastase inhibitor OS=Homo sapiens OX=9606 GN=SERPINB1 PE=1 SV=1 - [ILEU_HUMAN]	55.41	3	18	19	100	0	0	0	3.74762e+09	3.84553e+09	1.68855e+08	9.42822e+08	1.18875e+09	31285175	7.47259e+06	3.45652e+06	0	10.5987	15.83	3	3		0				0				0			99.1396	39.84	13	25	135.329	42.74	14	33	10.1651	8.97	3	3	40.2324	22.16	6
Q6ZSJ8-2	Isoform 2 of Uncharacterized protein C1orf122 OS=Homo sapiens OX=9606 GN=C1orf122 - [CA122_HUMAN]	55.32	2	1	1	2	0	0	0	0	2.21494e+07	0	0	1.75082e+07	0	0	0	0																		0			5.01158	55.32	1	1
Q9H2H8	Peptidyl-prolyl cis-trans isomerase-like 3 OS=Homo sapiens OX=9606 GN=PPIL3 PE=1 SV=1 - [PPIL3_HUMAN]	55.28	2	6	6	21	0	0	0	5.73372e+08	4.50378e+08	0	2.00063e+08	2.35053e+08	0	0	0	0	2.85284	11.8	1	1		0											22.3097	40.99	5	6	14.9934	39.75	4	4		0			14.4119	32.3	4
Q13404	Ubiquitin-conjugating enzyme E2 variant 1 OS=Homo sapiens OX=9606 GN=UBE2V1 PE=1 SV=2 - [UB2V1_HUMAN]	55.1	6	2	7	121	1.92173e+07	3.22649e+07	0	4.21925e+09	7.21529e+09	5.71424e+08	2864849422	4.00297e+09	4.80612e+08	0	6.58811e+07	4.33648e+07	16.1418	18.37	3	6	23.4819	27.21	3	8	37.6097	42.86	5	13	11.2112	12.93	2	4	83.9995	50.34	6	22	51.7918	44.9	5	13	8.14333	21.77	3	3	31.0395	44.9	5
P61604	10 kDa heat shock protein, mitochondrial OS=Homo sapiens OX=9606 GN=HSPE1 PE=1 SV=2 - [CH10_HUMAN]	54.9	1	7	7	118	6.59253e+07	6.29268e+07	3.78159e+07	3.0322e+09	2.63212e+09	7.48944e+08	2.3544e+09	2818642589	4.82098e+08	1.01172e+08	1.3569e+08	5.64015e+07	16.5669	21.57	2	5	6.6674	21.57	2	2	5.98185	21.57	2	2	8.94038	31.37	3	3	61.9356	25.49	2	17	73.2679	45.1	5	21	22.5386	25.49	2	6	50.3309	33.33	3
P51397	Death-associated protein 1 OS=Homo sapiens OX=9606 GN=DAP PE=1 SV=3 - [DAP1_HUMAN]	54.9	1	4	4	6	0	0	0	195986758	3.71367e+07	0	0	0	0	0	0	0		0												0			32.8767	54.9	4	5	6.3159	27.45	1	1		0				0
P06753-2	Isoform 2 of Tropomyosin alpha-3 chain OS=Homo sapiens OX=9606 GN=TPM3 - [TPM3_HUMAN]	54.84	5	9	23	299	274880	569759	526790	3.49248e+09	4.96427e+09	866799382	4.27848e+09	5.0203e+09	2.59841e+08	2.20142e+07	1.23765e+06	690905	39.9342	32.66	9	13	54.7046	26.61	7	20	56.6344	29.03	7	21	28.6	21.37	5	11	136.873	46.77	15	37	145.023	54.84	20	40	42.1578	25.81	9	12	103.909	45.16	15
O60361	Putative nucleoside diphosphate kinase OS=Homo sapiens OX=9606 GN=NME2P1 PE=5 SV=1 - [NDK8_HUMAN]	54.74	1	1	6	239	961230	1.46341e+06	706480	3.40163e+10	36233006790	5554437608	2.24424e+10	24377674936	5.36472e+09	1.35141e+06	0	425416	18.2553	19.71	2	5	22.2797	12.41	1	7	40.1728	12.41	1	13	10.0076	12.41	1	4	100.756	47.45	5	26	155.953	54.74	6	41	52.3505	19.71	2	14	99.3999	33.58	4
P08253	72 kDa type IV collagenase OS=Homo sapiens OX=9606 GN=MMP2 PE=1 SV=2 - [MMP2_HUMAN]	54.7	3	27	27	282	2.44623e+07	43950767	2.55207e+08	3.18148e+08	2.41881e+08	8.05421e+09	2.26073e+09	2.68135e+09	1.61965e+10	0	0	1.00661e+08		0			8.71758	5.76	2	2	18.1743	8.94	4	6	77.8737	22.42	10	26	29.0804	18.18	6	7	24.264	12.73	6	7	252.518	42.27	19	69	60.8293	22.58	10
P62314	Small nuclear ribonucleoprotein Sm D1 OS=Homo sapiens OX=9606 GN=SNRPD1 PE=1 SV=1 - [SMD1_HUMAN]	54.62	1	4	4	36	295697	729130	0	1.64187e+08	22777974	1.76003e+08	574237142	693445023	0	249350	0	0	16.1009	36.97	3	4	3.12617	10.92	1	1	8.95159	10.92	1	3					8.25669	28.57	2	2	3.06279	9.24	1	1	8.78913	10.92	1	2	7.0255	10.92	1
Q16270	Insulin-like growth factor-binding protein 7 OS=Homo sapiens OX=9606 GN=IGFBP7 PE=1 SV=1 - [IBP7_HUMAN]	54.61	2	18	18	603	3.98119e+06	7.83946e+06	1.00879e+08	5.20603e+10	4.30825e+10	71340403367	4.49644e+10	5.44496e+10	79931664066	1.82853e+07	0	7.94001e+07	34.731	23.4	5	9	33.0097	10.28	4	10	43.4752	10.28	4	14	147.128	23.4	6	47	177.358	34.4	9	40	183.208	34.4	9	42	386.948	47.16	12	89	271.901	46.1	13
P63244	Receptor of activated protein C kinase 1 OS=Homo sapiens OX=9606 GN=RACK1 PE=1 SV=3 - [RACK1_HUMAN]	54.57	1	14	14	153	0	1.96664e+06	0	3.26571e+09	4.06338e+09	328650365	9.95952e+08	2.3695e+09	17437428	235253	4.31166e+06	1.04097e+06	31.4739	19.24	7	10	21.5873	13.56	4	8	32.2651	19.56	6	12		0			68.0778	37.85	8	18	67.2787	47	9	17	21.4032	20.5	5	6	56.9746	41.96	9
P35244	Replication protein A 14 kDa subunit OS=Homo sapiens OX=9606 GN=RPA3 PE=1 SV=1 - [RFA3_HUMAN]	54.55	1	4	4	30	506415	1411234	0	421622200	3.91838e+08	40264187	3.67785e+08	2.3289e+08	40127150	0	1.58118e+06	0	6.83836	27.27	2	2	7.51005	21.49	2	3	9.71483	21.49	2	4		0			7.8085	27.27	2	2	13.5692	27.27	2	3	4.75233	14.05	1	1	7.49264	27.27	2
P62328	Thymosin beta-4 OS=Homo sapiens OX=9606 GN=TMSB4X PE=1 SV=2 - [TYB4_HUMAN]	54.55	1	4	4	31	0	0	0	3.01809e+09	4.03326e+09	5.79801e+07	1.40198e+09	1371299641	756157285	0	0	0	2.49529	29.55	1	1													32.017	43.18	3	7	35.4551	54.55	3	9	14.2231	43.18	2	3	24.3258	43.18	2
P27695	DNA-(apurinic or apyrimidinic site) lyase OS=Homo sapiens OX=9606 GN=APEX1 PE=1 SV=2 - [APEX1_HUMAN]	54.4	1	14	15	34	0	0	0	2.86498e+09	2.37892e+08	6.22255e+07	6.08275e+08	5.85384e+08	1.83736e+08	5.39567e+06	0	0	15.6565	20.44	4	4		0				0				0			37.8534	29.25	9	9	26.2074	21.07	5	5	4.34759	6.92	1	1	7.65691	9.75	2
P62805	Histone H4 OS=Homo sapiens OX=9606 GN=HIST1H4A PE=1 SV=2 - [H4_HUMAN]	54.37	1	11	11	261	1.13047e+07	294067	0	9.0336e+09	12561296573	6.81175e+08	6.57432e+09	5.71743e+09	2.34937e+08	6.92852e+08	2.6191e+07	5.78866e+06	16.4732	31.07	3	5	51.0835	40.78	4	17	75.4795	29.13	3	25	18.2774	21.36	2	7	108.657	53.4	10	31	95.2753	46.6	9	27	10.3676	33.98	3	3	60.8809	42.72	7
Q15369-2	Isoform 2 of Elongin-C OS=Homo sapiens OX=9606 GN=ELOC - [ELOC_HUMAN]	54.17	2	6	6	33	0	972584	0	610246031	7.94578e+08	1.29197e+08	5.30107e+08	1394368888	0	1.79865e+06	1.52428e+06	0	2.85854	20.83	1	1	4.0153	20.83	1	1	10.4906	20.83	1	3		0			12.7998	44.79	3	3	16.2441	23.96	4	5	6.01956	20.83	1	1	11.1615	43.75	3
P06576	ATP synthase subunit beta, mitochondrial OS=Homo sapiens OX=9606 GN=ATP5F1B PE=1 SV=3 - [ATPB_HUMAN]	54.06	1	22	22	138	1.01766e+07	1.23149e+07	0	1.36751e+09	2.18492e+09	3.46666e+07	9.8842e+08	1178291382	9.34964e+06	4.88533e+06	5.90611e+07	0	46.87	30.06	10	12	17.9531	14.37	5	6	28.9051	21.17	7	9		0			77.3936	42.91	15	20	90.683	33.84	11	24	11.4645	10.21	3	3	43.8265	31	11
P09960	Leukotriene A-4 hydrolase OS=Homo sapiens OX=9606 GN=LTA4H PE=1 SV=2 - [LKHA4_HUMAN]	54.01	4	25	25	224	3.19754e+06	480141	0	2.66584e+09	3.19896e+09	3.99974e+08	1.47158e+09	1.59627e+09	1.52929e+09	358572	2.71777e+07	0	134.791	34.53	16	38	11.6029	8.35	4	4	12.5106	8.51	4	4		0			127.512	36.82	15	31	150.994	46.15	20	36	35.1036	20.95	9	9	92.1252	40.92	17
P46108	Adapter molecule crk OS=Homo sapiens OX=9606 GN=CRK PE=1 SV=2 - [CRK_HUMAN]	53.95	1	2	12	34	0	0	0	7.75704e+08	1.26938e+09	0	1.77865e+08	229396698	2.4205e+07	5.07498e+06	0	0	5.06891	5.59	1	1		0				0				0			43.1961	47.04	9	10	33.5004	37.5	7	8		0			21.9319	27.96	5
P0C0S5	Histone H2A.Z OS=Homo sapiens OX=9606 GN=H2AFZ PE=1 SV=2 - [H2AZ_HUMAN]	53.91	6	3	5	59	0	0	0	4753520156	7554298909	1.58857e+08	3284277334	3.61244e+09	1.82934e+08	0	0	0	10.796	12.5	2	4	6.81154	7.03	1	3	5.43382	7.03	1	2		0			30.378	53.91	5	9	29.0769	46.09	4	8	13.4153	39.06	3	3	21.6229	46.09	4
P10809	60 kDa heat shock protein, mitochondrial OS=Homo sapiens OX=9606 GN=HSPD1 PE=1 SV=2 - [CH60_HUMAN]	53.75	2	24	24	140	0	4.24043e+06	1.02395e+07	756074589	1620146012	2.04335e+08	37524184	2.56845e+08	2.47719e+08	1.18555e+08	9.48733e+07	1.09153e+07	45.9831	23.39	10	13	10.3917	10.3	3	3	41.9509	14.66	6	12	3.66388	2.27	1	1	38.135	21.99	8	9	11.762	5.24	2	3	40.6949	23.73	10	10	6.31722	3.66	2
P13639	Elongation factor 2 OS=Homo sapiens OX=9606 GN=EEF2 PE=1 SV=4 - [EF2_HUMAN]	53.73	1	48	49	598	2.39992e+07	4.29327e+07	1.09815e+07	20507962343	1.54542e+10	3.0406e+09	1.18598e+10	10531429774	1.88576e+09	9.51162e+07	5.72106e+07	704684	95.2628	16.67	12	24	50.6297	10.02	9	19	98.085	15.15	13	34	19.3713	6.06	5	6	371.685	41.84	33	95	382.74	40.09	30	101	162.352	25.64	16	36	236.005	29.95	22
O15372	Eukaryotic translation initiation factor 3 subunit H OS=Homo sapiens OX=9606 GN=EIF3H PE=1 SV=1 - [EIF3H_HUMAN]	53.69	1	15	15	29	0	357045	0	1.10167e+08	5.83111e+07	7.47404e+06	5.36536e+07	5.00586e+07	1.03421e+08	2.75166e+06	0	0	7.05139	7.95	2	2		0			7.09308	6.25	2	3		0			16.7876	20.45	5	5	12.9266	14.77	4	4	4.9979	5.68	1	1	9.66249	6.82	2
Q16555	Dihydropyrimidinase-related protein 2 OS=Homo sapiens OX=9606 GN=DPYSL2 PE=1 SV=1 - [DPYL2_HUMAN]	53.67	2	18	21	106	313978	209367	0	1.46904e+09	1.57939e+09	5.92977e+08	5.62139e+08	6.44425e+08	9.63525e+07	895304	8.75585e+06	0	28.7952	22.9	7	7	2.27109	2.27	1	1	6.53843	2.8	1	2	3.27151	2.8	1	1	78.6414	39.51	15	18	66.7633	33.74	14	17	27.4538	18.53	7	7	41.8168	26.4	11
P30085	UMP-CMP kinase OS=Homo sapiens OX=9606 GN=CMPK1 PE=1 SV=3 - [KCY_HUMAN]	53.57	2	10	10	44	7.40751e+06	1.21254e+07	1245790	1.98863e+09	2.38509e+09	311824247	1.4473e+09	2.69756e+09	206727711	2.14532e+07	6.79903e+06	0	8.07462	8.67	2	2	7.20736	8.67	2	2	7.66131	8.67	2	2	2.42667	8.67	1	1	18.939	25	4	5	23.9171	29.59	4	6	9.01809	13.27	2	2	18.4574	23.47	3
Q13885	Tubulin beta-2A chain OS=Homo sapiens OX=9606 GN=TUBB2A PE=1 SV=1 - [TBB2A_HUMAN]	53.48	3	2	21	304	6.68354e+07	2.44075e+07	0	1.33334e+10	1.1998e+10	7.19155e+08	9.26411e+09	9.31765e+09	4.63003e+08	7.24172e+06	1.77731e+08	1.96875e+07	44.4624	23.6	8	14	37.3626	13.71	5	13	40.4058	13.71	5	15	4.69826	6.07	2	2	199.2	43.15	17	51	159.973	45.62	17	43	43.7779	20.45	9	11	132.583	39.33	14
P68104	Elongation factor 1-alpha 1 OS=Homo sapiens OX=9606 GN=EEF1A1 PE=1 SV=1 - [EF1A1_HUMAN]	53.46	3	14	22	1136	3.97361e+06	6.67637e+06	334269	24749325932	3.516e+10	2.09917e+09	18719329444	2.08627e+10	1426214296	7.01526e+06	1.82521e+07	0	163.488	31.17	11	46	182.676	19.7	10	68	227.711	19.7	10	84	49.7236	12.55	6	19	594.324	40.26	15	132	646.259	32.47	11	151	26.6988	20.35	8	8	514.308	32.68	11
P60842	Eukaryotic initiation factor 4A-I OS=Homo sapiens OX=9606 GN=EIF4A1 PE=1 SV=1 - [IF4A1_HUMAN]	53.45	2	12	24	430	5.67842e+07	2.7268e+06	0	2.25725e+10	2.24239e+10	6.40579e+08	1.12838e+10	10668058206	5.81055e+08	542618	1.00486e+08	0	56.192	35.71	15	16	61.8625	22.66	9	22	94.6201	29.31	12	33		0			273.768	45.07	17	71	261.171	45.07	19	76	60.1598	39.16	13	16	175.684	41.87	16
P54819-2	Isoform 2 of Adenylate kinase 2, mitochondrial OS=Homo sapiens OX=9606 GN=AK2 - [KAD2_HUMAN]	53.45	6	10	10	43	0	2.36336e+07	0	3.36265e+09	2.36771e+09	6.69473e+07	5.08376e+08	8.25558e+08	7.04504e+07	579742	0	0	2.34319	4.31	1	1	2.65329	4.74	1	1	11.2015	15.09	3	4		0			26.7774	39.22	6	7	23.2733	32.33	5	6	14.4173	26.29	4	4	13.7121	15.52	3
P68366-2	Isoform 2 of Tubulin alpha-4A chain OS=Homo sapiens OX=9606 GN=TUBA4A - [TBA4A_HUMAN]	53.35	5	5	19	310	8.02303e+06	2.30528e+06	636172	2.73815e+10	3.70882e+10	1.87439e+09	1.64843e+10	2.01748e+10	1.33349e+09	1.21341e+08	3.58216e+07	1.63657e+07	67.6826	25.4	7	18	33.5068	13.16	4	10	45.4819	19.17	6	14	2.30031	3.23	1	1	258.583	46.42	15	61	213.169	36.72	11	50	51.667	23.33	7	12	137.551	34.64	11
P35268	60S ribosomal protein L22 OS=Homo sapiens OX=9606 GN=RPL22 PE=1 SV=2 - [RL22_HUMAN]	53.13	1	6	6	57	0	0	354471	8.8377e+08	3.22704e+08	9.21059e+07	5.48576e+08	599312976	72769100	0	378377	0	20.0765	39.06	3	5	14.8066	18.75	2	5	12.1121	18.75	2	4	4.66126	8.59	1	2	10.3755	19.53	2	3	16.3285	19.53	3	5	3.52789	9.38	1	1	12.0004	21.09	4
P06748	Nucleophosmin OS=Homo sapiens OX=9606 GN=NPM1 PE=1 SV=2 - [NPM_HUMAN]	53.06	3	14	14	210	1.31379e+08	2.76139e+08	55721123	1.7253e+10	8.75676e+09	8.57713e+08	1.77326e+09	2.5571e+09	6.46574e+08	9.55196e+06	2.92161e+08	9.04034e+07	24.9927	14.29	3	6	66.4804	21.09	5	18	70.3519	21.09	5	19	34.821	21.09	5	11	111.43	31.97	10	26	77.0714	38.44	6	15	9.46651	13.61	2	2	43.673	28.57	7
P00491	Purine nucleoside phosphorylase OS=Homo sapiens OX=9606 GN=PNP PE=1 SV=2 - [PNPH_HUMAN]	52.94	1	13	13	89	0	0	0	3.93248e+09	3.90796e+09	5.86274e+08	4.45332e+09	4.93821e+09	896530494	0	0	0		0				0				0							75.1418	46.02	11	20	70.7136	49.48	12	18	22.8064	26.99	7	7	47.9978	41.87	11
P35237	Serpin B6 OS=Homo sapiens OX=9606 GN=SERPINB6 PE=1 SV=3 - [SPB6_HUMAN]	52.93	1	16	17	104	0	7.28144e+06	0	4.08363e+09	4.22246e+09	405332914	3.86965e+09	3.49297e+09	2.97992e+08	215940	767918	0	3.26717	3.99	1	1		0			12.5517	14.63	4	4		0			93.8097	49.47	13	25	94.4483	38.3	12	24	10.2688	11.17	3	3	66.2096	41.22	13
Q9BUF5	Tubulin beta-6 chain OS=Homo sapiens OX=9606 GN=TUBB6 PE=1 SV=1 - [TBB6_HUMAN]	52.91	1	10	18	137	2.96218e+07	7.22103e+07	0	5.57733e+09	9.02491e+09	2.38264e+08	6194379666	6439966834	182508605	469799	152978643	0	11.4659	7.62	3	4	15.2733	5.38	2	5	13.7469	5.38	2	5		0			107.163	37.67	14	29	75.3557	22.42	10	23	14.1417	7.85	4	4	50.4122	23.09	9
P05231	Interleukin-6 OS=Homo sapiens OX=9606 GN=IL6 PE=1 SV=1 - [IL6_HUMAN]	52.83	1	11	11	104	399757	469514	1.25672e+06	2.76036e+09	5.6775e+09	2.23576e+08	7.59611e+09	1.13289e+10	3.4586e+08	1.26664e+06	6.96319e+06	0	8.78962	17.45	3	3	21.9404	23.11	4	8	28.6839	14.15	3	11	4.90639	5.66	1	2	39.3088	24.53	5	11	29.2622	33.49	6	8	10.8276	18.87	3	3	61.2374	29.72	6
Q15907	Ras-related protein Rab-11B OS=Homo sapiens OX=9606 GN=RAB11B PE=1 SV=4 - [RB11B_HUMAN]	52.75	4	10	10	75	236295	0	0	3.67952e+08	4.74498e+08	4.55208e+07	3.07506e+08	3.66105e+08	106014171	805918	392792	0	15.1489	21.1	4	5	18.0098	10.09	2	7	14.2857	10.09	2	5	5.14741	10.09	2	2	17.1716	26.61	5	5	18.9538	12.84	2	5	9.39629	10.09	2	3	16.1456	20.64	4
Q9Y333	U6 snRNA-associated Sm-like protein LSm2 OS=Homo sapiens OX=9606 GN=LSM2 PE=1 SV=1 - [LSM2_HUMAN]	52.63	1	4	4	14	4.52949e+07	0	12041898	0	1.75316e+08	0	3.4958e+08	639613590	0	0	4.95647e+07	7.1398e+06	6.7696	20	2	2	4.3811	20	1	1					4.45926	20	1	1	4.42237	20	1	1	13.4706	52.63	3	3		0			9.3209	20	1
P01892	HLA class I histocompatibility antigen, A-2 alpha chain OS=Homo sapiens OX=9606 GN=HLA-A PE=1 SV=1 - [1A02_HUMAN]	52.6	1	4	19	291	1.9811e+06	660084	142457	8.30088e+09	6772976140	1.43012e+09	7.77374e+09	7.61765e+09	2.00492e+09	2.64466e+06	646059	2.14154e+06	110.311	39.73	10	26	79.3776	24.11	6	20	97.6651	24.38	7	25	38.1463	6.58	1	7	128.847	38.63	12	26	142.637	38.9	12	30	62.0859	26.03	8	12	101.954	38.9	11
P06737-2	Isoform 2 of Glycogen phosphorylase, liver form OS=Homo sapiens OX=9606 GN=PYGL - [PYGL_HUMAN]	52.4	2	36	43	315	3.12372e+07	2.89012e+07	0	2.90693e+09	2.30999e+09	3.26098e+08	2.17541e+09	1.80738e+09	2.02314e+08	1.9457e+06	8.07131e+07	0	71.4644	23.49	16	21	53.9236	20.54	13	21	51.0266	20.3	13	19		0			131.689	34.69	23	35	118.839	27.43	19	33	38.7667	18.2	11	11	93.7881	23.99	15
P99999	Cytochrome c OS=Homo sapiens OX=9606 GN=CYCS PE=1 SV=2 - [CYC_HUMAN]	52.38	1	9	9	68	0	0	0	5.20685e+09	5033015921	3.68297e+08	1.65435e+09	1.85046e+09	4.73216e+08	301638	0	0	11.0159	30.48	3	3		0				0				0			55.003	51.43	7	15	38.9825	52.38	6	11	34.6302	48.57	4	10	33.7666	50.48	6
Q8IUE6	Histone H2A type 2-B OS=Homo sapiens OX=9606 GN=HIST2H2AB PE=1 SV=3 - [H2A2B_HUMAN]	52.31	2	1	4	34	0	0	0	2.4863e+09	7588222013	0	2.67283e+09	3.43063e+09	1.76117e+08	0	0	0	5.92278	6.92	1	2	6.81154	6.92	1	3	5.43382	6.92	1	2		0			15.0124	46.92	3	3	8.07574	29.23	2	2		0			8.78958	29.23	2
P06753	Tropomyosin alpha-3 chain OS=Homo sapiens OX=9606 GN=TPM3 PE=1 SV=2 - [TPM3_HUMAN]	52.28	1	2	19	195	447030	878056	656961	3054474909	4.91957e+09	756734793	4242141678	4.9917e+09	1.93551e+08	2.20142e+07	1.35806e+06	1.14615e+06	39.048	34.74	9	13	39.0503	18.6	6	15	41.3917	17.19	5	16	19.9452	14.04	4	8	83.0928	25.96	8	24	95.3433	37.54	14	28	18.7804	8.77	4	6	62.9592	24.56	9
P63208	S-phase kinase-associated protein 1 OS=Homo sapiens OX=9606 GN=SKP1 PE=1 SV=2 - [SKP1_HUMAN]	52.15	2	6	6	31	27619940	1.55093e+07	8.63857e+06	1.13905e+09	1461941126	233306066	6.24123e+08	3.66866e+08	0	324586	4.84499e+07	0	7.96155	8.59	1	2	7.74341	18.4	2	2	7.60364	19.02	2	2	3.02885	7.98	1	1	22.4318	41.72	5	5	7.97026	8.59	1	2	10.2932	8.59	2	3	12.4992	15.95	2
P61769	Beta-2-microglobulin OS=Homo sapiens OX=9606 GN=B2M PE=1 SV=1 - [B2MG_HUMAN]	52.1	1	5	5	314	0	1.84301e+06	0	5.32662e+09	4.4047e+09	1.20665e+10	2.05773e+09	3.02414e+09	6.72002e+09	316151	1.21674e+06	0	14.1504	19.33	3	4	73.9119	16.81	2	28	106.275	16.81	2	39	155.864	16.81	2	52	34.4471	37.82	4	8	37.1271	37.82	4	9	62.7544	37.82	4	16	21.1927	37.82	4
P31946-2	Isoform Short of 14-3-3 protein beta/alpha OS=Homo sapiens OX=9606 GN=YWHAB - [1433B_HUMAN]	52.05	2	7	14	125	0	9.97482e+06	8.06268e+06	6737058667	3.50631e+09	7.31468e+08	2.65883e+09	1.54331e+09	4.44502e+08	1.63719e+07	1.65001e+07	6.30286e+06	2.93116	4.1	1	1	11.7656	11.89	3	5	31.6028	26.64	6	12	16.6273	28.28	5	5	76.1302	35.66	8	21	53.4815	29.92	6	12	21.3681	28.28	5	5	18.5759	15.57	3
P12956	X-ray repair cross-complementing protein 6 OS=Homo sapiens OX=9606 GN=XRCC6 PE=1 SV=2 - [XRCC6_HUMAN]	52.05	2	32	32	249	3.86831e+07	3.28556e+07	2.52426e+06	3.08215e+09	3.59414e+09	2.05966e+08	1966887959	2.26244e+09	9.55246e+07	1.27953e+07	6.47691e+07	0	60.3316	28.9	13	17	47.9037	21.51	10	17	51.6926	25.94	12	18	5.30011	3.61	2	2	122.291	43.68	23	30	98.3273	30.71	17	25	33.621	17.08	8	9	87.0478	38.42	18
Q99988	Growth/differentiation factor 15 OS=Homo sapiens OX=9606 GN=GDF15 PE=1 SV=3 - [GDF15_HUMAN]	51.95	1	13	13	132	4.19231e+07	0	0	2109171324	5.16172e+08	9.36031e+08	570469658	2.94531e+09	1.65231e+08	0	0	601141	9.3485	10.39	2	2	15.798	16.23	4	6	13.3283	9.74	3	5	19.6206	16.23	4	7	54.1078	30.52	7	14	45.3746	24.03	7	13	45.2499	30.52	8	12	33.5694	27.6	6
O75787-2	Isoform 2 of Renin receptor OS=Homo sapiens OX=9606 GN=ATP6AP2 - [RENR_HUMAN]	51.89	2	13	13	247	1.88723e+08	1.22311e+08	1.51445e+08	0	9.37273e+08	2.04678e+09	3.87311e+08	1.57209e+09	3.26839e+09	405566	3.34527e+08	2.13957e+08	43.6385	21.7	5	10	133.559	30.5	9	46	63.3061	30.5	9	21	90.0795	30.5	9	31	10.9848	11.95	2	2	25.3962	27.67	5	5	37.6181	32.7	7	9	30.8445	26.42	5
Q9NRV9	Heme-binding protein 1 OS=Homo sapiens OX=9606 GN=HEBP1 PE=1 SV=1 - [HEBP1_HUMAN]	51.85	1	7	7	64	0	457394	0	1.04964e+09	9.70265e+08	1.12963e+07	4.75815e+08	4.69738e+08	14559089	29644114	621738	0	9.1865	21.16	3	3	15.2445	21.69	3	5	30.8301	26.98	4	10		0			26.9767	38.62	5	8	21.8177	33.86	5	6	4.75008	7.94	1	1	9.54867	13.76	2
P24752	Acetyl-CoA acetyltransferase, mitochondrial OS=Homo sapiens OX=9606 GN=ACAT1 PE=1 SV=1 - [THIL_HUMAN]	51.76	2	21	21	158	422933	420838	0	1.81371e+09	1.44452e+09	1.08066e+07	9.287e+08	1.04247e+09	0	1.87479e+07	1.28732e+07	0	56.4637	27.87	10	18	25.6334	12.41	4	8	59.2644	19.91	7	21		0			67.8619	45.2	14	15	33.5495	22.72	7	9	4.93114	4.22	1	1	39.0189	23.42	7
O75369-2	Isoform 2 of Filamin-B OS=Homo sapiens OX=9606 GN=FLNB - [FLNB_HUMAN]	51.71	9	95	104	704	6.14217e+07	3.42886e+07	0	4.50825e+09	4296972320	386631746	8.65813e+09	8.60386e+09	2.59177e+08	4.44396e+07	5.06488e+07	0	24.4215	4.07	8	8	122.708	13.15	26	43	139.133	11.4	23	48	3.31587	0.78	1	1	333.759	32.04	56	83	379.846	35.69	67	96	126.479	18.62	30	32	561.817	40.65	75
Q13347	Eukaryotic translation initiation factor 3 subunit I OS=Homo sapiens OX=9606 GN=EIF3I PE=1 SV=1 - [EIF3I_HUMAN]	51.69	1	13	13	43	0	0	0	5.97727e+08	8.95848e+08	83953640	2.42897e+08	7.51891e+08	5.41498e+07	452074	467736	0	12.1357	15.08	4	4	2.27119	2.77	1	1		0				0			28.634	29.23	6	6	36.9377	36.62	8	9	3.21661	3.38	1	1	11.972	14.46	4
P05787	Keratin, type II cytoskeletal 8 OS=Homo sapiens OX=9606 GN=KRT8 PE=1 SV=7 - [K2C8_HUMAN]	51.55	12	21	28	351	4.28636e+07	5.33327e+07	0	1.17654e+09	686226286	5.59606e+07	7.32327e+08	466464929	315509641	3.05505e+07	2.05621e+07	1.24685e+07	41.719	24.22	10	13	128.324	24.22	11	41	115.899	32.09	14	38	84.7929	3.52	2	24	34.7697	21.12	9	10	34.0946	25.67	10	10	9.73444	6.63	3	3	43.5228	23.19	13
Q12905	Interleukin enhancer-binding factor 2 OS=Homo sapiens OX=9606 GN=ILF2 PE=1 SV=2 - [ILF2_HUMAN]	51.54	1	16	16	94	7.88234e+06	0	0	3.17128e+09	4.14659e+09	271218535	2.63247e+09	3.29863e+09	2.36734e+08	0	326924	0	44.0316	31.79	9	12	6.8481	9.23	2	2		0				0			49.5714	27.18	10	12	50.2284	28.21	10	13	26.4359	14.87	6	7	52.6959	26.15	10
P63104	14-3-3 protein zeta/delta OS=Homo sapiens OX=9606 GN=YWHAZ PE=1 SV=1 - [1433Z_HUMAN]	51.43	2	13	17	238	4.48972e+07	9.94282e+06	1.07899e+07	13845144605	2.09018e+10	2.60119e+09	1.05895e+10	1.36946e+10	1411746404	1.37206e+07	8.55292e+07	1.02598e+07	36.6516	29.8	6	10	32.3934	25.71	5	10	60.6305	31.43	8	22	19.9459	29.8	5	6	109.819	38.37	10	31	104.602	33.88	9	28	27.8536	30.61	7	8	71.016	33.88	10
Q9UBI6	Guanine nucleotide-binding protein G(I)/G(S)/G(O) subunit gamma-12 OS=Homo sapiens OX=9606 GN=GNG12 PE=1 SV=3 - [GBG12_HUMAN]	51.39	1	5	5	25	1.47668e+07	31650667	1.94287e+07	127385128	21252450	7.83168e+07	0	39432178	0	8.01161e+06	0	18281683	4.35929	22.22	1	1	11.8889	37.5	2	4	10.1739	37.5	2	3	4.23531	22.22	1	1	16.0191	26.39	3	4	4.59516	25	1	1	3.66933	26.39	1	1	4.27049	26.39	1
Q08431-4	Isoform 4 of Lactadherin OS=Homo sapiens OX=9606 GN=MFGE8 - [MFGM_HUMAN]	51.31	4	13	13	113	401032	2.64405e+06	6.76266e+06	7.21873e+08	1.30267e+09	1.36804e+09	2.26565e+09	2.60418e+09	7.84733e+08	1.1957e+07	0	6.50096e+07	7.5106	8.45	2	2	28.8921	8.75	3	11	29.089	8.75	3	11	29.8333	18.95	5	10	20.8631	21.28	5	5	22.36	25.07	6	6	37.056	30.61	8	10	51.4077	39.65	9
P61970	Nuclear transport factor 2 OS=Homo sapiens OX=9606 GN=NUTF2 PE=1 SV=1 - [NTF2_HUMAN]	51.18	1	4	4	12	0	0	0	2.06459e+08	5.61209e+08	63812384	186543970	1.39754e+09	150805352	0	0	0	2.31983	6.3	1	1										0			7.53102	23.62	2	2	14.2988	38.58	3	3	4.59391	12.6	1	1	2.77876	6.3	1
P62906	60S ribosomal protein L10a OS=Homo sapiens OX=9606 GN=RPL10A PE=1 SV=2 - [RL10A_HUMAN]	51.15	1	13	13	195	5.71044e+07	1.69257e+06	0	6.6526e+09	5712282380	8.98112e+08	3.76197e+09	4.12519e+09	3.16681e+08	1.02521e+06	1.4188e+08	0	54.5928	18.89	5	14	58.9976	33.64	9	22	50.0125	26.27	7	18		0			50.3966	20.28	6	12	43.8421	33.18	7	11	16.0463	18.89	4	4	40.6808	25.81	7
P46940	Ras GTPase-activating-like protein IQGAP1 OS=Homo sapiens OX=9606 GN=IQGAP1 PE=1 SV=1 - [IQGA1_HUMAN]	51.06	4	67	68	344	3.45923e+07	2.80212e+07	0	3681600120	3.49321e+09	1.72067e+08	3.11623e+09	3.5309e+09	6.25317e+07	5.29251e+06	54879919	0	55.7816	12.91	15	15	51.6972	11.83	13	15	78.5167	16.11	19	24		0			252.094	38.44	46	58	199.901	29.45	38	50	56.895	11.59	14	14	138.754	24.5	32
Q8WUM4	Programmed cell death 6-interacting protein OS=Homo sapiens OX=9606 GN=PDCD6IP PE=1 SV=1 - [PDC6I_HUMAN]	51.04	3	45	45	686	8.59488e+07	4.27492e+07	3.9397e+07	1.46893e+09	1.82771e+09	2.57522e+08	1.407e+09	2.4637e+09	1.90644e+08	1.33947e+08	5.03725e+07	5.88968e+07	31.0972	13.82	10	10	355.166	33.29	27	126	361.148	35.37	28	126	136.091	22.35	17	48	75.2977	24.19	16	19	82.5233	28.34	20	24	41.7649	18.78	11	11	69.8614	26.04	18
Q02790	Peptidyl-prolyl cis-trans isomerase FKBP4 OS=Homo sapiens OX=9606 GN=FKBP4 PE=1 SV=3 - [FKBP4_HUMAN]	50.98	1	20	20	125	3.14726e+06	859974	9.13563e+06	3.49625e+09	2.33635e+09	4.19203e+08	1.22488e+09	1083788806	654882279	3.70635e+06	5.30134e+07	3.41755e+06	9.30662	8.71	3	3	17.2264	8.71	3	6	17.2627	11.55	4	6	14.0052	13.07	4	5	85.551	41.83	14	21	64.9985	33.33	10	16	34.0803	19.39	7	9	30.1212	23.09	8
P61457	Pterin-4-alpha-carbinolamine dehydratase OS=Homo sapiens OX=9606 GN=PCBD1 PE=1 SV=2 - [PHS_HUMAN]	50.96	1	5	5	20	0	0	0	7.25279e+08	9.73468e+08	3.34272e+07	420149865	636522865	1.53913e+07	0	0	0		0															19.2855	41.35	3	5	17.7479	50.96	4	5	9.48086	25.96	2	2	13.0734	29.81	3
Q01518	Adenylyl cyclase-associated protein 1 OS=Homo sapiens OX=9606 GN=CAP1 PE=1 SV=5 - [CAP1_HUMAN]	50.95	1	1	23	421	1.06924e+08	1.26369e+08	715411	8.56195e+09	7.65398e+09	1.81868e+08	5.78867e+09	6.33857e+09	1.37561e+09	1.18869e+07	4.16934e+08	7.2471e+07	68.5123	29.68	11	19	110.009	26.95	11	36	152.682	32.84	14	53	39.5147	18.74	7	14	121.447	36.42	13	33	125.121	34.53	16	35	27.8168	17.68	7	7	70.5936	26.11	13
P61019	Ras-related protein Rab-2A OS=Homo sapiens OX=9606 GN=RAB2A PE=1 SV=1 - [RAB2A_HUMAN]	50.94	4	8	8	34	0	449401	521947	1.05377e+08	2.54763e+08	0	5.71809e+07	2.00006e+08	0	120555	2.46472e+06	0		0			3.88606	6.6	1	1	15.9169	25.47	4	6	2.8247	7.55	1	1	26.4059	31.13	5	7	8.42009	12.74	2	2		0			18.2427	32.55	5
P31947-2	Isoform 2 of 14-3-3 protein sigma OS=Homo sapiens OX=9606 GN=SFN - [1433S_HUMAN]	50.93	2	8	12	90	45532173	3.59411e+07	7.86837e+06	6.00065e+09	3343854276	5.83273e+08	2.6411e+09	1.19149e+09	433549923	1.14471e+07	2.73989e+07	2.74589e+06	5.73175	9.72	2	2	12.8128	17.59	3	4	31.8357	41.67	7	11	3.01543	4.63	1	1	40.9141	28.24	5	14	31.2226	28.7	6	10	5.37735	8.33	2	2	41.9681	32.87	7
P36871	Phosphoglucomutase-1 OS=Homo sapiens OX=9606 GN=PGM1 PE=1 SV=3 - [PGM1_HUMAN]	50.89	3	25	25	191	3.86187e+06	6.1663e+06	0	4.53384e+09	4.66996e+09	2.67247e+08	2.73719e+09	3.70983e+09	1.38746e+08	9.21266e+06	1.1406e+07	0	23.3178	12.81	5	6	5.36713	4.45	2	2	12.6259	10.14	5	5		0			135.625	37.9	18	38	176.866	47.51	22	49	36.8331	21	9	10	90.9621	35.05	17
P19105	Myosin regulatory light chain 12A OS=Homo sapiens OX=9606 GN=MYL12A PE=1 SV=2 - [ML12A_HUMAN]	50.88	2	3	8	133	2.92838e+07	1.87801e+07	1.1549e+07	1.74737e+09	1.12969e+09	5.60319e+07	1.20972e+09	1394730094	3.18245e+08	115664	1.44835e+07	2.30774e+07	16.6673	33.92	5	6	39.3455	40.35	6	13	43.9095	50.88	7	14	20.5025	33.92	5	7	21.5699	38.6	4	5	19.4774	39.18	5	5	11.26	21.05	2	2	22.5525	45.03	5
Q01518-2	Isoform 2 of Adenylyl cyclase-associated protein 1 OS=Homo sapiens OX=9606 GN=CAP1 - [CAP1_HUMAN]	50.84	1	1	23	416	1.06924e+08	1.26369e+08	715411	8.56195e+09	7.65398e+09	1.81868e+08	5.78867e+09	6.33857e+09	1.37561e+09	1.18869e+07	4.16934e+08	7.2471e+07	67.7094	29.54	11	19	110.009	27	11	36	152.682	32.91	14	53	39.5147	18.78	7	14	121.447	36.5	13	33	119.535	29.75	15	34	27.8168	17.72	7	7	70.5936	26.16	13
P37235	Hippocalcin-like protein 1 OS=Homo sapiens OX=9606 GN=HPCAL1 PE=1 SV=3 - [HPCL1_HUMAN]	50.78	2	8	8	88	1.4237e+07	9.50757e+06	0	6.60425e+08	9.83988e+08	5.96262e+07	3.47803e+08	2.82405e+08	0	9.49995e+06	7.48173e+07	1.04853e+07	20.8842	29.02	5	7	5.03956	10.88	2	2	7.85936	10.88	2	3		0			23.2023	30.05	5	7	27.3169	30.57	5	8	5.22488	10.88	2	2	15.5711	23.83	4
P08779	Keratin, type I cytoskeletal 16 OS=Homo sapiens OX=9606 GN=KRT16 PE=1 SV=4 - [K1C16_HUMAN]	50.74	7	13	23	241	6.41437e+06	1.11938e+06	351018	484562948	534299387	3.72309e+07	6.92656e+08	5.89838e+08	2.06096e+08	8.88137e+07	1.4156e+06	0	24.9058	15.64	6	8	130.87	14.8	8	49	86.3141	17.12	9	34	68.4676	14.8	8	26	2.93421	1.9	1	1	29.9294	24.52	8	8	2.64326	1.9	1	1	2.52109	1.9	1
P05455	Lupus La protein OS=Homo sapiens OX=9606 GN=SSB PE=1 SV=2 - [LA_HUMAN]	50.74	1	25	25	97	0	6.3286e+06	0	6523435003	4.94457e+09	1.67475e+08	1.23404e+09	1.47711e+09	2.63194e+07	2.47657e+06	7.92717e+07	0	34.3787	22.3	8	9	4.61075	2.7	1	2	9.26542	5.88	2	3		0			103.842	37.99	15	23	67.8284	26.47	13	17	7.11067	7.11	2	2	29.9305	18.63	7
P01009	Alpha-1-antitrypsin OS=Homo sapiens OX=9606 GN=SERPINA1 PE=1 SV=3 - [A1AT_HUMAN]	50.72	3	19	19	127	0	0	0	9.60931e+09	1.23999e+10	88780424	2327432444	5363967907	0	0	0	0		0				0				0				0			185.396	47.85	14	43	164.24	39.47	15	38	6.43206	5.74	1	1	78.2205	38.76	13
P22307-6	Isoform 6 of Non-specific lipid-transfer protein OS=Homo sapiens OX=9606 GN=SCP2 - [NLTP_HUMAN]	50.71	6	8	8	16	0	0	0	50122155	1.02739e+08	1.28043e+08	4.34374e+07	0	91277701	2.32359e+07	0	0	5.49724	14.29	2	2		0				0				0			5.35341	12.86	2	2	11.2155	16.43	3	3	8.48452	20.71	3	3	3.83873	8.57	1
Q9NTX5-6	Isoform 6 of Ethylmalonyl-CoA decarboxylase OS=Homo sapiens OX=9606 GN=ECHDC1 - [ECHD1_HUMAN]	50.7	6	12	12	46	2.35846e+07	361142	0	48506416	1.45519e+08	0	71272237	77835506	0	327046	1.16488e+06	0	11.9552	15.85	3	3	16.807	23.59	5	6	7.25188	7.75	2	3					6.48739	8.8	2	2	12.7744	17.61	4	4		0			2.40013	4.58	1
P24844	Myosin regulatory light polypeptide 9 OS=Homo sapiens OX=9606 GN=MYL9 PE=1 SV=4 - [MYL9_HUMAN]	50.58	2	2	7	97	5.786e+07	2.78771e+07	20731897	1623366748	4.36119e+08	5.60319e+07	8.35242e+08	1330935028	3.18245e+08	1.08868e+06	1.44835e+07	1.57768e+07	15.873	33.72	5	6	25.2715	27.91	4	8	29.7156	38.37	5	9	21.943	27.91	4	7	9.70509	20.93	2	2	16.5101	33.14	4	4	11.26	20.93	2	2	13.3474	27.33	3
Q96KP4	Cytosolic non-specific dipeptidase OS=Homo sapiens OX=9606 GN=CNDP2 PE=1 SV=2 - [CNDP2_HUMAN]	50.53	2	22	22	167	5.43023e+06	276124	0	5960123591	4.05778e+09	8.85361e+07	2.34525e+09	3.11731e+09	46049351	5.21329e+06	1.33528e+07	0	23.3138	22.53	7	7	18.9395	11.58	4	7	25.8249	10.11	4	9		0			138.954	45.05	17	33	127.303	50.32	17	30	21.6809	16.42	5	6	80.602	39.79	13
P07355	Annexin A2 OS=Homo sapiens OX=9606 GN=ANXA2 PE=1 SV=2 - [ANXA2_HUMAN]	50.44	3	21	21	175	5.60419e+06	7.19048e+06	370456	2.98186e+09	1.85846e+09	3.2913e+08	1.18506e+09	1.46327e+09	3.52711e+07	1.07867e+07	9.43575e+06	436812	47.8693	35.69	11	14	26.9194	15.04	4	8	35.3231	18.29	6	11	13.9308	10.62	3	5	72.5039	39.82	12	18	59.9215	34.51	12	16	20.5088	14.75	6	6	42.8418	27.14	9
P25787	Proteasome subunit alpha type-2 OS=Homo sapiens OX=9606 GN=PSMA2 PE=1 SV=2 - [PSA2_HUMAN]	50.43	1	10	10	38	0	0	0	1.45055e+09	1.03684e+09	1.84294e+08	1.09317e+09	2013801614	2.31554e+08	1.05222e+06	0	0	3.92925	8.12	1	1										0			36.4578	35.04	7	8	22.9617	25.21	4	6	11.4385	20.09	3	3	37.3196	44.02	7
P34932	Heat shock 70 kDa protein 4 OS=Homo sapiens OX=9606 GN=HSPA4 PE=1 SV=4 - [HSP74_HUMAN]	50.36	2	31	32	229	253435	737274	1.05014e+06	2399257111	2.18109e+09	700072846	1.8962e+09	1.96422e+09	8.38313e+08	4.53e+06	4.23741e+06	904201	39.2272	16.43	10	10	24.9998	8.1	5	8	24.9388	8.45	5	8	11.1494	5.12	3	4	108.476	34.29	20	27	112.242	31.9	22	29	57.941	21.31	13	15	69.3978	21.9	13
P39019	40S ribosomal protein S19 OS=Homo sapiens OX=9606 GN=RPS19 PE=1 SV=2 - [RS19_HUMAN]	50.34	1	10	10	74	1.89353e+06	7.29502e+07	0	1.20803e+08	100709466	0	48818565	6.59932e+07	0	1.85477e+08	8.38394e+07	530975	28.0788	37.93	7	9	21.561	19.31	3	8	24.2439	28.28	4	9		0			3.28277	7.59	1	1	2.89215	6.9	1	1		0			5.42131	13.1	2
P04083	Annexin A1 OS=Homo sapiens OX=9606 GN=ANXA1 PE=1 SV=2 - [ANXA1_HUMAN]	50.29	1	16	16	70	2.46027e+06	6.91789e+06	0	8.87503e+08	1.15407e+09	156105349	1138736177	4.40283e+08	1.0178e+08	3.05779e+07	1.21816e+07	6737579	36.7345	32.95	7	8	12.2859	10.12	3	4	10.7845	11.56	3	3		0			43.246	32.37	9	10	20.7663	18.21	5	5	11.6126	10.98	2	2	10.3066	10.98	2
Q92520	Protein FAM3C OS=Homo sapiens OX=9606 GN=FAM3C PE=1 SV=1 - [FAM3C_HUMAN]	50.22	1	9	9	66	0	0	479211	1.30948e+09	6.47768e+08	5.30682e+08	5.18206e+08	3.23299e+08	436941715	0	0	0	2.94776	5.29	1	1		0				0			6.01922	13.66	2	2	57.821	34.8	6	14	42.1336	43.17	7	11	40.4675	42.73	7	10	28.5509	43.17	7
P26022	Pentraxin-related protein PTX3 OS=Homo sapiens OX=9606 GN=PTX3 PE=1 SV=3 - [PTX3_HUMAN]	50.13	1	16	17	145	0	1.04633e+06	0	2.06175e+10	2.22163e+10	84009622	7.1112e+09	8.97655e+09	0	4.98577e+07	63010511	0	27.5822	20.21	6	8					10.5913	11.02	3	4		0			142.601	45.14	14	40	133.643	38.58	12	38	7.65662	8.14	2	2	56.2155	29.13	8
P07339	Cathepsin D OS=Homo sapiens OX=9606 GN=CTSD PE=1 SV=1 - [CATD_HUMAN]	50	1	20	20	291	6.39767e+06	2.88317e+07	1.75425e+06	2.2224e+10	3.02789e+10	8.20054e+08	14329286587	1.804e+10	993259892	1.23994e+08	6.87424e+07	1.75275e+06	35.5669	19.42	6	11	30.715	14.56	4	11	60.7374	33.01	10	21	11.6813	9.22	3	4	208.095	34.95	13	59	150.069	40.78	14	45	29.7108	26.21	7	8	79.8787	35.44	13
P32119	Peroxiredoxin-2 OS=Homo sapiens OX=9606 GN=PRDX2 PE=1 SV=5 - [PRDX2_HUMAN]	50	2	10	11	110	816587	0	0	1.34093e+10	1.43402e+10	4.68996e+09	8.55982e+09	8.74016e+09	3022413066	6.69508e+06	0	0	18.264	23.23	5	5	23.4362	14.65	3	9	16.0345	14.65	3	6	6.21075	5.56	1	2	55.0376	41.41	6	13	55.1456	26.26	8	14	17.0683	19.19	3	5	46.0168	45.96	7
P48739	Phosphatidylinositol transfer protein beta isoform OS=Homo sapiens OX=9606 GN=PITPNB PE=1 SV=2 - [PIPNB_HUMAN]	49.82	3	12	12	74	785369	195300	0	7.59038e+08	8.29624e+08	83778323	3.27638e+08	2.21421e+08	6.36964e+07	586568	8.01671e+06	0	2.59452	3.69	1	1	5.38827	9.23	2	2	8.42865	9.23	2	3		0			58.9176	46.86	8	17	60.3969	35.06	8	18	10.28	16.97	3	3	22.7808	20.66	4
P08476	Inhibin beta A chain OS=Homo sapiens OX=9606 GN=INHBA PE=1 SV=2 - [INHBA_HUMAN]	49.77	1	26	26	302	0	473208	7.10724e+07	74913320	1.85584e+09	124435999	2.26213e+09	3.20833e+09	11118006871	580461	2.2643e+07	1.05088e+07	17.9511	15.49	4	4	41.4745	15.96	5	15	38.2726	12.44	4	14	326.664	34.27	14	90	10.0164	10.33	2	2	34.1174	22.54	7	8	30.9136	18.78	7	8	94.6262	31.22	13
Q9BQE3	Tubulin alpha-1C chain OS=Homo sapiens OX=9606 GN=TUBA1C PE=1 SV=1 - [TBA1C_HUMAN]	49.67	2	5	19	393	4.1638e+08	2.02594e+08	2.81624e+07	3.46979e+10	3.70882e+10	1.87439e+09	1.64843e+10	2.05363e+10	1.44857e+09	1.44472e+08	9.38703e+08	6.6706e+07	98.8885	36.53	11	27	45.5182	19.15	6	14	67.4858	28.29	9	21	14.8761	13.14	4	5	293.43	48.11	17	70	230.286	31.63	10	54	54.0096	24.5	8	13	158.526	37.19	12
P17174	Aspartate aminotransferase, cytoplasmic OS=Homo sapiens OX=9606 GN=GOT1 PE=1 SV=3 - [AATC_HUMAN]	49.64	2	19	19	103	0	0	0	5.51196e+09	3354996373	307085430	1.16589e+09	2.05269e+09	1.25198e+08	0	0	0	7.3335	7.75	2	2		0				0				0			82.1869	33.66	11	18	108.895	49.64	18	26	50.4399	43.58	11	12	76.1526	42.62	13
Q9Y237	Peptidyl-prolyl cis-trans isomerase NIMA-interacting 4 OS=Homo sapiens OX=9606 GN=PIN4 PE=1 SV=1 - [PIN4_HUMAN]	49.62	3	5	5	35	227506	0	0	957982899	1.99511e+08	3.34055e+06	1.51774e+08	1.82322e+08	0	599516	176292	0		0			4.78003	9.16	1	2		0							19.8982	41.98	3	5	27.1896	41.98	4	7	4.27996	10.69	1	1	18.0478	40.46	3
P09486	SPARC OS=Homo sapiens OX=9606 GN=SPARC PE=1 SV=1 - [SPRC_HUMAN]	49.5	1	13	13	255	0	0	9.31182e+07	1.313e+09	690517109	3.22609e+10	1.61656e+09	5.0871e+09	6.4927e+10	0	0	5.4483e+07	5.50198	10.56	2	2	2.50343	4.29	1	1	11.2156	4.29	1	4	169.596	20.13	7	50	27.8099	22.11	4	6	18.6776	10.89	3	5	115.821	27.39	8	31	14.5128	16.17	4
P62081	40S ribosomal protein S7 OS=Homo sapiens OX=9606 GN=RPS7 PE=1 SV=1 - [RS7_HUMAN]	49.48	1	8	8	16	0	0	0	3.92541e+07	44002428	0	0	0	0	1.12871e+07	0	0	8.10733	15.46	2	2	4.86859	4.64	1	2	6.82712	4.64	1	3		0			6.03659	11.86	1	1	2.38127	4.12	1	1						0
Q9UMX5	Neudesin OS=Homo sapiens OX=9606 GN=NENF PE=1 SV=1 - [NENF_HUMAN]	49.42	1	5	5	7	0	0	0	9.31287e+07	9.49809e+07	0	0	0	0	0	0	0										0				0			10.9564	30.23	3	3	11.2393	27.91	3	3						0
Q13813-3	Isoform 3 of Spectrin alpha chain, non-erythrocytic 1 OS=Homo sapiens OX=9606 GN=SPTAN1 - [SPTN1_HUMAN]	49.39	3	101	101	355	774277	0	0	2.7754e+09	1.64802e+09	3.03059e+08	1.12989e+09	1.24751e+09	2.61284e+08	1.27927e+07	681507	0	36.7519	5.59	9	10	2.1663	0.45	1	1		0				0			337.956	33.89	62	78	323.167	27.85	55	76	89.8327	9.99	20	23	222.426	22.72	44
P13797	Plastin-3 OS=Homo sapiens OX=9606 GN=PLS3 PE=1 SV=4 - [PLST_HUMAN]	49.37	3	22	28	259	1.24784e+07	7.46967e+06	504481	8.49835e+09	8.67321e+09	5.06352e+08	7.20358e+09	6.97139e+09	7.90159e+08	450742	3.41144e+07	0	34.819	21.43	11	11	34.4229	15.08	8	11	58.1389	19.37	10	19	2.97947	2.06	1	1	157.477	36.83	19	41	154.497	38.41	20	42	29.7642	14.92	8	9	113.177	33.17	19
Q9UNZ2	NSFL1 cofactor p47 OS=Homo sapiens OX=9606 GN=NSFL1C PE=1 SV=2 - [NSF1C_HUMAN]	49.19	4	16	16	58	8.24118e+06	2.49033e+07	0	2.04834e+08	3.11458e+08	9.21251e+07	2642269182	7.35697e+08	7.60583e+07	1.01695e+07	3.04653e+07	0	10.6311	12.16	3	3	13.0343	11.35	3	4	21.0177	20.81	5	6		0			15.9888	12.43	4	4	24.7375	23.51	6	6	12.0749	8.65	3	3	19.1272	20	5
Q13541	Eukaryotic translation initiation factor 4E-binding protein 1 OS=Homo sapiens OX=9606 GN=EIF4EBP1 PE=1 SV=3 - [4EBP1_HUMAN]	49.15	1	2	2	4	0	0	0	8.53877e+08	0	0	0	435562200	0	0	0	0		0												0			10.4358	49.15	2	2	5.11068	27.12	1	1		0				0
Q92626	Peroxidasin homolog OS=Homo sapiens OX=9606 GN=PXDN PE=1 SV=2 - [PXDN_HUMAN]	49.15	2	59	59	573	6.92083e+06	5.07234e+06	4.96023e+06	4.29599e+09	5.2528e+09	5.20679e+09	1.10035e+10	1.197e+10	6.53316e+09	1.44709e+07	33138637	855050	55.1809	12.78	13	15	104.368	11.29	14	35	147.153	14.6	19	49	75.6348	10.55	14	25	148.967	26.23	28	37	157.679	25.49	28	40	243.675	35.97	36	59	255.931	38.47	40
P40925	Malate dehydrogenase, cytoplasmic OS=Homo sapiens OX=9606 GN=MDH1 PE=1 SV=4 - [MDHC_HUMAN]	49.1	3	14	14	109	412031	1.14535e+06	0	8.18986e+09	9076620014	2.24627e+09	4.23368e+09	4.64651e+09	1.79588e+09	0	9.63026e+06	0	6.19012	9.58	2	2	2.28268	3.59	1	1	2.55572	3.59	1	1		0			85.746	46.41	12	21	94.8976	40.42	10	24	44.7512	32.63	8	11	57.7115	37.13	9
Q16881-5	Isoform 5 of Thioredoxin reductase 1, cytoplasmic OS=Homo sapiens OX=9606 GN=TXNRD1 - [TRXR1_HUMAN]	49.1	7	20	20	79	0	0	0	3.75713e+09	5.73064e+09	3.8082e+08	1.1519e+09	1.11259e+09	4.55596e+08	4.45902e+06	0	0		0				0				0				0			128.062	46.89	16	27	88.8117	31.46	13	21	17.2929	13.03	4	4	36.9589	23.25	7
P25786	Proteasome subunit alpha type-1 OS=Homo sapiens OX=9606 GN=PSMA1 PE=1 SV=1 - [PSA1_HUMAN]	49.05	2	13	13	86	256161	249441	0	2.01215e+09	1.72911e+09	1.65674e+08	1.64761e+09	5.93705e+08	228727849	1.39994e+07	242897	0	8.41539	17.49	2	2	3.05486	5.7	1	1	5.9466	10.27	2	2					84.3902	38.02	9	21	71.927	23.95	7	19	14.4953	13.69	3	4	50.1759	18.25	6
O75874	Isocitrate dehydrogenase [NADP] cytoplasmic OS=Homo sapiens OX=9606 GN=IDH1 PE=1 SV=2 - [IDHC_HUMAN]	49.03	1	16	18	78	0	0	0	1889275642	2.2922e+09	3.09459e+08	1.2847e+09	1.55437e+09	3.7072e+08	0	219493	0	5.69752	6.04	2	2		0				0				0			70.572	35.75	13	17	77.5344	42.27	14	20	35.1242	19.57	6	9	39.222	28.02	9
Q8NC51-3	Isoform 3 of Plasminogen activator inhibitor 1 RNA-binding protein OS=Homo sapiens OX=9606 GN=SERBP1 - [PAIRB_HUMAN]	48.85	2	1	21	130	605312	1.25583e+07	0	2.49854e+09	8.19708e+08	7.164e+07	1.87585e+08	3.50067e+08	1.20028e+08	5.37318e+07	496921	1.92795e+07	42.9939	25.19	10	11	18.4308	13.23	4	6	20.6237	15.78	5	7	2.85343	2.8	1	1	56.2933	20.87	8	13	62.9556	17.81	7	14	25.1335	11.7	4	5	37.3661	17.56	5
P21333-2	Isoform 2 of Filamin-A OS=Homo sapiens OX=9606 GN=FLNA - [FLNA_HUMAN]	48.77	2	95	102	1109	3.45839e+07	2.3102e+07	7.08728e+06	7.28227e+09	9.39482e+09	2.7644e+09	1.24032e+10	14926433230	2.81153e+09	8.94931e+07	3.18062e+06	1.07979e+06	107.126	13.98	25	29	245.616	19.02	33	82	338.765	21.83	39	112	78.3278	10.99	18	26	442.524	31.75	62	111	534.773	38.65	75	132	236.829	21.79	41	60	536.985	35.01	70
P52209-2	Isoform 2 of 6-phosphogluconate dehydrogenase, decarboxylating OS=Homo sapiens OX=9606 GN=PGD - [6PGD_HUMAN]	48.72	2	19	19	120	850239	0	0	3.27553e+09	2.30306e+09	305517023	4.03028e+08	783690175	3.13437e+08	1.67981e+07	3.15211e+07	0	16.4358	12.13	4	4	22.6516	8.09	3	8	24.0517	8.09	3	8		0			81.2851	31.28	9	18	66.2876	22.34	7	16	32.299	20.43	5	8	29.0608	12.13	4
Q12841	Follistatin-related protein 1 OS=Homo sapiens OX=9606 GN=FSTL1 PE=1 SV=1 - [FSTL1_HUMAN]	48.7	2	17	17	161	53554357	315357	558071	6.57574e+09	9.95428e+09	1.04356e+10	1.36605e+10	3.79266e+09	2.12134e+10	7.38966e+06	6.76557e+07	1.16496e+08	12.0694	13.96	4	4	14.6001	7.47	3	6	14.0569	5.19	2	6	42.1031	14.29	4	16	24.7698	13.31	4	8	34.6722	23.05	6	11	79.0548	26.3	9	24	48.5749	19.81	5
P62888	60S ribosomal protein L30 OS=Homo sapiens OX=9606 GN=RPL30 PE=1 SV=2 - [RL30_HUMAN]	48.7	1	5	5	8	0	7.15965e+06	0	457199725	3.67196e+07	0	0	0	0	0	0	0	2.9953	9.57	1	1		0			4.58612	13.91	1	1					9.81786	26.96	2	2	6.45354	10.43	2	2		0			3.22812	10.43	1
Q99598	Translin-associated protein X OS=Homo sapiens OX=9606 GN=TSNAX PE=1 SV=1 - [TSNAX_HUMAN]	48.62	1	10	10	15	0	0	0	2.94017e+08	4.84329e+08	2.57646e+07	14776282	1.78477e+08	1.89544e+07	0	0	0		0								0				0			17.1391	19.66	4	4	12.3883	15.52	3	3	2.59363	3.45	1	1	3.20358	4.83	1
P17096	High mobility group protein HMG-I/HMG-Y OS=Homo sapiens OX=9606 GN=HMGA1 PE=1 SV=3 - [HMGA1_HUMAN]	48.6	2	4	8	145	0	0	0	7.95879e+09	7.77224e+09	1483909196	5.27823e+09	1.38722e+10	111848616	0	0	0	75.2886	32.71	3	16	4.42932	8.41	1	2	5.88097	22.43	2	2					70.9578	41.12	4	13	102.382	41.12	5	19	27.7054	23.36	2	5	64.7186	23.36	3
Q15691	Microtubule-associated protein RP/EB family member 1 OS=Homo sapiens OX=9606 GN=MAPRE1 PE=1 SV=3 - [MARE1_HUMAN]	48.51	1	12	14	112	0	1.56522e+07	0	2.43479e+09	5011091949	9.39774e+08	2.02852e+09	1.74583e+09	7.12635e+08	15088099	9.9307e+06	3.95105e+06	7.55093	8.21	2	2	20.8498	10.07	3	9	33.3344	14.55	4	12	2.62103	3.36	1	1	60.8381	34.7	8	13	52.433	42.16	9	12	17.8463	24.25	4	4	34.1606	29.48	6
P21589-2	Isoform 2 of 5'-nucleotidase OS=Homo sapiens OX=9606 GN=NT5E - [5NTD_HUMAN]	48.47	2	20	20	160	8.5744e+07	6.2135e+07	0	8.24476e+08	1.06061e+09	57860805	4115592763	4.26987e+09	1.0442e+08	1.07007e+07	2.51547e+07	0	5.478	4.58	1	1	74.661	24.81	9	20	83.7762	19.47	8	24		0			49.2975	21.37	8	12	39.7625	21.56	9	11	3.61317	2.67	1	1	88.4652	28.05	12
O14818	Proteasome subunit alpha type-7 OS=Homo sapiens OX=9606 GN=PSMA7 PE=1 SV=1 - [PSA7_HUMAN]	48.39	6	13	13	72	0	288040	0	4.67291e+09	4.81188e+09	8.80806e+08	2.62824e+09	3.40939e+09	2.9818e+08	155248	0	0	11.1086	11.29	2	3		0			5.60966	11.69	2	2		0			53.6044	39.11	10	15	62.549	35.89	8	16	17.8989	26.21	5	5	35.5672	22.18	7
P42765	3-ketoacyl-CoA thiolase, mitochondrial OS=Homo sapiens OX=9606 GN=ACAA2 PE=1 SV=2 - [THIM_HUMAN]	48.36	1	12	12	86	2.23894e+06	2.16973e+07	0	248413771	2.96029e+08	9.0004e+07	3.65811e+08	392228487	7.97389e+07	7.61998e+07	1.99895e+06	0	32.2507	37.78	9	10	15.508	8.82	3	6	30.2958	22.17	6	10		0			25.0926	19.9	5	6	11.0272	10.33	3	3	10.9689	9.82	3	3	24.5175	22.17	5
P61916	NPC intracellular cholesterol transporter 2 OS=Homo sapiens OX=9606 GN=NPC2 PE=1 SV=1 - [NPC2_HUMAN]	48.34	2	8	8	29	0	0	0	3.40721e+08	4.90272e+08	383506343	844440094	1.68363e+09	5.42725e+08	0	0	0		0				0				0				0			21.366	34.44	5	6	16.9887	19.21	4	5	6.97419	19.21	2	2	23.501	48.34	5
Q14914	Prostaglandin reductase 1 OS=Homo sapiens OX=9606 GN=PTGR1 PE=1 SV=2 - [PTGR1_HUMAN]	48.33	2	11	11	43	0	0	0	602438317	1196224010	1.84995e+07	8.00542e+07	5.705e+08	0	0	0	0		0								0				0			51.958	41.64	9	13	54.0794	27.05	7	14	7.58521	6.69	2	2	28.6577	20.06	5
P51149	Ras-related protein Rab-7a OS=Homo sapiens OX=9606 GN=RAB7A PE=1 SV=1 - [RAB7A_HUMAN]	48.31	1	10	10	41	2.12568e+07	2.11301e+07	0	5.63157e+08	483590758	0	218411641	1.56045e+08	0	727125	2.0925e+07	0	12.9355	23.19	4	4	10.3942	17.87	3	3	6.70904	13.53	2	2		0			20.2465	32.37	5	5	21.9983	36.71	6	6		0			11.3836	18.36	3
Q9HB71	Calcyclin-binding protein OS=Homo sapiens OX=9606 GN=CACYBP PE=1 SV=2 - [CYBP_HUMAN]	48.25	3	14	14	97	600034	1.00154e+06	0	6.33664e+09	5.83921e+09	5.47239e+08	3.92927e+09	4.5014e+09	4.04415e+08	1.86727e+06	0	0	12.0861	23.25	3	3	3.59296	8.77	1	1	7.21961	8.77	1	2		0			76.6492	44.3	10	16	69.8249	42.98	9	16	30.05	29.39	6	7	59.8327	39.91	9
Q15185-4	Isoform 4 of Prostaglandin E synthase 3 OS=Homo sapiens OX=9606 GN=PTGES3 - [TEBP_HUMAN]	48.2	4	7	7	56	181607	399459	0	1299086716	1.06157e+08	0	1.95917e+07	196092728	0	1.5725e+06	0	0	10.7192	19.42	2	3	25.1746	17.99	2	9	24.4443	17.99	2	8		0			8.76002	19.42	2	2	18.9126	41.01	4	5					3.41147	9.35	1
P07954-2	Isoform Cytoplasmic of Fumarate hydratase, mitochondrial OS=Homo sapiens OX=9606 GN=FH - [FUMH_HUMAN]	48.18	2	15	15	82	2.62459e+07	2.7032e+07	0	9.97675e+08	1.99803e+09	8.16082e+07	9.21001e+08	1.63724e+09	1.45422e+08	6.81059e+06	51796869	0	15.662	16.92	4	4	13.296	10.06	3	4	21.9879	10.06	3	7		0			38.3137	23.55	7	9	44.019	28.27	8	11	10.1923	9.21	3	3	41.9991	31.69	8
P08865	40S ribosomal protein SA OS=Homo sapiens OX=9606 GN=RPSA PE=1 SV=4 - [RSSA_HUMAN]	48.14	1	13	13	58	728704	752897	1.6237e+06	2.93304e+09	1.6757e+09	304135175	1.20263e+09	1.15346e+09	2.7498e+08	905881	4.18687e+07	0	10.8211	9.49	3	3	12.5298	10.17	2	4	14.7995	13.56	3	5	3.92508	5.76	1	1	49.7261	37.63	9	12	27.584	21.36	6	7	12.5038	14.58	3	3	25.3079	24.75	6
Q13753	Laminin subunit gamma-2 OS=Homo sapiens OX=9606 GN=LAMC2 PE=1 SV=2 - [LAMC2_HUMAN]	48.11	2	57	57	1263	6.47794e+08	2.18424e+08	2.47772e+07	1066459755	1.34038e+09	0	3.98754e+10	5.34234e+10	2.21101e+08	1.57106e+08	8.54309e+06	0	46.4192	9.97	9	13	807.624	30.6	36	242	780.229	28.67	33	233	57.0486	2.93	2	18	68.6271	15.84	13	17	58.9981	14.5	12	15		0			766.978	40.15	41
P05976-2	Isoform MLC3 of Myosin light chain 1/3, skeletal muscle isoform OS=Homo sapiens OX=9606 GN=MYL1 - [MYL1_HUMAN]	48	3	5	7	32	0	0	0	2957687920	2715799552	953109574	3.18712e+09	3699397366	3.97023e+08	2.09816e+06	0	0	29.9327	48	6	9		0			2.39407	8	1	1		0			3.74976	10.67	1	1	7.85727	10.67	1	2	3.73113	10.67	1	1	3.97877	10.67	1
P03956	Interstitial collagenase OS=Homo sapiens OX=9606 GN=MMP1 PE=1 SV=3 - [MMP1_HUMAN]	47.97	1	20	20	157	0	434169	0	8.96167e+09	6.22162e+09	1.98399e+09	1.87126e+09	2.93183e+09	1.65131e+08	6.22346e+07	0	0	21.3852	13.43	6	7	6.06342	2.99	1	2	18.5384	5.12	2	6		0			102.88	40.72	15	29	112.063	39.23	15	32	68.558	35.39	12	19	49.9058	33.26	11
P23526	Adenosylhomocysteinase OS=Homo sapiens OX=9606 GN=AHCY PE=1 SV=4 - [SAHH_HUMAN]	47.92	2	19	21	251	3.59501e+06	166588	0	8.8277e+09	8365444824	1.74828e+09	4.6639e+09	5.163e+09	8.90526e+08	1.43323e+07	0	161760	50.9569	26.85	9	14	30.105	13.66	5	10	47.4492	21.3	8	16		0			121.601	37.73	15	32	110.592	31.25	13	29	40.9951	23.84	10	12	84.0547	25.93	12
P29966	Myristoylated alanine-rich C-kinase substrate OS=Homo sapiens OX=9606 GN=MARCKS PE=1 SV=4 - [MARCS_HUMAN]	47.89	1	9	9	97	739726	725139	353213	198101757	1.78087e+08	17280817	0	65239860	7.13571e+07	8.9153e+06	1.2298e+06	257861	18.4788	15.66	3	4	32.9647	30.42	4	9	49.8048	32.53	5	14	48.2845	30.42	4	12	5.21271	9.64	1	1	22.7902	28.31	4	4	11.3082	15.06	2	2	2.42004	2.11	1
P55072	Transitional endoplasmic reticulum ATPase OS=Homo sapiens OX=9606 GN=VCP PE=1 SV=4 - [TERA_HUMAN]	47.89	11	35	37	214	1.95359e+07	1.72829e+07	8.97204e+06	3.22888e+09	2.73477e+09	4.90556e+08	2.31559e+09	1364065685	5.03571e+07	2.72927e+07	5.45927e+07	1.22733e+08	28.1978	13.52	8	8	24.6531	11.04	6	8	20.0445	9.55	5	6	18.42	6.2	4	6	141.564	34.99	24	34	96.3686	31.76	21	26	34.8663	17.25	9	9	109.604	33.62	22
Q56UQ5	TPT1-like protein OS=Homo sapiens OX=9606 PE=2 SV=2 - [TPT1L_HUMAN]	47.86	1	1	3	22	0	0	0	8.62589e+07	1423907789	82264496	2131646697	2.2217e+09	172008552	0	0	0	5.71894	9.29	1	2													13.1384	38.57	2	3	15.1824	14.29	2	5	2.64996	5	1	1	15.391	14.29	2
P50990	T-complex protein 1 subunit theta OS=Homo sapiens OX=9606 GN=CCT8 PE=1 SV=4 - [TCPQ_HUMAN]	47.81	3	25	25	139	515793	1.29101e+06	951666	2.02587e+09	2884057841	8.94613e+08	1.71663e+09	1.73099e+09	246346446	1.05823e+07	2.85184e+07	2.3948e+06	12.5373	9.67	4	4	5.362	4.01	2	2	13.2029	6.57	3	5	2.2295	2.19	1	1	60.6127	31.02	15	19	63.9758	30.66	14	19	25.2267	15.33	8	8	68.5009	31.02	15
P54920	Alpha-soluble NSF attachment protein OS=Homo sapiens OX=9606 GN=NAPA PE=1 SV=3 - [SNAA_HUMAN]	47.8	4	11	11	60	2.29692e+06	825562	0	919686290	4.05741e+08	9.29874e+07	3.80698e+08	5.19531e+08	168336599	400223	1.04825e+07	0	26.8968	27.46	5	6	3.84035	4.41	1	1	9.28852	10.51	2	3	3.19218	4.41	1	1	34.5581	40.34	8	8	37.0683	29.83	7	8	10.246	14.24	3	3	31.2589	22.37	5
P13667	Protein disulfide-isomerase A4 OS=Homo sapiens OX=9606 GN=PDIA4 PE=1 SV=2 - [PDIA4_HUMAN]	47.75	1	33	33	200	611546	1.2869e+06	137795	3877613705	4207803586	3.06904e+08	2.78924e+09	2.50857e+09	2.55873e+08	440877	1.56769e+06	355445	21.9557	15.66	7	7	16.6753	12.25	5	6	9.86644	8.84	4	4	7.31991	5.27	2	3	112.33	40.47	23	35	134.341	34.88	22	39	8.66169	5.58	2	5	136.583	32.25	22
P35579	Myosin-9 OS=Homo sapiens OX=9606 GN=MYH9 PE=1 SV=4 - [MYH9_HUMAN]	47.65	7	79	92	568	4.71356e+07	8.3542e+07	1.39233e+07	5304469791	4.32108e+09	1.49297e+09	3886310465	4.71894e+09	1043441018	2.7258e+07	8.70451e+07	2.92118e+07	98.9664	19.13	25	28	88.3354	9.29	13	27	134.659	16.17	21	41	31.5046	4.08	5	8	326.396	30.87	51	81	285.417	28.78	49	74	102.112	14.29	23	29	242.447	26.94	44
O94766-2	Isoform 2 of Galactosylgalactosylxylosylprotein 3-beta-glucuronosyltransferase 3 OS=Homo sapiens OX=9606 GN=B3GAT3 - [B3GA3_HUMAN]	47.62	2	8	8	24	0	556688	0	2.46752e+08	4.67522e+08	7.96289e+07	8.43827e+08	8.81096e+08	1.00577e+08	0	433329	0						0			3.04615	9.52	1	1		0			28.8867	35.87	4	4	23.2318	25.08	4	4	3.01617	3.17	1	1	29.1946	34.29	6
P07195	L-lactate dehydrogenase B chain OS=Homo sapiens OX=9606 GN=LDHB PE=1 SV=2 - [LDHB_HUMAN]	47.6	2	18	20	515	2.28326e+08	1.05202e+08	9.62766e+06	1.64571e+10	2.20988e+10	8441935776	12436689172	1.35974e+10	7.65989e+09	1.62081e+08	2.31427e+08	6.53591e+06	90.5296	35.63	12	25	118.335	31.14	9	41	126.846	31.74	10	43	6.86664	9.28	2	2	172.305	35.63	13	48	188.588	36.53	15	51	129.277	37.43	13	34	149.783	38.02	13
P09228	Cystatin-SA OS=Homo sapiens OX=9606 GN=CST2 PE=1 SV=1 - [CYTT_HUMAN]	47.52	1	2	6	51	0	0	0	5.41934e+09	3.30467e+09	0	6.23644e+09	8.8056e+09	0	0	0	0		0			4.6713	12.77	1	2	6.41522	12.77	1	2					52.7895	31.91	4	13	51.5583	42.55	5	12		0			32.5641	21.28	3
Q8WVQ1-3	Isoform 3 of Soluble calcium-activated nucleotidase 1 OS=Homo sapiens OX=9606 GN=CANT1 - [CANT1_HUMAN]	47.43	3	13	13	52	0	2.6266e+06	0	6.76159e+08	1.17211e+09	8.17216e+07	881448518	1.84737e+09	2.15459e+08	0	1.4861e+06	0	2.79256	4.57	1	1		0			7.36463	13.14	3	3		0			22.4103	26.86	6	6	33.4478	34.57	9	10	19.7523	14.29	4	6	31.2819	28.29	6
Q14240	Eukaryotic initiation factor 4A-II OS=Homo sapiens OX=9606 GN=EIF4A2 PE=1 SV=2 - [IF4A2_HUMAN]	47.42	2	8	20	219	5.67842e+07	2.69811e+06	0	1.17534e+10	1.81016e+10	5.36898e+08	9.06634e+09	9008005492	558452315	607775	1.00486e+08	0	19.6271	13.51	5	6	24.3234	8.35	3	8	33.2489	18.43	7	12		0			161.591	33.42	12	41	134.417	33.42	13	37	41.2153	29.73	9	11	84.8222	29.98	11
Q04837	Single-stranded DNA-binding protein, mitochondrial OS=Homo sapiens OX=9606 GN=SSBP1 PE=1 SV=1 - [SSBP_HUMAN]	47.3	1	7	7	29	0	0	0	9.28149e+08	1.33787e+09	1.06449e+08	1.30112e+08	9.45365e+08	1.85197e+07	7.93291e+06	373469	0	3.67865	10.14	1	1		0				0				0			10.7976	31.08	3	3	22.2447	29.73	5	6	3.23523	8.78	1	1	16.7604	29.05	3
P08133	Annexin A6 OS=Homo sapiens OX=9606 GN=ANXA6 PE=1 SV=3 - [ANXA6_HUMAN]	47.25	2	24	24	92	4.4091e+06	1.11871e+07	0	3.92971e+08	533574031	3.70267e+07	5.74602e+08	6.59742e+08	2.33269e+07	2.30621e+06	2.94051e+06	723235	2.43729	1.34	1	1	14.721	7.58	4	5	24.9953	12.33	6	9		0			49.8307	21.4	10	12	35.2063	16.2	8	9	7.40808	4.75	2	2	49.4158	21.55	10
P46109	Crk-like protein OS=Homo sapiens OX=9606 GN=CRKL PE=1 SV=1 - [CRKL_HUMAN]	47.19	1	13	13	29	0	0	0	6.36667e+08	7.07266e+08	0	4.5661e+08	491922863	0	0	0	0	5.86785	8.58	2	2		0				0				0			29.2582	33	7	7	29.6572	33.99	8	8	6.94083	11.55	2	2	21.2911	23.1	5
Q15102	Platelet-activating factor acetylhydrolase IB subunit gamma OS=Homo sapiens OX=9606 GN=PAFAH1B3 PE=1 SV=1 - [PA1B3_HUMAN]	47.19	1	7	7	27	0	2.67552e+06	0	7.02308e+08	3.89672e+08	0	9.17622e+07	2.37363e+08	100901327	0	0	0	6.70246	12.55	2	2		0			2.55942	7.36	1	1					19.7237	26.84	5	6	32.3787	30.74	4	6		0			12.378	20.35	3
O60664-4	Isoform 4 of Perilipin-3 OS=Homo sapiens OX=9606 GN=PLIN3 - [PLIN3_HUMAN]	47.16	4	15	15	108	686583	0	870530	1904292608	1.63109e+09	1.09018e+08	1.92139e+09	2.1167e+09	4.79624e+08	1.24423e+07	2.3546e+06	0	40.3882	22.27	5	9	17.0658	10.19	3	6	13.519	11.85	4	5	3.31991	4.03	1	1	46.3079	30.81	9	11	39.4085	25.83	7	9	17.5647	11.14	3	4	36.3539	30.81	8
P30043	Flavin reductase (NADPH) OS=Homo sapiens OX=9606 GN=BLVRB PE=1 SV=3 - [BLVRB_HUMAN]	47.09	1	6	6	37	218730	185651	0	5.94049e+08	8.91018e+08	0	1.33107e+08	1.5383e+08	0	229306	0	0	3.07761	4.85	1	1	2.19401	6.8	1	1	5.10378	6.8	1	2		0			28.1204	34.95	5	7	41.8172	47.09	6	9	5.04229	12.14	1	1	18.3601	25.73	3
P0DP23	Calmodulin-1 OS=Homo sapiens OX=9606 GN=CALM1 PE=1 SV=1 - [CALM1_HUMAN]	46.98	1	6	7	169	5.77016e+07	9.20627e+07	2.68247e+07	3.93864e+09	7.62397e+09	1.44615e+09	6.49042e+09	3.41215e+09	2962474638	1.986e+06	5.80752e+07	2.12263e+07	12.625	22.15	2	3	60.8251	36.91	3	16	67.2539	36.91	3	18	29.4639	36.91	4	9	33.0248	30.87	3	8	28.9317	32.21	4	7	25.622	22.15	2	6	28.5039	32.21	3
P17987	T-complex protein 1 subunit alpha OS=Homo sapiens OX=9606 GN=TCP1 PE=1 SV=1 - [TCPA_HUMAN]	46.94	1	22	22	140	381048	0	0	1277847974	1.47451e+09	3.89769e+08	976988977	630458189	128267061	5.38039e+06	2.92255e+07	0	31.4974	20.68	8	9	14.7003	7.73	4	6	18.4487	7.73	4	7		0			69.6996	31.65	14	19	56.5087	24.64	10	15	41.266	21.4	9	11	71.4738	34.71	15
P28066	Proteasome subunit alpha type-5 OS=Homo sapiens OX=9606 GN=PSMA5 PE=1 SV=3 - [PSA5_HUMAN]	46.89	2	10	10	54	0	425927	0	6.00079e+09	5376767250	1420908912	3.49045e+09	4.58218e+09	6.47259e+08	925327	2.85058e+07	0		0				0			2.25302	5.39	1	1		0			46.5032	34.85	7	12	55.7322	35.68	6	13	12.8151	22.41	4	4	15.8167	18.26	3
P20042	Eukaryotic translation initiation factor 2 subunit 2 OS=Homo sapiens OX=9606 GN=EIF2S2 PE=1 SV=2 - [IF2B_HUMAN]	46.85	1	15	15	82	2.16325e+07	2.70585e+07	4.45267e+06	4.91172e+08	7.54171e+08	2.89097e+07	1.56096e+08	6.04944e+08	1.21068e+07	1.33671e+07	3.99024e+07	7.20768e+06	8.15727	11.41	2	2	28.7888	25.83	6	9	21.6626	17.72	4	6	6.33617	8.11	2	2	34.8358	26.43	8	9	46.1681	25.83	7	10	13.5757	10.81	3	3	15.1316	18.62	3
P09104	Gamma-enolase OS=Homo sapiens OX=9606 GN=ENO2 PE=1 SV=3 - [ENOG_HUMAN]	46.77	2	10	13	328	78387708	5.10778e+07	0	3.59683e+10	2.70781e+10	9.73703e+09	1.63792e+10	24017434652	3.99048e+09	2.39471e+06	0	2.80744e+07	17.1803	12.9	4	5	13.8866	7.14	2	4	16.6672	7.14	2	5	6.25446	3	1	2	316.211	28.57	8	77	217.456	30.41	8	57	95.4601	10.37	3	25	157.118	26.73	6
P84103-2	Isoform 2 of Serine/arginine-rich splicing factor 3 OS=Homo sapiens OX=9606 GN=SRSF3 - [SRSF3_HUMAN]	46.77	2	6	7	28	0	4.62374e+07	0	3.03703e+08	2.1123e+08	1.39136e+07	3.85281e+08	60400542	0	0	5.00704e+07	0	3.34724	8.06	1	1	3.87365	16.94	1	1	9.09438	26.61	3	3		0			19.7207	39.52	5	5	16.7189	32.26	4	5	5.96505	19.35	2	2	6.44385	19.35	2
O95433	Activator of 90 kDa heat shock protein ATPase homolog 1 OS=Homo sapiens OX=9606 GN=AHSA1 PE=1 SV=1 - [AHSA1_HUMAN]	46.75	2	14	14	93	1.63774e+06	0	844382	2.95498e+09	3.09331e+09	312963458	1.40255e+09	6.09587e+08	2.74839e+08	2.49959e+07	7.55565e+07	311031	26.4397	29.59	7	7	9.97083	7.1	2	4	8.86873	7.1	2	3	2.42112	3.55	1	1	60.6501	37.87	10	13	34.7981	36.69	7	8	13.132	14.2	3	3	32.2182	30.18	7
P24821-5	Isoform 5 of Tenascin OS=Homo sapiens OX=9606 GN=TNC - [TENA_HUMAN]	46.65	2	1	54	759	1.63406e+08	1.8524e+08	4.99629e+06	1970209042	1.31076e+09	4.14971e+07	1883858265	9.02815e+08	2.28643e+07	3.1732e+08	1.76831e+08	2.77086e+07	233.179	35.35	38	62	452.401	29.91	36	137	417.403	31.72	39	127	22.1362	4.17	5	8	80.8889	12.21	14	18	107.298	16.37	20	27	8.79137	2.84	3	3	120.133	17.82	19
Q9HC38-2	Isoform 2 of Glyoxalase domain-containing protein 4 OS=Homo sapiens OX=9606 GN=GLOD4 - [GLOD4_HUMAN]	46.64	3	11	11	59	0	0	0	2957049867	3.78416e+09	238385388	2.04212e+09	1.73439e+09	2.40054e+08	0	1.58249e+07	0		0				0				0				0			66.4003	35.23	8	17	45.0525	46.31	10	11	22.0258	23.83	6	6	24.2221	26.51	7
P60981-2	Isoform 2 of Destrin OS=Homo sapiens OX=9606 GN=DSTN - [DEST_HUMAN]	46.62	2	5	8	49	0	0	0	2.53059e+09	3.63315e+09	3.32915e+08	1.91927e+09	1.15135e+08	8.04515e+07	0	0	0	10.5802	17.57	2	3	6.04999	7.43	1	2	11.5494	7.43	1	4	5.69419	7.43	1	2	29.7714	34.46	6	8	12.4727	31.08	3	3	6.41687	13.51	2	2	12.8294	18.92	2
Q9NX55	Huntingtin-interacting protein K OS=Homo sapiens OX=9606 GN=HYPK PE=1 SV=2 - [HYPK_HUMAN]	46.51	1	6	6	12	0	0	0	143077568	6.37799e+08	1.56142e+07	0	0	4.46385e+07	189089	0	0	3.34355	11.63	1	1		0				0				0			13.0532	27.91	3	3	11.6328	20.16	2	2	3.09646	13.95	1	1		0
Q6IBS0	Twinfilin-2 OS=Homo sapiens OX=9606 GN=TWF2 PE=1 SV=2 - [TWF2_HUMAN]	46.42	2	10	11	59	1.35436e+06	1.22052e+06	647192	1276311104	1.06022e+09	5.32348e+07	843276404	1.07609e+09	291648801	0	0	0	10.2161	10.32	2	2	2.81173	5.44	1	1	15.5232	10.89	2	4	2.51555	5.44	1	1	51.2318	34.38	7	11	46.3948	32.95	7	11	10.1631	10.32	2	2	44.4965	29.8	7
P55786	Puromycin-sensitive aminopeptidase OS=Homo sapiens OX=9606 GN=NPEPPS PE=1 SV=2 - [PSA_HUMAN]	46.35	5	36	36	195	0	316406	0	4.46139e+09	4.60614e+09	5.55963e+08	2.23224e+09	3131866136	2.76174e+08	2.31002e+06	1.1833e+06	0	16.0113	5.55	5	6	5.2029	1.09	1	2	12.7484	3.59	3	5		0			171.123	36.78	28	46	136.887	25.79	22	39	44.4071	16.1	12	13	102.578	27.2	21
O94760	N(G),N(G)-dimethylarginine dimethylaminohydrolase 1 OS=Homo sapiens OX=9606 GN=DDAH1 PE=1 SV=3 - [DDAH1_HUMAN]	45.96	2	11	12	46	0	0	0	1.76029e+08	1111210240	4.65176e+07	3.02297e+08	4.97982e+08	1.97414e+07	0	1.50766e+06	0		0				0			6.94501	2.46	1	3		0			36.3505	34.39	6	9	49.3229	36.14	8	13	3.20609	4.21	1	1	29.8371	27.72	5
P04080	Cystatin-B OS=Homo sapiens OX=9606 GN=CSTB PE=1 SV=2 - [CYTB_HUMAN]	45.92	1	3	3	57	0	0	0	7044864950	12904015230	9.84817e+08	1.28484e+10	7.63285e+09	8.66335e+08	0	3.40903e+06	0	10.2912	45.92	3	3		0				0							45.9003	45.92	3	11	60.003	45.92	3	14	18.4446	45.92	3	4	33.2413	45.92	3
P11216	Glycogen phosphorylase, brain form OS=Homo sapiens OX=9606 GN=PYGB PE=1 SV=5 - [PYGB_HUMAN]	45.91	1	26	34	172	431239	5.21011e+06	0	2.8538e+09	2.2306e+09	3.47763e+08	2050057291	1.58035e+09	1.62831e+08	1.94689e+06	2.14435e+06	0	16.6994	7.47	5	5	15.1128	3.8	3	6	27.4393	12.1	7	10		0			99.2761	29.89	19	24	124.94	31.91	22	33	19.4013	7.83	5	5	76.1502	22.78	17
P63220	40S ribosomal protein S21 OS=Homo sapiens OX=9606 GN=RPS21 PE=1 SV=1 - [RS21_HUMAN]	45.78	1	5	5	118	0	484472	0	377896912	2.51444e+08	0	1.63929e+08	393730566	0	624866	965474	0	41.5428	34.94	4	11	29.3332	12.05	1	11	25.9627	28.92	2	10	14.3358	12.05	1	6	18.9007	21.69	1	4	42.3953	21.69	2	8		0			9.51751	21.69	1
P26641	Elongation factor 1-gamma OS=Homo sapiens OX=9606 GN=EEF1G PE=1 SV=3 - [EF1G_HUMAN]	45.77	2	21	21	278	1.91856e+06	0	0	7.34779e+09	1.90184e+10	5.41574e+08	9.62716e+09	9.96782e+09	1.3312e+09	1.64965e+08	892798	865187	14.7335	10.3	4	5	39.3729	12.81	6	14	58.702	10.3	5	20	5.50758	3.2	2	2	131.715	37.3	15	37	116.59	24.26	11	35	35.5772	12.59	6	11	83.7665	24.26	9
P05388	60S acidic ribosomal protein P0 OS=Homo sapiens OX=9606 GN=RPLP0 PE=1 SV=1 - [RLA0_HUMAN]	45.74	3	14	14	142	0	161276	485467	2.73116e+09	3.60897e+09	7.84744e+08	3.41283e+09	2.76454e+09	7.40259e+08	0	0	2.70701e+06	19.6904	16.72	4	6	25.41	6.62	2	8	29.9381	6.62	2	9	7.99077	6.62	2	3	67.6101	42.27	11	17	54.4458	32.49	10	15	28.5246	30.6	8	8	34.3774	30.6	8
P14625	Endoplasmin OS=Homo sapiens OX=9606 GN=HSP90B1 PE=1 SV=1 - [ENPL_HUMAN]	45.58	1	32	35	339	8.30709e+06	1.25895e+07	5.86783e+06	7.61405e+09	1.64448e+10	1.63304e+09	8.35685e+09	9.13893e+09	2.09241e+09	3.25524e+06	1.97174e+07	4.81044e+06	40.5522	11.33	8	12	60.1353	14.2	10	19	97.1796	17.43	13	30	35.2641	9.09	6	10	162.552	35.87	25	43	131.312	25.9	18	35	68.3713	20.17	14	19	122.215	29.51	21
P09429	High mobility group protein B1 OS=Homo sapiens OX=9606 GN=HMGB1 PE=1 SV=3 - [HMGB1_HUMAN]	45.58	2	15	19	610	0	419120	335086	2.78408e+10	26115339811	4.47976e+09	1.85947e+10	2.91367e+10	2.79711e+09	2.95341e+08	1.25481e+06	166536	106.864	26.05	8	27	95.8289	30.23	7	32	102.96	33.95	8	33	34.2407	25.58	5	11	298.004	27.44	13	68	342.617	33.49	15	78	77.645	23.26	8	17	194.726	23.72	11
Q01105	Protein SET OS=Homo sapiens OX=9606 GN=SET PE=1 SV=3 - [SET_HUMAN]	45.52	4	2	11	112	2.22306e+07	5.11241e+07	2.13384e+07	7.52087e+09	3.15318e+09	710227594	3.95038e+09	3446347465	2.1714e+09	3.50438e+06	965613	2.68687e+07	9.52718	9.31	2	3	20.2581	18.28	4	7	22.8079	22.76	5	8	3.97982	4.83	1	1	54.0422	39.31	7	10	61.5089	45.52	10	14	20.9327	25.86	5	5	67.1145	45.52	9
P13804-2	Isoform 2 of Electron transfer flavoprotein subunit alpha, mitochondrial OS=Homo sapiens OX=9606 GN=ETFA - [ETFA_HUMAN]	45.42	2	9	9	29	711854	0	0	331696662	1.93305e+08	0	0	1.49375e+08	0	1.38553e+07	1.63987e+06	0	13.701	15.14	3	4	2.53951	6.69	1	1		0				0			6.89777	10.21	2	2	17.8241	15.49	3	5		0				0
Q9H910	Jupiter microtubule associated homolog 2 OS=Homo sapiens OX=9606 GN=JPT2 PE=1 SV=1 - [JUPI2_HUMAN]	45.26	3	5	5	27	0	474253	0	286314832	2.53531e+08	0	260996109	5.4204e+08	15850516	2.55161e+06	0	0	14.6474	23.68	3	4	2.50488	7.37	1	1	7.67312	14.74	2	3		0			5.4692	14.21	1	1	14.7336	21.58	2	3		0			16.8922	30.53	3
P26599	Polypyrimidine tract-binding protein 1 OS=Homo sapiens OX=9606 GN=PTBP1 PE=1 SV=1 - [PTBP1_HUMAN]	45.2	12	14	15	204	0	0	0	4.20836e+09	4.78693e+09	4.19014e+08	2538405788	3.5131e+09	4.55509e+08	2.09237e+07	397361	138978	72.5074	22.98	7	16	36.8299	5.27	3	15	51.2814	5.27	3	20	9.74537	3.58	2	4	67.3154	31.64	9	13	97.635	31.64	9	21	21.7032	14.5	4	4	63.0815	26.55	7
P14866	Heterogeneous nuclear ribonucleoprotein L OS=Homo sapiens OX=9606 GN=HNRNPL PE=1 SV=2 - [HNRPL_HUMAN]	45.16	2	17	17	134	479645	925332	0	2.07399e+09	2.78912e+09	2.76129e+08	9.4567e+08	1.98982e+09	0	1.71867e+07	1.33443e+06	0	27.1003	22.07	7	7	35.6268	11.21	4	12	46.8687	14.77	6	16		0			62.3838	25.3	10	12	61.2442	21.9	8	12	35.3358	19.69	5	6	38.6946	22.58	7
Q01105-2	Isoform 2 of Protein SET OS=Homo sapiens OX=9606 GN=SET - [SET_HUMAN]	45.13	4	1	10	101	2.22306e+07	5.11241e+07	2.13384e+07	4.47284e+09	2.89574e+09	710227594	3.40625e+09	2.75574e+09	2.1714e+09	3.50438e+06	965613	2.68687e+07	9.52718	9.75	2	3	20.2581	19.13	4	7	22.8079	23.83	5	8	3.97982	5.05	1	1	48.2884	38.63	7	9	47.42	45.13	9	11	20.9327	27.08	5	5	49.1553	45.13	8
P37837	Transaldolase OS=Homo sapiens OX=9606 GN=TALDO1 PE=1 SV=2 - [TALDO_HUMAN]	45.1	1	17	17	104	0	0	0	9.91114e+09	1.02701e+10	1.17308e+09	6930944119	4.95087e+09	1138233434	7.2535e+06	0	0	3.41914	3.26	1	1		0				0				0			87.9289	30.86	9	26	71.1015	29.38	9	23	27.4844	16.62	6	9	39.6982	19.88	7
P48643	T-complex protein 1 subunit epsilon OS=Homo sapiens OX=9606 GN=CCT5 PE=1 SV=1 - [TCPE_HUMAN]	45.1	2	26	26	95	0	591522	0	1.0761e+09	6.40713e+08	6.52694e+08	1.19275e+09	7.36711e+08	2.9357e+08	3.01766e+07	1.54997e+06	0	32.0185	21.44	8	8		0			5.16037	3.88	2	2		0			58.8516	27.54	14	15	50.6403	19.22	12	14	23.0319	15.34	7	7	32.0838	17.01	9
Q9Y266	Nuclear migration protein nudC OS=Homo sapiens OX=9606 GN=NUDC PE=1 SV=1 - [NUDC_HUMAN]	45.02	1	15	16	92	477243	405512	2.72295e+06	2.62666e+09	4.18287e+09	2.99429e+08	5.13369e+08	2.59896e+09	5.07547e+08	0	1.12711e+06	0	15.8274	16.92	4	5	21.5884	11.48	3	8	21.1878	11.48	3	7	12.5034	11.48	3	4	46.2136	35.05	9	12	46.779	29	8	12	16.831	19.94	5	5	19.9916	19.64	4
P29279	Connective tissue growth factor OS=Homo sapiens OX=9606 GN=CTGF PE=1 SV=2 - [CTGF_HUMAN]	44.99	2	14	14	241	4.52138e+06	0	8.06905e+08	3.98676e+09	4994531367	3.07498e+10	9.23853e+09	9.04474e+09	5.34622e+10	0	0	7.58956e+08	8.22657	6.3	2	3	29.6682	16.62	5	11	32.8699	16.62	5	12	134.874	24.64	8	49	19.1597	16.91	6	6	21.1397	16.91	6	7	56.9866	28.94	9	18	30.1884	21.78	7
Q9ULC4-2	Isoform 2 of Malignant T-cell-amplified sequence 1 OS=Homo sapiens OX=9606 GN=MCTS1 - [MCTS1_HUMAN]	44.97	3	5	5	38	0	0	0	9.83717e+08	1.87918e+09	0	1.02214e+09	4.32703e+08	24104642	0	0	0	15.8275	28.99	3	4	4.51904	5.33	1	2	4.699	5.33	1	2		0			24.6706	39.64	4	6	24.6258	27.81	3	6	3.52525	7.1	1	1	11.8083	17.75	2
P01111	GTPase NRas OS=Homo sapiens OX=9606 GN=NRAS PE=1 SV=1 - [RASN_HUMAN]	44.97	2	1	7	20	7.72743e+06	524506	0	9.28758e+07	1.3777e+08	18453903	2.07438e+08	1.17395e+08	0	582591	1.67111e+06	0					4.34518	13.23	2	2	4.54513	13.23	2	2					16.7704	27.51	3	4	15.2329	28.04	3	4	5.13835	12.7	2	2	5.66492	12.17	2
O60701	UDP-glucose 6-dehydrogenase OS=Homo sapiens OX=9606 GN=UGDH PE=1 SV=1 - [UGDH_HUMAN]	44.94	3	20	20	92	469514	910495	0	6.59998e+08	5.0771e+08	1.83285e+08	3.50081e+08	3.29026e+08	20977604	5.89176e+06	477278	359812	33.5893	26.72	10	10	13.0919	6.68	2	5	14.6241	6.68	2	5	2.61948	2.63	1	1	40.262	25.71	10	11	21.9573	19.23	6	6	29.2795	21.46	7	8	16.2325	13.36	5
O00391	Sulfhydryl oxidase 1 OS=Homo sapiens OX=9606 GN=QSOX1 PE=1 SV=3 - [QSOX1_HUMAN]	44.85	3	32	32	393	2.4426e+07	5.27405e+07	5.72038e+07	2.3874e+10	21370788611	25422082970	16920235094	19912484021	1.35081e+10	272220	2.40107e+07	4.14367e+07	41.9752	15.66	9	13	48.0782	14.59	8	17	57.7506	11.78	7	21	79.2954	20.21	12	27	134.551	30.39	18	33	143.446	36.55	22	36	192.413	36.01	22	51	141.028	31.59	20
Q96CT7	Coiled-coil domain-containing protein 124 OS=Homo sapiens OX=9606 GN=CCDC124 PE=1 SV=1 - [CC124_HUMAN]	44.84	1	8	8	20	0	0	0	3.76256e+08	1.75383e+08	0	2.68385e+08	158010938	0	2.46432e+07	437332	0	18.1366	27.35	4	5		0				0				0			3.83212	6.28	1	1	6.85888	12.11	2	2		0			7.48742	12.11	2
Q99536	Synaptic vesicle membrane protein VAT-1 homolog OS=Homo sapiens OX=9606 GN=VAT1 PE=1 SV=2 - [VAT1_HUMAN]	44.78	3	13	13	59	367173	581048	0	1.43818e+09	1.974e+09	1.21276e+08	8.35614e+08	1.78823e+09	8.06132e+07	472038	2.80517e+06	0	7.59283	8.4	2	2	5.06212	6.36	2	2	13.5001	9.16	2	5		0			50.8041	42.24	10	10	34.156	28.5	6	7	12.6004	12.47	3	3	36.8181	30.28	7
Q14195-2	Isoform LCRMP-4 of Dihydropyrimidinase-related protein 3 OS=Homo sapiens OX=9606 GN=DPYSL3 - [DPYL3_HUMAN]	44.74	3	18	21	85	4.11033e+06	458127	8.68816e+06	2.89822e+08	681192678	7.35326e+08	1.75608e+08	7.168e+07	4.84102e+08	123016	739196	1.01993e+07	11.7199	7.75	4	4	9.09954	5.99	3	3	11.4938	6.58	3	4	26.5839	13.01	6	9	32.2146	20.61	7	7	30.5698	16.52	7	7	35.6631	21.93	9	9	10.7516	6.14	3
P67936-2	Isoform 2 of Tropomyosin alpha-4 chain OS=Homo sapiens OX=9606 GN=TPM4 - [TPM4_HUMAN]	44.72	1	1	17	277	870713	796606	0	3.6801e+09	4.91957e+09	1.37997e+09	4.74505e+09	5.66336e+09	4.8804e+08	2.05085e+07	891967	1.14615e+06	34.7338	15.49	6	12	35.7854	14.44	6	14	48.1379	13.03	5	19	23.4424	9.15	3	9	129.619	40.14	13	38	135.385	28.52	11	40	41.4007	18.31	8	13	112.534	26.06	10
Q02809	Procollagen-lysine,2-oxoglutarate 5-dioxygenase 1 OS=Homo sapiens OX=9606 GN=PLOD1 PE=1 SV=2 - [PLOD1_HUMAN]	44.7	2	25	25	231	523968	760933	9.43781e+06	3.4514e+09	3.67934e+09	6801040677	3881131179	4.77192e+09	4.84943e+09	0	2.91772e+06	7.47332e+06	17.2698	9.9	5	5	8.80893	3.44	2	3	8.37293	5.91	3	3	19.7095	10.59	5	6	121.906	32.32	16	31	94.5036	25.72	14	22	167.891	42.78	23	42	129.237	34.25	17
Q07021	Complement component 1 Q subcomponent-binding protein, mitochondrial OS=Homo sapiens OX=9606 GN=C1QBP PE=1 SV=1 - [C1QBP_HUMAN]	44.68	1	10	10	91	1.99624e+07	1.94814e+07	0	4.00521e+09	2.8394e+09	8.84545e+07	1.77719e+09	2.23307e+09	7.94999e+08	0	6.53502e+07	8.47662e+06	14.2007	22.7	3	3	4.81162	4.96	1	1	4.39222	4.96	1	1		0			61.9631	34.04	8	15	72.497	24.11	6	19	39.877	22.34	6	11	43.7396	22.34	5
P22676	Calretinin OS=Homo sapiens OX=9606 GN=CALB2 PE=2 SV=2 - [CALB2_HUMAN]	44.65	3	13	13	61	168798	1.25153e+07	0	1.73142e+09	1.43469e+09	0	3.00073e+09	2.04735e+09	0	0	624385	0	11.7485	15.5	3	4	15.3372	12.55	3	5	20.9708	25.46	6	7		0			22.3605	11.44	4	5	29.6622	24.35	6	8		0			32.6357	23.62	6
P40227	T-complex protein 1 subunit zeta OS=Homo sapiens OX=9606 GN=CCT6A PE=1 SV=3 - [TCPZ_HUMAN]	44.63	2	22	22	166	1.80027e+07	3.41779e+07	0	2.95045e+09	1.42809e+09	9.94467e+08	2.22013e+09	2.17182e+09	5.10154e+08	1.42209e+07	7.1988e+07	4.25303e+06	44.0982	24.48	10	12	17.6318	13.37	5	6	45.3645	25.05	10	15		0			37.5434	22.41	8	9	34.0471	19.21	8	10	30.1351	21.28	8	8	31.1292	17.89	6
Q15113	Procollagen C-endopeptidase enhancer 1 OS=Homo sapiens OX=9606 GN=PCOLCE PE=1 SV=2 - [PCOC1_HUMAN]	44.54	1	16	16	179	0	1.15257e+06	1.7084e+06	1.4735e+09	2.40488e+09	1.65757e+10	2.68974e+09	3.615e+09	6.63789e+09	0	1.04872e+06	7.1009e+06	3.65435	3.56	1	1		0			10.9094	14.92	4	4	44.3276	18.04	5	14	50.1371	22.94	7	13	60.8543	28.51	8	15	184.273	39.2	13	46	48.8251	28.51	8
Q13509	Tubulin beta-3 chain OS=Homo sapiens OX=9606 GN=TUBB3 PE=1 SV=2 - [TBB3_HUMAN]	44.44	2	2	18	273	8.00243e+07	4.263e+07	4.67745e+06	12853133542	1.32961e+10	7.30109e+08	9.26411e+09	9.31765e+09	5.03037e+08	580269	1.86757e+08	1.96875e+07	39.6625	19.11	7	12	27.3319	14.22	5	9	32.7792	14.22	5	12	5.29659	6.67	2	2	174.68	38.67	16	51	145.925	32.22	15	43	39.8783	17.78	8	10	113.799	26.22	12
O75347	Tubulin-specific chaperone A OS=Homo sapiens OX=9606 GN=TBCA PE=1 SV=3 - [TBCA_HUMAN]	44.44	2	7	7	122	869489	622149	0	4.02388e+09	8.57673e+09	4.55094e+08	2.64354e+09	2.86068e+09	2.62139e+08	1.39726e+07	601444	533114	6.01002	10.19	1	2	29.5166	34.26	3	10	28.5646	35.19	4	10	5.48246	9.26	1	2	61.1944	26.85	4	15	73.9478	26.85	4	18	27.8842	26.85	3	7	47.2012	26.85	4
Q15417	Calponin-3 OS=Homo sapiens OX=9606 GN=CNN3 PE=1 SV=1 - [CNN3_HUMAN]	44.38	3	7	8	47	0	0	0	1119853528	1315973986	5.32467e+08	3.14701e+08	4.85167e+08	94398618	0	0	0	11.5409	11.55	3	4		0				0				0			36.569	31	5	7	18.6448	18.54	4	5	6.72792	3.34	1	2	14.2805	13.37	3
Q92743	Serine protease HTRA1 OS=Homo sapiens OX=9606 GN=HTRA1 PE=1 SV=1 - [HTRA1_HUMAN]	44.38	1	19	19	122	3.13163e+07	2.76461e+06	4.66903e+07	432297524	5.18247e+08	1.45802e+09	3803669488	3.48346e+09	1.29711e+09	1.23101e+06	0	5.12568e+07	8.43319	7.5	3	3	31.3916	10.63	5	12	42.7105	12.5	5	16	16.7368	6.88	3	6	20.1042	10.42	5	6	21.2488	9.17	5	6	40.5975	23.33	8	10	57.1623	26.04	9
P38646	Stress-70 protein, mitochondrial OS=Homo sapiens OX=9606 GN=HSPA9 PE=1 SV=2 - [GRP75_HUMAN]	44.33	1	26	27	272	4.74827e+07	6.52528e+07	2.91572e+06	5505975048	4.32626e+09	1.94741e+08	2.64691e+09	3.65767e+09	52445005	5.98647e+07	1.11093e+08	2.50016e+06	68.7059	24.89	13	17	62.4664	20.77	10	19	66.0179	19.44	10	20	5.64452	3.39	2	2	136.29	37.26	21	32	115.603	36.67	18	27	17.3558	10.9	5	5	95.15	37.56	18
P17936	Insulin-like growth factor-binding protein 3 OS=Homo sapiens OX=9606 GN=IGFBP3 PE=1 SV=2 - [IBP3_HUMAN]	44.33	2	14	14	346	1.02385e+06	0	2.44449e+06	848651791	1.29536e+09	7.56993e+09	1.49877e+08	4.65027e+08	4.14092e+09	6.56349e+08	2.5043e+06	1.91439e+06	37.8782	16.84	4	12	30.965	19.24	5	12	36.3634	19.24	4	14	201.593	19.59	6	63	26.5285	13.75	4	6	25.7239	17.18	5	7	69.6416	27.15	9	19	10.5909	9.97	3
Q99715	Collagen alpha-1(XII) chain OS=Homo sapiens OX=9606 GN=COL12A1 PE=1 SV=2 - [COCA1_HUMAN]	44.17	3	106	106	874	3.68672e+06	5.18789e+07	2.63006e+07	3.10035e+09	2.67728e+09	6354732613	2.61219e+09	3591733794	3.84025e+09	1.56558e+07	4.3698e+06	6.13747e+07	31.5817	4.57	10	10	44.1979	5.42	12	16	191.967	15.12	34	64	225.286	16.49	39	77	277.61	28.34	58	72	230.892	23.51	53	62	519.884	32.91	74	138	235.54	23.11	49
P50453	Serpin B9 OS=Homo sapiens OX=9606 GN=SERPINB9 PE=1 SV=1 - [SPB9_HUMAN]	44.15	2	13	14	50	0	0	0	1.80152e+09	2.88298e+09	0	748746471	7.86381e+08	0	3.66544e+06	1.25723e+06	0	2.77697	2.66	1	1		0				0							57.9224	41.49	12	16	46.392	25.53	8	12		0			26.4426	23.14	8
P01137	Transforming growth factor beta-1 proprotein OS=Homo sapiens OX=9606 GN=TGFB1 PE=1 SV=2 - [TGFB1_HUMAN]	44.1	1	17	17	213	202973	685274	2.96353e+06	597960987	9.8157e+08	1444440127	1.76665e+09	1.80997e+09	3.57157e+09	1.84691e+06	2.43374e+06	1.44708e+06	23.4533	19.74	6	7	44.9226	12.82	5	16	44.4579	16.67	6	15	84.3105	22.05	8	27	25.069	22.31	6	7	35.6637	18.21	6	10	37.2785	23.08	6	10	83.496	31.28	10
P62269	40S ribosomal protein S18 OS=Homo sapiens OX=9606 GN=RPS18 PE=1 SV=3 - [RS18_HUMAN]	44.08	1	7	7	35	805330	0	0	3.07961e+08	408598522	0	2.17574e+08	1.81052e+07	0	0	1.5618e+06	728434	7.54456	19.08	3	3	17.2699	25	4	7	12.2572	19.74	3	5		0			5.23132	11.18	2	2	5.84213	13.16	2	2		0			5.25012	11.18	2
P24534	Elongation factor 1-beta OS=Homo sapiens OX=9606 GN=EEF1B2 PE=1 SV=3 - [EF1B_HUMAN]	44	1	6	7	71	4.99011e+06	1.90616e+07	0	2.65722e+09	2.90624e+09	683093708	2.75964e+09	8.94013e+08	1004771016	1.31107e+08	3.47116e+06	0	12.9308	20.44	3	3	26.4208	13.78	2	8	23.9271	23.56	4	7	8.28	5.78	1	3	19.3809	29.78	3	4	20.8842	23.56	4	6	19.0666	32	3	3	27.4067	23.56	4
P31939-2	Isoform 2 of Bifunctional purine biosynthesis protein PURH OS=Homo sapiens OX=9606 GN=ATIC - [PUR9_HUMAN]	43.99	2	20	20	83	1.49262e+07	1.90881e+07	0	1.37113e+09	1.1159e+09	2.25611e+07	6.37756e+08	7.22421e+08	20813275	4.51915e+06	2.6128e+07	0	23.6343	15.57	6	7	7.61599	6.26	2	2	11.8816	8.8	3	3		0			67.7583	24.53	11	16	75.687	23.01	10	17	6.57417	3.38	2	2	35.7295	19.97	9
Q07955	Serine/arginine-rich splicing factor 1 OS=Homo sapiens OX=9606 GN=SRSF1 PE=1 SV=2 - [SRSF1_HUMAN]	43.95	3	11	12	85	0	1.36345e+07	0	1.70549e+08	1.62342e+08	66998876	2.95833e+08	6.03152e+08	9.01242e+06	3.69719e+06	1.75803e+07	0	21.2105	26.61	5	7		0			7.92104	9.27	2	2		0			21.7433	17.74	4	7	29.0428	19.35	5	9	8.00643	10.89	3	3	33.5986	19.35	5
P67809	Nuclease-sensitive element-binding protein 1 OS=Homo sapiens OX=9606 GN=YBX1 PE=1 SV=3 - [YBOX1_HUMAN]	43.83	2	5	11	118	770953	474793	0	7746967062	7.44855e+09	8.33896e+08	2.34612e+09	2.18918e+09	4.90581e+08	6.331e+06	681914	827310	15.0981	14.51	4	4	19.2925	11.11	2	6	26.6663	20.06	3	8	8.13445	5.86	1	2	89.781	25.31	7	17	75.1679	28.4	6	13	27.0224	16.05	6	6	35.0109	20.06	6
P24821-4	Isoform 4 of Tenascin OS=Homo sapiens OX=9606 GN=TNC - [TENA_HUMAN]	43.79	3	1	65	894	2.63704e+08	2.32354e+08	4.99629e+06	1970209042	1.31076e+09	4.14971e+07	2.15235e+09	9.02815e+08	2.28643e+07	3.90556e+08	1.76831e+08	3.32321e+07	262.288	30.85	44	71	512.548	27.16	42	157	483.903	29.67	46	149	27.7536	4.5	7	10	110.046	13.84	20	26	123.915	14.64	24	33	11.7335	2.89	4	4	161.349	17.91	26
Q8NCW5-2	Isoform 2 of NAD(P)H-hydrate epimerase OS=Homo sapiens OX=9606 GN=NAXE - [NNRE_HUMAN]	43.78	2	6	6	16	0	0	0	1.3773e+09	3.03132e+08	248245907	4.38133e+08	3.76834e+08	157733645	0	0	0		0				0				0							15.1107	26.49	3	4	14.9707	27.03	4	4	7.92566	16.22	2	2	4.86246	9.73	1
O60568	Procollagen-lysine,2-oxoglutarate 5-dioxygenase 3 OS=Homo sapiens OX=9606 GN=PLOD3 PE=1 SV=1 - [PLOD3_HUMAN]	43.77	1	24	24	121	0	0	0	2.07098e+09	1.35113e+09	1.24237e+09	1.22173e+09	1.28636e+09	2.70761e+09	363791	0	247634		0				0				0			2.97863	1.36	1	1	76.804	29.67	16	19	61.339	22.22	13	18	75.9222	25.61	13	19	68.0206	26.15	14
Q4VC31	Coiled-coil domain-containing protein 58 OS=Homo sapiens OX=9606 GN=CCDC58 PE=1 SV=1 - [CCD58_HUMAN]	43.75	1	6	6	21	0	0	0	3.38596e+08	5.40789e+08	1.03308e+07	2.05135e+07	3.17256e+08	0	0	0	0		0				0				0							19.5813	38.89	4	6	14.8255	31.25	3	4	3.35125	10.42	1	1	9.37098	27.08	3
O15511	Actin-related protein 2/3 complex subunit 5 OS=Homo sapiens OX=9606 GN=ARPC5 PE=1 SV=3 - [ARPC5_HUMAN]	43.71	2	5	6	52	0	0	0	9.14105e+08	9.89568e+08	354364171	1.44175e+09	1.81195e+09	7.94981e+07	728113	0	0	4.7611	12.58	1	1	7.64063	20.53	2	3	10.2746	25.83	3	4		0			28.8956	43.71	5	7	17.8323	26.49	3	5	7.44548	21.19	2	2	27.1958	39.07	4
Q15084-3	Isoform 3 of Protein disulfide-isomerase A6 OS=Homo sapiens OX=9606 GN=PDIA6 - [PDIA6_HUMAN]	43.71	5	16	16	102	99427	9.93259e+06	7.78579e+06	2.98513e+09	4.74869e+09	4.81026e+08	2.47627e+09	3659065871	4.92734e+08	764697	2.79882e+07	0	18.3037	18.08	4	4	8.82778	7.09	2	3	18.8361	15.33	4	6	7.52617	8.7	2	2	68.2477	26.09	8	14	59.1704	29.75	10	15	15.8874	13.5	4	4	40.8878	22.88	8
P27348	14-3-3 protein theta OS=Homo sapiens OX=9606 GN=YWHAQ PE=1 SV=1 - [1433T_HUMAN]	43.67	1	8	13	109	2.45079e+07	2.42181e+07	6.18652e+06	6.89657e+09	3.84351e+09	4.02188e+08	2.62032e+09	1.54914e+09	214762569	2.54644e+07	3.27594e+07	2.74589e+06	17.2167	20	4	4	14.2424	23.27	4	4	29.0339	35.92	7	10	10.261	19.18	3	3	75.4543	28.98	9	20	47.0987	28.16	7	12	21.8484	15.51	4	5	32.1927	15.51	5
P15121	Aldose reductase OS=Homo sapiens OX=9606 GN=AKR1B1 PE=1 SV=3 - [ALDR_HUMAN]	43.67	3	9	10	117	0	0	0	6.56708e+09	1.00833e+10	1.54632e+09	5.7228e+09	5.89727e+09	5.24386e+08	1.17174e+06	0	0	7.68441	6.01	2	3		0				0				0			82.5263	30.7	8	25	75.9595	30.7	8	23	34.0816	22.78	6	11	72.7676	28.8	7
P16035	Metalloproteinase inhibitor 2 OS=Homo sapiens OX=9606 GN=TIMP2 PE=1 SV=2 - [TIMP2_HUMAN]	43.64	1	9	9	170	258237	233943	743907	2.04937e+10	15829950045	8.35719e+09	2.30624e+10	1.46782e+10	6.94315e+09	1.08207e+06	405293	0	20.4986	15.91	5	6	69.3981	13.64	3	22	66.8678	17.73	4	20	19.5772	6.82	2	7	51.8565	25.45	6	12	42.5054	15.91	4	10	40.9392	15.91	5	10	42.3368	15.91	5
Q8NI22-2	Isoform 2 of Multiple coagulation factor deficiency protein 2 OS=Homo sapiens OX=9606 GN=MCFD2 - [MCFD2_HUMAN]	43.62	3	2	2	2	0	0	0	0	0	0	0	0	1.61154e+07	0	0	0
P00505	Aspartate aminotransferase, mitochondrial OS=Homo sapiens OX=9606 GN=GOT2 PE=1 SV=3 - [AATM_HUMAN]	43.49	2	19	19	127	0	0	0	2.20991e+09	2.88311e+09	3.37176e+08	1.94414e+09	2.21001e+09	1.12416e+08	204526	1276251	0	5.72422	5.35	2	2		0				0				0			108.975	35.35	12	27	105.04	36.28	13	27	38.4008	19.53	7	11	86.358	34.19	13
P10145	Interleukin-8 OS=Homo sapiens OX=9606 GN=CXCL8 PE=1 SV=1 - [IL8_HUMAN]	43.43	1	3	3	24	0	0	0	4.55352e+08	1.90355e+09	0	1.56551e+08	852671816	0	0	0	0		0				0				0				0			32.743	43.43	3	8	22.5442	25.25	2	6		0			10.8945	25.25	2
P61158	Actin-related protein 3 OS=Homo sapiens OX=9606 GN=ACTR3 PE=1 SV=3 - [ARP3_HUMAN]	43.3	5	16	16	121	4.61993e+07	3.89988e+07	0	2.95377e+09	1.20942e+09	1.44151e+08	1.38499e+09	1.65567e+09	68962905	4.5973e+06	1.13905e+07	0	16.9925	14.11	4	5	10.1006	10.29	2	2	19.1356	10.29	3	6	2.3236	5.02	1	1	76.706	35.89	12	21	64.0772	30.86	10	17	17.385	13.16	3	4	52.3039	33.25	10
P08727	Keratin, type I cytoskeletal 19 OS=Homo sapiens OX=9606 GN=KRT19 PE=1 SV=4 - [K1C19_HUMAN]	43.25	5	10	20	164	334405	727881	0	5.77204e+08	1310686769	3.72309e+07	1.36661e+09	1680300357	295703194	4.50871e+07	1.42452e+06	0	29.1505	22.5	8	10	58.7674	10.75	5	23	48.4247	15.75	7	20	18.7072	8.5	4	8	15.6994	14.5	5	5	34.9195	23	8	11	2.64326	2.25	1	1	14.0333	9.75	4
P02794	Ferritin heavy chain OS=Homo sapiens OX=9606 GN=FTH1 PE=1 SV=2 - [FRIH_HUMAN]	43.17	1	6	6	18	0	0	0	2.00747e+07	3.68675e+08	1.34464e+08	1.83383e+08	4.6748e+08	0	0	0	0		0				0				0				0			21.898	37.16	5	5	11.3896	14.75	2	3	10.5245	14.21	2	3	11.3476	14.21	2
P42330	Aldo-keto reductase family 1 member C3 OS=Homo sapiens OX=9606 GN=AKR1C3 PE=1 SV=4 - [AK1C3_HUMAN]	43.03	3	4	9	50	0	0	0	8.59356e+08	6.66438e+08	6.81003e+08	6.35069e+08	2.36969e+08	1.40888e+08	0	0	0						0				0				0			44.2067	42.72	8	11	33.6244	25.7	5	9	27.5266	28.17	6	6	39.3429	33.44	8
P07910-2	Isoform C1 of Heterogeneous nuclear ribonucleoproteins C1/C2 OS=Homo sapiens OX=9606 GN=HNRNPC - [HNRPC_HUMAN]	43	7	10	10	85	1.2583e+07	4.34062e+06	0	1.7288e+09	2123205503	1.04812e+08	1.71085e+09	1.86359e+09	5.2773e+07	484029	1.85396e+07	0	23.4996	16.38	5	7	8.70551	9.22	2	3	12.9083	12.97	3	4		0			40.8608	35.84	6	11	37.9788	26.62	7	10	15.3393	12.97	3	4	45.9923	20.48	6
P61978-3	Isoform 3 of Heterogeneous nuclear ribonucleoprotein K OS=Homo sapiens OX=9606 GN=HNRNPK - [HNRPK_HUMAN]	42.95	3	17	17	240	7.25235e+06	1.2518e+07	578746	2.90126e+09	542934712	1.13121e+08	1.44655e+09	834946080	1.02292e+08	2.09324e+06	1.13762e+06	272437	88.0474	23.64	11	25	64.7738	20.45	8	23	71.1775	18.41	7	24	6.44655	3.86	1	2	54.9964	31.82	10	14	52.3121	23.18	7	13	13.783	12.27	3	3	45.9499	31.82	9
P61981	14-3-3 protein gamma OS=Homo sapiens OX=9606 GN=YWHAG PE=1 SV=2 - [1433G_HUMAN]	42.91	1	7	13	111	0	1.58722e+07	7.86837e+06	6.17187e+09	3.58721e+09	4.29706e+08	2.43491e+09	1.34426e+09	3.06926e+08	1.02154e+07	1.65001e+07	2.74589e+06	5.47835	8.1	2	2	14.5814	12.55	3	5	33.239	27.13	6	11	8.73753	13.36	3	3	61.0785	31.58	6	19	45.9953	31.58	6	13	14.552	11.74	4	5	26.4535	19.43	5
P31949	Protein S100-A11 OS=Homo sapiens OX=9606 GN=S100A11 PE=1 SV=2 - [S10AB_HUMAN]	42.86	1	5	5	74	0	0	6.45078e+06	2.06973e+09	342272777	1.61103e+08	677560391	9.7824e+08	271807811	1.19772e+07	1.75374e+07	0	9.74897	32.38	3	3	29.6458	23.81	3	12	23.6836	17.14	2	9	2.2596	8.57	1	1	13.7264	15.24	1	4	32.4774	27.62	2	9	6.56446	15.24	1	2	29.3063	15.24	1
P10599	Thioredoxin OS=Homo sapiens OX=9606 GN=TXN PE=1 SV=3 - [THIO_HUMAN]	42.86	2	7	7	157	1.99509e+06	3.58784e+06	3.03426e+06	1.23219e+10	1.40393e+10	395725852	6176674458	10388654592	1578961547	2.19918e+07	0	2.86581e+07	8.49561	19.05	2	3	42.9974	31.43	3	15	40.3339	31.43	3	14	15.2837	31.43	3	5	68.0537	34.29	3	19	90.284	42.86	5	27	12.0124	21.9	2	4	66.5166	42.86	4
P15311	Ezrin OS=Homo sapiens OX=9606 GN=EZR PE=1 SV=4 - [EZRI_HUMAN]	42.83	3	17	31	293	5.90588e+06	1.70069e+07	4.70903e+06	10021349111	2.18301e+10	1.35811e+09	8.0835e+09	1.22787e+10	1081266829	1.11683e+07	2.51448e+07	3.85346e+06	94.4989	25.26	13	25	33.6913	13.48	7	12	56.3683	18.26	9	20	4.04848	2.9	1	1	135.541	30.72	16	36	137.263	33.11	18	38	45.0949	22.53	11	13	124.845	29.35	16
Q9H1E3	Nuclear ubiquitous casein and cyclin-dependent kinase substrate 1 OS=Homo sapiens OX=9606 GN=NUCKS1 PE=1 SV=1 - [NUCKS_HUMAN]	42.8	2	10	10	34	177963	1.51285e+06	0	1.21235e+08	2.3612e+08	0	2.02741e+08	1.37862e+08	0	0	536459	0	20.6543	12.76	4	5	2.37966	7.82	1	1	2.37186	9.88	1	1		0			26.2291	25.51	5	6	37.0285	31.69	5	8	4.83474	8.23	1	1	17.9588	12.76	3
Q9H0U4	Ras-related protein Rab-1B OS=Homo sapiens OX=9606 GN=RAB1B PE=1 SV=1 - [RAB1B_HUMAN]	42.79	26	2	7	72	2.16465e+07	1.36977e+07	0	1143153766	1.63343e+09	224721650	327754358	1073270476	200076620	2.17507e+07	1.74723e+07	295040	12.0584	26.87	4	4	22.1505	18.91	3	8	24.5188	22.89	4	9	5.32414	10.95	2	2	17.5316	18.91	3	6	10.7816	14.93	3	4	5.15882	10.95	2	2	12.242	23.38	4
P84085	ADP-ribosylation factor 5 OS=Homo sapiens OX=9606 GN=ARF5 PE=1 SV=2 - [ARF5_HUMAN]	42.78	1	1	6	57	0	497567	0	4.43416e+08	6.21329e+08	0	1.84654e+08	660270497	0	593692	1.5309e+07	1.00789e+07	30.1483	34.44	5	8	2.41345	5.56	1	1	2.2432	8.33	1	1		0			30.7126	31.11	5	9	27.0451	31.11	4	9		0			24.7436	22.78	3
Q15435	Protein phosphatase 1 regulatory subunit 7 OS=Homo sapiens OX=9606 GN=PPP1R7 PE=1 SV=1 - [PP1R7_HUMAN]	42.78	5	11	11	20	0	0	0	1.77743e+08	3.78543e+08	6.41274e+07	8.28786e+07	4.3526e+08	0	0	0	0		0				0				0				0			15.3788	16.94	4	4	20.9345	21.11	5	5	6.14157	6.11	2	2	19.3316	20.28	5
P07858	Cathepsin B OS=Homo sapiens OX=9606 GN=CTSB PE=1 SV=3 - [CATB_HUMAN]	42.77	1	14	14	142	0	0	0	4.11295e+09	5.42463e+09	218116002	1.33369e+10	1.35931e+10	1.88248e+08	0	0	0	6.89626	7.67	2	2		0				0							104.806	35.69	10	20	124.022	32.15	10	25	13.2106	10.32	3	3	189.417	39.82	12
P38117	Electron transfer flavoprotein subunit beta OS=Homo sapiens OX=9606 GN=ETFB PE=1 SV=3 - [ETFB_HUMAN]	42.75	2	12	12	69	0	740810	0	7.50267e+07	4.7001e+07	0	1.19483e+08	1.36667e+08	0	4.38736e+06	740264	375411	18.0784	23.92	5	6	7.89874	8.63	2	3	17.5532	21.96	5	7		0			12.305	13.73	4	4	13.7708	12.94	3	4					12.4953	20.78	4
P17096-2	Isoform HMG-Y of High mobility group protein HMG-I/HMG-Y OS=Homo sapiens OX=9606 GN=HMGA1 - [HMGA1_HUMAN]	42.71	1	2	6	96	0	0	0	1.44516e+09	2.62864e+09	6.04649e+08	1834589158	2.03973e+09	1.65298e+08	0	0	0	33.4865	34.38	3	10	4.42932	9.38	1	2	2.40947	9.38	1	1					10.9295	34.38	3	3	31.3299	34.38	3	7	3.14879	14.58	1	1	3.18715	14.58	1
P47756-2	Isoform 2 of F-actin-capping protein subunit beta OS=Homo sapiens OX=9606 GN=CAPZB - [CAPZB_HUMAN]	42.65	2	13	13	90	0	394570	0	5.33956e+09	5.24829e+09	1.13919e+09	5.59836e+08	1.79433e+09	7.09449e+08	346537	904004	0	6.142	8.46	2	2	2.3435	3.68	1	1	17.2274	18.75	4	6		0			52.3417	34.19	10	14	67.4751	32.35	8	17	41.0478	27.21	7	10	38.1828	26.84	7
P28062-2	Isoform 2 of Proteasome subunit beta type-8 OS=Homo sapiens OX=9606 GN=PSMB8 - [PSB8_HUMAN]	42.65	2	8	8	34	0	0	0	1436757815	1.25896e+09	198343835	7.82388e+08	5.89614e+08	7.83003e+07	0	0	0		0				0				0				0			31.2986	24.63	6	8	34.8884	35.29	6	9	18.592	21.69	5	5	15.817	14.71	3
Q9BT73	Proteasome assembly chaperone 3 OS=Homo sapiens OX=9606 GN=PSMG3 PE=1 SV=1 - [PSMG3_HUMAN]	42.62	1	3	3	10	0	0	0	3.23007e+08	4.88616e+08	0	104780755	4.92942e+07	0	0	0	0		0								0							11.3955	42.62	3	3	7.1128	22.95	2	2					7.07242	30.33	2
Q9GZZ1	N-alpha-acetyltransferase 50 OS=Homo sapiens OX=9606 GN=NAA50 PE=1 SV=1 - [NAA50_HUMAN]	42.6	2	10	10	33	0	329638	0	7.42939e+08	727719394	0	2.24547e+08	2.78392e+08	0	668705	6.34559e+06	0	10.1752	21.89	3	3					7.80004	14.2	2	3					17.3334	22.49	5	5	20.7189	27.81	6	7					16.192	28.4	5
Q15631	Translin OS=Homo sapiens OX=9606 GN=TSN PE=1 SV=1 - [TSN_HUMAN]	42.54	2	7	7	39	0	0	0	3.35307e+08	5.31871e+08	3.70796e+07	1.94541e+08	2.46496e+08	5.40675e+07	0	0	0		0				0											38.7391	37.72	5	10	26.1553	20.61	4	7	8.11495	10.96	2	2	30.216	25	5
O60506-3	Isoform 3 of Heterogeneous nuclear ribonucleoprotein Q OS=Homo sapiens OX=9606 GN=SYNCRIP - [HNRPQ_HUMAN]	42.53	5	21	24	198	1.57277e+07	6.64292e+07	0	2383403710	1740749740	3.16522e+08	1785932137	1.88499e+09	3.72637e+08	5.25855e+07	8.88739e+07	9.13514e+06	46.7238	29.36	12	13	30.903	12.63	5	9	41.909	23.84	11	13	3.18526	3.02	1	1	96.8392	36.48	18	25	80.4043	31.32	12	20	23.3615	15.12	5	6	82.5668	29.72	14
P24821	Tenascin OS=Homo sapiens OX=9606 GN=TNC PE=1 SV=3 - [TENA_HUMAN]	42.48	3	2	66	907	2.63704e+08	2.32354e+08	4.99629e+06	1970209042	1.31076e+09	4.14971e+07	2.15235e+09	9.02815e+08	2.28643e+07	3.90556e+08	1.76831e+08	3.32321e+07	265.786	30.21	45	72	513.154	25.4	42	158	484.616	27.81	46	150	27.7536	4.32	7	10	118.139	15.04	22	28	131.081	14.68	25	35	11.7335	2.77	4	4	161.349	17.17	26
Q92820	Gamma-glutamyl hydrolase OS=Homo sapiens OX=9606 GN=GGH PE=1 SV=2 - [GGH_HUMAN]	42.45	1	13	13	142	0	0	0	3361143513	2.59493e+09	1983366215	4976130230	5104633894	3.34941e+09	0	0	0						0				0							88.4476	34.59	11	25	73.3069	30.19	9	19	72.6229	34.59	10	20	100.932	34.91	12
Q00688	Peptidyl-prolyl cis-trans isomerase FKBP3 OS=Homo sapiens OX=9606 GN=FKBP3 PE=1 SV=1 - [FKBP3_HUMAN]	42.41	1	13	13	91	1.70381e+06	0	0	2.3596e+09	3.86307e+09	3.40639e+08	1.60667e+09	3101671673	2.98893e+08	198238	1.3462e+07	2.80382e+06	26.1307	25.45	5	7	7.41645	9.82	2	3	10.4379	9.82	2	4		0			48.5986	29.91	9	12	62.9413	26.34	8	15	11.6189	14.29	4	4	49.066	29.46	8
P07996	Thrombospondin-1 OS=Homo sapiens OX=9606 GN=THBS1 PE=1 SV=2 - [TSP1_HUMAN]	42.31	3	44	46	994	1.34144e+08	4.13068e+08	1.26509e+08	1.92351e+10	2.25156e+10	3.07835e+10	4.05231e+10	5.08412e+10	17914249339	6.96293e+07	4.97807e+07	1.08805e+08	54.8928	14.36	13	14	162.611	23.08	22	52	288.275	24.7	25	90	139.818	17.26	16	42	277.567	27.26	27	74	265.815	25.9	26	75	404.798	32.14	31	109	471.334	29.57	31
O00410	Importin-5 OS=Homo sapiens OX=9606 GN=IPO5 PE=1 SV=4 - [IPO5_HUMAN]	42.3	4	32	32	190	0	2.98265e+06	0	4.00639e+09	4.00682e+09	1.14335e+08	3.42858e+09	3.31977e+09	8.24559e+07	5.48821e+06	3.25455e+06	0	18.3164	7.2	5	5		0			13.7902	5.83	4	4		0			177.747	30.81	22	46	155.342	32	22	39	26.896	9.57	7	7	136.081	26.16	21
Q15293	Reticulocalbin-1 OS=Homo sapiens OX=9606 GN=RCN1 PE=1 SV=1 - [RCN1_HUMAN]	42.3	2	11	11	52	0	147962	0	726148884	1.10749e+09	3.15123e+08	1.02694e+09	1.17461e+09	6.05165e+07	602186	0	0	2.63995	4.83	1	1		0			5.04068	4.53	1	2					35.0965	29	5	7	33.9007	24.17	5	7	19.8722	13.29	3	5	49.525	34.14	9
Q96B97-3	Isoform 3 of SH3 domain-containing kinase-binding protein 1 OS=Homo sapiens OX=9606 GN=SH3KBP1 - [SH3K1_HUMAN]	42.15	3	16	16	54	2.23791e+07	1.06571e+07	0	4.00973e+08	3.3292e+08	0	6.10354e+08	4.95405e+08	0	971886	4.63913e+07	0	12.8308	13.58	4	4	18.4582	14.75	4	5	18.2977	13.35	5	5		0			13.7405	11.01	3	3	16.7752	13.58	4	4	3.80305	3.28	1	1	30.7532	22.72	8
P49368	T-complex protein 1 subunit gamma OS=Homo sapiens OX=9606 GN=CCT3 PE=1 SV=4 - [TCPG_HUMAN]	42.02	2	21	21	94	1.63404e+07	1.60811e+07	0	1.49399e+09	1.53052e+09	2.4519e+08	1.08952e+09	1.30533e+09	123941102	1.66174e+07	3.97376e+07	0	22.7013	19.08	6	6	2.85204	2.02	1	1	5.22572	3.85	2	2		0			48.1603	19.08	9	14	59.8583	22.75	11	14	31.9651	16.7	7	8	40.5806	22.94	9
Q12904	Aminoacyl tRNA synthase complex-interacting multifunctional protein 1 OS=Homo sapiens OX=9606 GN=AIMP1 PE=1 SV=2 - [AIMP1_HUMAN]	41.99	2	9	9	52	213484	0	0	1.39451e+09	1.51619e+09	26467695	1066874591	3.65838e+08	0	70920.6	1.81358e+06	0	15.7295	21.47	4	4	4.69195	4.81	1	2	2.49158	4.81	1	1					43.5583	32.37	7	9	45.8093	30.13	6	10	4.92604	5.77	1	1	37.9022	28.53	6
Q9BY44	Eukaryotic translation initiation factor 2A OS=Homo sapiens OX=9606 GN=EIF2A PE=1 SV=3 - [EIF2A_HUMAN]	41.88	4	18	18	86	5.07278e+06	7.7216e+06	0	1234449592	1.43561e+09	5.48274e+07	7.39472e+08	1.20048e+09	1.81142e+07	217597	2.42937e+07	0	57.6012	34.87	13	15	2.88608	2.56	1	1	10.1068	7.52	3	4		0			39.0303	24.44	8	9	46.2614	23.08	9	12	10.8155	8.89	3	3	30.2541	21.54	7
P54577	Tyrosine--tRNA ligase, cytoplasmic OS=Homo sapiens OX=9606 GN=YARS PE=1 SV=4 - [SYYC_HUMAN]	41.86	1	21	21	86	1.70565e+06	2.57652e+06	0	4.25937e+08	5.67453e+08	3.37971e+07	2.88295e+08	2.40062e+08	2.77975e+07	1.64681e+07	5.4251e+06	0	22.2539	13.83	7	7	14.5001	8.14	4	6	15.912	11.93	5	6		0			32.6198	18.37	7	8	29.1228	17.99	8	8	7.6549	5.49	2	2	23.3809	14.77	7
P10909-4	Isoform 4 of Clusterin OS=Homo sapiens OX=9606 GN=CLU - [CLUS_HUMAN]	41.83	5	21	21	425	4.94354e+07	8.29281e+07	1.19709e+08	1.12623e+10	9.23655e+09	5.29611e+09	2.91012e+09	4.68637e+09	1.41269e+09	1.9979e+07	1.57964e+08	1.30161e+08	96.0273	25.72	11	25	49.2692	19.23	6	17	75.1192	28.13	10	26	69.2263	21.63	7	24	81.0241	30.05	13	21	112.281	34.86	12	25	109.764	35.34	15	26	71.73	26.92	11
P09417	Dihydropteridine reductase OS=Homo sapiens OX=9606 GN=QDPR PE=1 SV=2 - [DHPR_HUMAN]	41.8	2	7	7	28	417584	0	0	3.99744e+08	1.05998e+09	0	2.42581e+08	144241023	1.00932e+07	0	1.78062e+06	0		0			2.76841	7.38	1	1		0				0			24.0299	31.15	5	5	31.923	41.8	6	7	3.61034	6.56	1	1	15.8211	24.59	4
Q13751	Laminin subunit beta-3 OS=Homo sapiens OX=9606 GN=LAMB3 PE=1 SV=1 - [LAMB3_HUMAN]	41.72	1	38	38	389	5.12158e+07	6.61555e+07	0	5.96393e+08	8.61988e+08	0	1.04364e+10	8.84635e+09	264091428	1.20155e+07	7.97573e+06	0	36.2137	12.71	9	9	235.473	19.71	19	72	241.167	21.08	20	74		0			51.048	13.57	11	13	47.9692	13.4	11	13		0			196.305	28.33	24
Q9NZ08	Endoplasmic reticulum aminopeptidase 1 OS=Homo sapiens OX=9606 GN=ERAP1 PE=1 SV=3 - [ERAP1_HUMAN]	41.66	2	34	34	120	0	0	0	2.62561e+09	2.14426e+09	1.61163e+09	1.50667e+09	7.17662e+08	7.70003e+08	0	0	0		0								0				0			100.74	31.67	22	27	93.5167	24.97	20	27	56.0718	20.19	15	16	50.6864	17.75	12
P47755	F-actin-capping protein subunit alpha-2 OS=Homo sapiens OX=9606 GN=CAPZA2 PE=1 SV=3 - [CAZA2_HUMAN]	41.61	2	7	8	38	0	0	670057	1323715144	1.45057e+09	379910435	1.21411e+09	2.01506e+09	0	2.98209e+06	1.39634e+08	710566		0				0			2.65669	3.5	1	1	2.28018	3.5	1	1	21.5265	21.68	4	6	42.2623	41.61	8	11	11.3003	16.43	3	3	18.0668	15.38	3
Q15828	Cystatin-M OS=Homo sapiens OX=9606 GN=CST6 PE=1 SV=1 - [CYTM_HUMAN]	41.61	1	4	4	42	0	526256	0	654636664	403846528	0	4512069222	3.71181e+09	0	0	1.02332e+06	0	5.10148	14.09	2	2	24.9253	14.09	2	10	34.609	28.19	3	13		0			10.2059	27.52	2	2	4.80674	14.09	1	1		0			18.5131	34.23	3
Q99538	Legumain OS=Homo sapiens OX=9606 GN=LGMN PE=1 SV=1 - [LGMN_HUMAN]	41.57	3	12	12	42	0	0	0	1.87243e+09	4.94587e+08	0	1.05625e+09	9.78584e+08	2.21966e+08	1.12394e+07	0	0	10.2514	8.31	2	2		0				0				0			26.4936	23.09	5	5	18.3543	16.63	4	4		0			55.3232	29.79	7
P46926	Glucosamine-6-phosphate isomerase 1 OS=Homo sapiens OX=9606 GN=GNPDA1 PE=1 SV=1 - [GNPI1_HUMAN]	41.52	2	5	8	31	0	0	0	5.45873e+08	1.52754e+09	8.85575e+07	3.09751e+08	4.54002e+08	0	0	0	0		0				0				0				0			46.7708	37.37	7	11	35.3958	34.26	6	8	18.3861	23.18	5	5	11.204	13.15	3
P35241	Radixin OS=Homo sapiens OX=9606 GN=RDX PE=1 SV=1 - [RADI_HUMAN]	41.51	5	13	27	195	0	1.28598e+07	0	10021349111	2.18301e+10	1.03082e+09	7.35911e+09	1.21251e+10	8.35808e+08	621772	9.47031e+06	0	46.5979	10.63	6	13	10.4966	3.77	2	4	35.6456	12.18	6	13		0			119.765	28.47	13	31	111.949	25.04	15	32	27.3539	15.44	7	8	103.922	20.07	13
P26639	Threonine--tRNA ligase, cytoplasmic OS=Homo sapiens OX=9606 GN=TARS PE=1 SV=3 - [SYTC_HUMAN]	41.49	4	29	29	160	1.68475e+06	3.53116e+06	0	7.3271e+09	9.02288e+09	713023530	5.88162e+09	6.82352e+09	6.42962e+08	527891	6.51063e+07	0	25.5923	12.31	8	9	2.94521	1.8	1	1	18.1522	8.58	5	6		0			96.9149	32.5	21	28	87.7747	30.01	19	27	33.5333	13.55	9	10	79.1375	23.93	16
Q99832-3	Isoform 3 of T-complex protein 1 subunit eta OS=Homo sapiens OX=9606 GN=CCT7 - [TCPH_HUMAN]	41.48	4	17	17	87	329575	1.00949e+06	0	1.68175e+09	2.00253e+09	1.84481e+08	8.84239e+08	711144276	1.29059e+08	2.5149e+07	680349	0	13.5893	10.82	4	4	4.6834	2.4	1	2	8.72902	7.62	3	3		0			41.9785	19.24	8	11	47.0086	21.04	9	13	16.7857	9.62	4	5	33.9265	21.24	9
O00622	Protein CYR61 OS=Homo sapiens OX=9606 GN=CYR61 PE=1 SV=1 - [CYR61_HUMAN]	41.47	1	16	16	480	1.98612e+06	1.47838e+06	0	10884085003	9.67397e+09	1.66968e+10	1.78477e+10	1.84107e+10	13193436269	9.71519e+07	1.38708e+06	1.46639e+07	58.2495	19.69	8	20	158.032	27.82	10	57	152.909	31.23	12	55	100.375	24.67	9	36	38.6213	14.17	6	12	34.4409	18.11	6	11	57.4304	14.7	6	18	44.7367	12.34	5
Q16763	Ubiquitin-conjugating enzyme E2 S OS=Homo sapiens OX=9606 GN=UBE2S PE=1 SV=2 - [UBE2S_HUMAN]	41.44	1	4	5	12	1.0862e+06	324012	0	0	239886922	22994001	0	26951550	0	206876	642538	0	2.47857	13.96	1	1	2.14957	6.31	1	1	2.71751	6.31	1	1						0			6.00616	8.56	2	2	3.35974	5.41	1	1		0
P28074	Proteasome subunit beta type-5 OS=Homo sapiens OX=9606 GN=PSMB5 PE=1 SV=3 - [PSB5_HUMAN]	41.44	3	11	11	55	0	0	0	2.95705e+09	2.23992e+09	4.02911e+08	8.78716e+08	8.42737e+08	278709756	0	0	0														0			41.7115	28.9	7	11	47.9905	28.14	8	14	14.5317	17.49	4	4	32.3399	28.9	7
Q99798	Aconitate hydratase, mitochondrial OS=Homo sapiens OX=9606 GN=ACO2 PE=1 SV=2 - [ACON_HUMAN]	41.41	1	28	28	93	73274.7	255733	0	1.39279e+09	1.84192e+09	4.02766e+07	6.56377e+08	1.18967e+09	0	0	491196	0	17.8345	9.36	5	5	5.56462	1.92	1	2	8.63553	3.85	2	3		0			99.7683	35.77	19	24	89.0372	30.26	19	22	7.14316	3.59	2	2	49.8006	23.21	13
P19338	Nucleolin OS=Homo sapiens OX=9606 GN=NCL PE=1 SV=3 - [NUCL_HUMAN]	41.41	1	29	29	361	0	617472	1.51809e+06	5.71327e+09	5.89254e+09	1.9279e+09	3.34573e+09	3.88743e+09	1.38588e+09	1.35722e+07	8.99518e+07	5.4525e+07	65.7326	18.03	11	19	71.7498	12.25	8	27	96.3894	12.25	9	35	51.7658	9.44	7	18	132.509	33.38	18	31	120.278	37.46	19	30	52.2278	24.37	12	13	59.0003	18.59	13
O15498	Synaptobrevin homolog YKT6 OS=Homo sapiens OX=9606 GN=YKT6 PE=1 SV=1 - [YKT6_HUMAN]	41.41	2	6	6	31	1.57437e+06	0	0	1.11582e+09	1087628218	7.87054e+07	7.68292e+08	3.64231e+08	0	79323.7	525627	0	8.18118	17.68	2	2	4.43353	8.59	1	1	6.91558	12.63	2	2		0			10.4643	22.22	3	3	12.3318	26.26	3	3	8.04487	17.68	2	2	23.0013	32.83	5
P35270	Sepiapterin reductase OS=Homo sapiens OX=9606 GN=SPR PE=1 SV=1 - [SPRE_HUMAN]	41.38	1	8	8	22	0	0	0	5.48633e+08	6.26995e+08	0	401815048	702398039	0	1.80289e+06	4.71304e+06	0	11.519	16.48	3	3		0				0				0			20.1242	27.97	5	5	11.9822	16.48	3	3		0			13.1558	19.92	3
P13647	Keratin, type II cytoskeletal 5 OS=Homo sapiens OX=9606 GN=KRT5 PE=1 SV=3 - [K2C5_HUMAN]	41.36	5	17	29	454	4.7763e+08	2.51971e+08	1.64959e+08	2.40573e+08	1.24972e+08	6.35707e+07	0	25136249	6.70681e+08	5.3281e+07	1.17268e+08	4.4199e+07	44.8444	21.53	12	15	282.799	33.39	20	98	167.05	26.1	15	57	197.217	23.56	14	64	6.8131	4.75	2	2	6.47247	3.39	2	2	6.6947	3.73	2	2		0
P22314-2	Isoform 2 of Ubiquitin-like modifier-activating enzyme 1 OS=Homo sapiens OX=9606 GN=UBA1 - [UBA1_HUMAN]	41.36	2	30	30	261	2.31511e+07	4.64061e+07	465390	6532888371	5.57228e+09	618687589	4.43103e+09	4.25273e+09	3.66246e+08	1.16978e+07	4.55348e+07	0	55.3119	16.11	12	14	56.9692	17.09	11	16	65.2297	15.72	10	18	3.00677	1.57	1	1	177.76	31.63	22	40	134.623	31.93	22	32	43.4597	13.46	10	11	151.503	32.02	22
Q96TA1-2	Isoform 2 of Niban-like protein 1 OS=Homo sapiens OX=9606 GN=FAM129B - [NIBL1_HUMAN]	41.34	2	21	21	99	1.77952e+06	2.18628e+07	0	1464325902	2.12859e+09	1.13793e+07	1.00116e+09	1.47978e+09	0	577238	2.42706e+07	0	20.7592	11.73	6	6	8.78535	3.82	2	3	17.9423	8.32	5	6		0			102.431	32.2	15	22	72.3569	24.56	13	18	2.85325	1.23	1	1	43.0616	18.14	9
Q9BWD1	Acetyl-CoA acetyltransferase, cytosolic OS=Homo sapiens OX=9606 GN=ACAT2 PE=1 SV=2 - [THIC_HUMAN]	41.31	2	10	11	79	219262	0	0	6.56208e+08	1.63637e+09	80812306	1.16653e+09	1690061449	6.47298e+07	4.38033e+07	0	0	2.51835	2.52	1	1	15.7551	7.05	3	6	18.2882	4.53	2	7		0			35.1578	21.91	5	8	31.6569	21.91	6	8	7.11906	4.03	2	2	28.122	33.25	7
Q15642-2	Isoform 2 of Cdc42-interacting protein 4 OS=Homo sapiens OX=9606 GN=TRIP10 - [CIP4_HUMAN]	41.28	5	16	16	83	257928	0	0	1.18971e+09	1.19527e+09	8.71536e+07	1.42816e+09	1.69796e+09	2.0656e+07	0	0	0	11.3806	8.81	3	3	7.97016	2.02	1	3	8.85361	2.02	1	3		0			61.5442	27.16	10	15	74.344	32.84	12	18	6.2949	4.4	2	2	43.8984	21.1	8
P00492	Hypoxanthine-guanine phosphoribosyltransferase OS=Homo sapiens OX=9606 GN=HPRT1 PE=1 SV=2 - [HPRT_HUMAN]	41.28	1	7	8	53	0	0	0	2.20572e+09	2203443762	218543849	1.20758e+09	1.67053e+09	3.35401e+07	0	1.11869e+06	0	8.99706	16.51	3	3	2.42777	5.96	1	1	2.36245	5.96	1	1					41.1664	41.28	8	13	25.6872	27.06	5	8	6.28129	11.93	2	2	28.9251	31.65	6
P10301	Ras-related protein R-Ras OS=Homo sapiens OX=9606 GN=RRAS PE=1 SV=1 - [RRAS_HUMAN]	41.28	1	5	7	27	3.26326e+07	2.9331e+07	4.75954e+06	0	1.92921e+08	0	2.07107e+08	2.32616e+08	0	940104	2.68807e+07	2.4549e+07					7.69171	12.84	2	2	7.52482	12.84	2	2	6.87944	12.84	2	2	5.18031	9.17	1	1	17.092	23.39	3	4		0			20.4443	23.39	4
O43447	Peptidyl-prolyl cis-trans isomerase H OS=Homo sapiens OX=9606 GN=PPIH PE=1 SV=1 - [PPIH_HUMAN]	41.24	2	6	7	92	0	1.22018e+06	0	7.70173e+08	7.97316e+08	107499679	4.40424e+08	4.93161e+08	33073411	0	16098206	0	7.84663	14.12	3	3	22.0366	8.47	2	9	23.7329	9.04	2	9	7.67212	3.39	1	3	24.335	36.16	5	8	18.9738	36.16	5	6	5.04138	9.04	2	2	10.6555	14.12	3
Q9Y490	Talin-1 OS=Homo sapiens OX=9606 GN=TLN1 PE=1 SV=3 - [TLN1_HUMAN]	41.13	2	80	80	397	1.01104e+07	2.41995e+07	0	3.11113e+09	4.29878e+09	4.49052e+08	3.38537e+09	3.87084e+09	2.60798e+08	1.55085e+07	2.51947e+07	0	60.3815	9.72	18	18	33.1517	5.47	9	10	64.0009	9.37	15	19		0			315.738	31.25	57	73	250.716	23.85	44	59	57.8233	7.91	13	14	249.701	25.86	46
P40121	Macrophage-capping protein OS=Homo sapiens OX=9606 GN=CAPG PE=1 SV=2 - [CAPG_HUMAN]	41.09	2	12	12	125	3.68831e+07	3.44976e+07	9.12091e+06	6.7085e+09	4.84567e+09	3.00595e+08	2.41311e+09	4.35462e+09	127660816	1.94506e+07	3.51752e+07	0	20.2675	22.13	4	5	17.3798	13.79	4	6	35.4026	17.53	5	11	3.88613	4.6	1	1	58.7995	37.93	9	14	56.6209	38.51	9	14	32.5555	31.9	7	8	41.2112	25.57	6
P12111	Collagen alpha-3(VI) chain OS=Homo sapiens OX=9606 GN=COL6A3 PE=1 SV=5 - [CO6A3_HUMAN]	41.08	5	105	105	737	1.1328e+07	2.20951e+07	5.90707e+07	1.20284e+09	1.70651e+09	4.25008e+09	8.79215e+09	9.14114e+09	6043183488	1.40366e+06	4.1257e+06	4.12989e+07	8.86126	1.2	3	3	78.5187	6.52	16	28	114.071	8.25	21	38	230.227	15.17	39	77	135.382	13.19	28	35	133.717	13.88	32	36	280.3	21.91	48	71	446.604	27.04	64
O43854-2	Isoform 2 of EGF-like repeat and discoidin I-like domain-containing protein 3 OS=Homo sapiens OX=9606 GN=EDIL3 - [EDIL3_HUMAN]	41.06	2	20	20	416	4.92979e+07	4.13373e+07	1.32542e+08	9.04199e+08	7.99928e+08	6.81598e+09	9.56177e+08	4.62319e+08	3.88488e+09	4.93186e+07	1.28864e+07	1.40055e+08		0			125.68	27.66	13	45	112.016	25.53	11	40	255.977	28.51	15	83	39.6965	19.79	7	10	46.9616	20.85	8	11	113.159	27.02	11	27	36.2671	19.15	6
O00584	Ribonuclease T2 OS=Homo sapiens OX=9606 GN=RNASET2 PE=1 SV=2 - [RNT2_HUMAN]	41.02	2	9	9	42	0	0	0	2.46533e+09	1.26676e+09	1.56528e+09	3410886028	3.68045e+09	1.16587e+09	0	0	0	4.25254	5.86	1	1		0				0				0			16.7239	18.75	4	4	18.3012	17.97	4	5	17.1403	20.7	4	4	27.4438	29.69	6
P27797	Calreticulin OS=Homo sapiens OX=9606 GN=CALR PE=1 SV=1 - [CALR_HUMAN]	41.01	1	12	12	64	0	0	0	2.80924e+09	3.82107e+09	5.52695e+08	3.68002e+09	3.67751e+09	1.49076e+09	101068	1.01361e+07	0	4.78438	3.6	1	1		0				0				0			59.7268	29.02	8	13	43.1725	27.1	7	10	28.9822	23.74	6	7	47.4	22.78	6
P43034	Platelet-activating factor acetylhydrolase IB subunit alpha OS=Homo sapiens OX=9606 GN=PAFAH1B1 PE=1 SV=2 - [LIS1_HUMAN]	40.98	2	14	14	89	0	0	0	7.56341e+08	1.56865e+09	2.29134e+08	8.00795e+08	9.66487e+08	1.12609e+08	209490	1.43795e+06	0	7.78476	6.83	2	2	2.35199	2.93	1	1		0				0			45.2222	29.27	9	11	44.3518	34.15	9	11	19.6561	17.8	5	5	41.6792	24.39	7
Q8NBZ7	UDP-glucuronic acid decarboxylase 1 OS=Homo sapiens OX=9606 GN=UXS1 PE=1 SV=1 - [UXS1_HUMAN]	40.95	3	10	10	36	9.87314e+06	1.13538e+06	0	2.22651e+08	411921269	1.61497e+08	3.71492e+08	2.45666e+08	0	1.19184e+07	1.27693e+07	0	4.54806	4.05	1	1	6.45433	6.19	2	2	3.54622	5	1	1	2.43213	5	1	1	26.2397	26.9	6	6	12.4677	12.86	3	3	10.0303	10.95	2	2	36.6585	21.19	6
P02533	Keratin, type I cytoskeletal 14 OS=Homo sapiens OX=9606 GN=KRT14 PE=1 SV=4 - [K1C14_HUMAN]	40.89	7	6	18	299	6.50565e+06	1.11938e+06	641063	2.52974e+08	5.36402e+08	24701918	6.92656e+08	5.93939e+08	1.75899e+08	5.81408e+07	2.55906e+06	1.60034e+06	37.5533	24.15	9	11	184.459	31.36	13	66	103.205	21.4	10	39	114.417	31.36	13	39	6.67769	5.08	2	2	18.7019	17.37	6	6	6.77882	5.08	2	2	2.52109	1.91	1
Q9UBQ0-2	Isoform 2 of Vacuolar protein sorting-associated protein 29 OS=Homo sapiens OX=9606 GN=VPS29 - [VPS29_HUMAN]	40.86	2	6	6	80	0	373853	0	6.3188e+08	8.81127e+08	1.4273e+08	7.20228e+08	670834259	123190579	628711	0	0	3.31107	5.38	1	1	17.0825	12.37	2	6	19.3352	12.37	2	7		0			25.5259	19.35	3	8	22.5923	19.35	3	7	3.37563	5.38	1	1	16.0477	12.37	2
P60983	Glia maturation factor beta OS=Homo sapiens OX=9606 GN=GMFB PE=1 SV=2 - [GMFB_HUMAN]	40.85	1	5	5	29	2.29818e+07	5.13831e+07	0	3.65937e+09	888011379	1.6968e+08	8.05937e+08	2238253154	8.20506e+07	479279	8.32718e+07	0	10.9888	30.99	3	3	12.0351	23.94	2	3	12.7376	23.94	2	3		0			9.63148	23.94	2	2	27.0003	40.85	5	6	3.06009	7.75	1	1	11.7191	30.99	3
A8MXV4	Nucleoside diphosphate-linked moiety X motif 19 OS=Homo sapiens OX=9606 GN=NUDT19 PE=1 SV=1 - [NUD19_HUMAN]	40.8	1	10	10	21	0	0	0	1.96926e+08	3.17908e+08	1.30376e+07	6.67777e+07	6.32412e+07	0	0	0	0						0				0				0			24.7509	27.47	6	6	22.0527	18.4	4	5	3.11683	3.2	1	1	15.9192	12.53	3
Q9P1F3	Costars family protein ABRACL OS=Homo sapiens OX=9606 GN=ABRACL PE=1 SV=1 - [ABRAL_HUMAN]	40.74	1	2	2	2	0	0	0	161000528	0	0	0	0	0	0	0	0						0				0							2.52285	11.11	1	1		0				0				0
Q9H2U2	Inorganic pyrophosphatase 2, mitochondrial OS=Homo sapiens OX=9606 GN=PPA2 PE=1 SV=2 - [IPYR2_HUMAN]	40.72	5	11	12	48	0	0	0	308285849	5.88062e+08	1.45327e+07	349011097	3.20674e+08	671650968	2.01287e+06	712619	0	20.5565	27.25	6	6	2.31053	3.89	1	1	7.46666	7.49	2	3		0			36.0752	31.14	8	8	18.2851	16.17	4	4	3.33506	3.89	1	1	23.4122	22.75	6
Q15019	Septin-2 OS=Homo sapiens OX=9606 GN=SEPT2 PE=1 SV=1 - [SEPT2_HUMAN]	40.72	3	9	9	32	1.89154e+07	22835101	0	4.23677e+08	255070999	34363567	4.90755e+08	2.15367e+08	0	480926	0	0	6.50189	9.14	2	2	3.81342	3.32	1	1	3.67321	3.32	1	1		0			24.7064	24.65	6	7	16.7651	18.28	3	3	3.2695	3.32	1	1	21.5338	24.65	5
Q15149-4	Isoform 4 of Plectin OS=Homo sapiens OX=9606 GN=PLEC - [PLEC_HUMAN]	40.71	10	162	163	737	2.1988e+07	2.94465e+07	0	3.66866e+09	5.29557e+09	400127102	4.33559e+09	4.68261e+09	2.79611e+08	9.92238e+06	2.8108e+07	827220	111.343	8.97	30	31	110.251	7.79	27	39	152.494	10.34	39	55		0			390.803	23.11	75	95	420.306	22.56	85	114	90.1106	7.19	25	26	388.664	22.08	78
P20618	Proteasome subunit beta type-1 OS=Homo sapiens OX=9606 GN=PSMB1 PE=1 SV=2 - [PSB1_HUMAN]	40.66	1	8	8	40	0	0	0	3983498790	4162219331	4.30076e+08	3.81425e+09	3.61125e+09	817626816	0	0	0		0								0				0			30.6703	35.68	7	8	36.9154	24.07	4	10	18.9823	27.8	5	5	30.0249	32.78	6
P20700	Lamin-B1 OS=Homo sapiens OX=9606 GN=LMNB1 PE=1 SV=2 - [LMNB1_HUMAN]	40.61	1	21	21	96	0	256563	458064	5.54111e+08	967386989	1.27487e+08	4.41887e+08	3.15576e+08	52048124	1.47292e+06	492789	496559	16.1005	7.68	3	4	7.67943	5.63	3	3	20.6239	8.36	4	8	10.3949	5.63	3	4	43.6094	23.38	9	11	47.4191	20.31	11	14	5.96548	3.07	2	2	22.0244	8.7	4
Q92597	Protein NDRG1 OS=Homo sapiens OX=9606 GN=NDRG1 PE=1 SV=1 - [NDRG1_HUMAN]	40.61	3	10	10	55	0	239585	0	2.07717e+09	1.69001e+09	0	3.48516e+08	142800842	0	1.08397e+07	1.57094e+06	0	12.8597	14.47	3	3		0			2.18136	3.55	1	1		0			59.3036	27.41	7	12	52.4229	27.41	6	12		0			12.4922	12.44	3
P62820	Ras-related protein Rab-1A OS=Homo sapiens OX=9606 GN=RAB1A PE=1 SV=3 - [RAB1A_HUMAN]	40.49	27	1	7	73	2.16465e+07	1.41006e+07	0	1143153766	1.63343e+09	224721650	327754358	1073270476	200076620	2.34965e+07	1.78186e+07	295040	8.64048	19.02	3	3	22.1505	18.54	3	8	27.0457	28.29	5	10	5.32414	10.73	2	2	17.5316	18.54	3	6	10.7816	14.63	3	4	5.15882	10.73	2	2	12.9217	22.93	4
Q14697	Neutral alpha-glucosidase AB OS=Homo sapiens OX=9606 GN=GANAB PE=1 SV=3 - [GANAB_HUMAN]	40.47	2	26	26	182	362859	691470	0	2.52237e+09	4.96478e+09	1.43472e+09	3710566947	3.88004e+09	8.55016e+08	527835	3.50842e+06	0	23.009	8.37	6	7	8.64616	4.77	3	3	20.4701	7.2	5	7	3.08003	1.8	1	1	72.7712	21.72	15	19	120.836	30.93	19	30	54.1859	17.27	13	14	79.0729	21.19	16
O75531	Barrier-to-autointegration factor OS=Homo sapiens OX=9606 GN=BANF1 PE=1 SV=1 - [BAF_HUMAN]	40.45	1	3	3	15	1.81198e+07	2.16228e+07	0	2370483390	230951763	0	2.43984e+08	188040122	0	0	4.42532e+07	0	4.22418	26.97	1	1	4.43277	26.97	1	1	3.93297	26.97	1	1		0			10.5351	26.97	1	2	9.50919	28.09	2	2		0			10.2086	26.97	1
O75326	Semaphorin-7A OS=Homo sapiens OX=9606 GN=SEMA7A PE=1 SV=1 - [SEM7A_HUMAN]	40.39	2	22	22	90	0	0	0	3.14994e+09	3.38999e+09	0	1.53279e+10	1.29283e+10	0	0	0	0	2.32872	1.95	1	1		0				0				0			74.0036	24.17	10	15	62.5415	22.22	10	14		0			114.434	31.53	16
Q8WXX5	DnaJ homolog subfamily C member 9 OS=Homo sapiens OX=9606 GN=DNAJC9 PE=1 SV=1 - [DNJC9_HUMAN]	40.38	1	9	9	50	172574	459003	0	1.54024e+09	7.50884e+08	0	1.91392e+08	2.0798e+08	0	0	7.15204e+07	0	15.2854	12.31	3	5	4.53629	12.31	2	2	6.9042	8.85	2	3		0			30.818	27.31	5	7	25.1632	25	5	7	6.80178	11.92	2	2	20.4248	28.85	5
P23381	Tryptophan--tRNA ligase, cytoplasmic OS=Homo sapiens OX=9606 GN=WARS PE=1 SV=2 - [SYWC_HUMAN]	40.34	2	19	19	103	4.19559e+06	417167	0	4.42135e+09	6.18769e+09	1.82742e+08	2100617809	1.85282e+09	333111180	1.82544e+06	412380	0	7.76649	5.94	2	2	9.57259	9.55	3	3	8.21687	6.16	2	3		0			84.3486	31.42	14	20	73.4351	28.66	11	18	31.1098	24.84	8	8	77.8763	33.76	12
P01112	GTPase HRas OS=Homo sapiens OX=9606 GN=HRAS PE=1 SV=1 - [RASH_HUMAN]	40.21	2	1	6	17	7.72743e+06	622403	0	9.28758e+07	1.00272e+08	0	2.0985e+08	9.64653e+07	0	582591	1.67111e+06	0		0			4.34518	13.23	2	2	2.22251	6.88	1	1		0			19.094	33.86	4	5	12.4976	21.69	2	3	2.54424	6.35	1	1	2.84433	5.82	1
P0C0L5	Complement C4-B OS=Homo sapiens OX=9606 GN=C4B PE=1 SV=2 - [CO4B_HUMAN]	40.19	1	2	50	173	0	0	0	5.24376e+08	6.05263e+07	9.66821e+09	3.4354e+07	5.97433e+07	2.84244e+08	0	0	6.21295e+07		0				0				0				0			28.6842	6.77	6	6	24.7312	5.68	7	7	400.454	36.53	44	98	2.60179	0.52	1
Q9Y4L1	Hypoxia up-regulated protein 1 OS=Homo sapiens OX=9606 GN=HYOU1 PE=1 SV=1 - [HYOU1_HUMAN]	40.14	3	33	33	160	1.50878e+07	2.99414e+07	1.48578e+07	1.1751e+09	1.25818e+09	3.29481e+08	1.45457e+09	1577241271	3.2946e+08	1.0049e+07	3.71535e+07	0	43.7664	16.82	10	12	20.6128	8.91	6	6	33.0149	10.21	7	9	11.2922	4.3	3	3	62.9619	19.82	13	15	46.1581	13.31	11	13	41.3254	15.42	10	10	55.9529	21.62	15
Q15257-3	Isoform 3 of Serine/threonine-protein phosphatase 2A activator OS=Homo sapiens OX=9606 GN=PTPA - [PTPA_HUMAN]	40.14	4	7	7	27	0	0	0	2.89215e+08	1.16428e+09	308388243	3.52438e+08	7.02812e+08	2.36164e+08	0	0	0		0				0				0				0			23.5315	24.15	4	6	21.9814	22.45	4	6	9.98293	14.97	3	3	15.6227	22.45	4
Q9GZM7-3	Isoform 3 of Tubulointerstitial nephritis antigen-like OS=Homo sapiens OX=9606 GN=TINAGL1 - [TINAL_HUMAN]	40.14	3	11	12	66	0	446885	0	2.23349e+09	2.92978e+09	0	2.94967e+09	2.31321e+09	0	1.80228e+06	476724	0	3.5018	3.44	1	1	12.5594	2.98	1	4	26.1978	8.49	3	9		0			30.962	19.95	7	8	38.3367	30.96	9	10		0			46.8216	30.96	9
P08729	Keratin, type II cytoskeletal 7 OS=Homo sapiens OX=9606 GN=KRT7 PE=1 SV=5 - [K2C7_HUMAN]	40.09	11	16	22	155	9.18143e+06	358516	0	9.10731e+08	1.00595e+09	0	994571227	1.17021e+09	8.42435e+07	1.91834e+07	776977	0	29.5632	16.42	7	9	44.6908	17.27	8	18	40.2327	14.71	7	16	7.06259	3.62	2	3	26.9867	20.68	7	8	36.491	19.62	8	11		0			36.4685	22.39	10
Q92598-2	Isoform Beta of Heat shock protein 105 kDa OS=Homo sapiens OX=9606 GN=HSPH1 - [HS105_HUMAN]	40.05	4	24	26	130	142864	1.60088e+07	1.18709e+06	1.76888e+09	1.03149e+09	7.80267e+07	1.03303e+09	4.11298e+08	1.20929e+08	2.11724e+06	2.72775e+06	592240	31.389	8.72	5	9	6.72285	1.72	1	2	13.4123	5.65	3	4	3.23428	1.72	1	1	73.8985	25.18	16	18	78.3691	26.66	16	20	30.6061	13.51	8	8	55.4151	21.74	13
P11413	Glucose-6-phosphate 1-dehydrogenase OS=Homo sapiens OX=9606 GN=G6PD PE=1 SV=4 - [G6PD_HUMAN]	40	3	18	18	99	0	0	0	2.08286e+09	1.95197e+09	3.18661e+08	6.94501e+08	7.72487e+08	3.32209e+07	1.83073e+07	21771157	0	18.659	15.92	6	6	3.08551	3.11	1	1	5.74427	5.05	2	2		0			59.3091	32.82	14	16	65.5646	29.51	13	18	34.2188	12.82	7	11	27.0292	17.28	7
P43487-2	Isoform 2 of Ran-specific GTPase-activating protein OS=Homo sapiens OX=9606 GN=RANBP1 - [RANG_HUMAN]	40	4	7	7	74	0	0	595444	1.16866e+09	1.21024e+08	172309692	4.54049e+08	8.00681e+08	1.54623e+08	7.45901e+06	1.54341e+06	2.03147e+06	6.58264	5.5	1	2	19.972	15.5	3	7	22.5061	19	4	8	7.84704	11	2	3	19.7703	22.5	2	4	20.362	18.5	3	6	3.4914	5.5	1	1	12.2676	16.5	3
Q05639	Elongation factor 1-alpha 2 OS=Homo sapiens OX=9606 GN=EEF1A2 PE=1 SV=1 - [EF1A2_HUMAN]	39.96	1	6	14	802	593641	910243	0	1.95753e+10	28637604358	1.42284e+09	17683914306	2.07307e+10	1126069292	0	0	0	71.0034	12.53	6	23	108.664	9.94	5	40	133.159	9.94	5	48	44.8515	9.94	5	17	455.084	39.74	13	104	551.609	31.53	11	130	30.2524	23.97	8	8	443.142	20.95	8
Q9BVG4	Protein PBDC1 OS=Homo sapiens OX=9606 GN=PBDC1 PE=1 SV=1 - [PBDC1_HUMAN]	39.91	1	10	10	43	0	0	0	1.06601e+09	9.05026e+08	70908906	642324456	6.50199e+08	0	1.79011e+06	1.31877e+06	0	9.34096	15.45	3	3		0			2.34553	4.29	1	1					28.418	25.32	5	9	28.3341	18.03	4	8	2.93222	4.72	1	1	22.1169	23.61	6
Q15717	ELAV-like protein 1 OS=Homo sapiens OX=9606 GN=ELAVL1 PE=1 SV=2 - [ELAV1_HUMAN]	39.88	9	11	11	94	2.77734e+06	24223969	2.7386e+06	1.0001e+09	1.41497e+09	1.27322e+08	1.33749e+09	2.12515e+09	1.11887e+08	7.45013e+06	0	6.8593e+06	7.03454	11.04	2	2	26.7778	16.26	5	9	34.8848	21.78	6	11	17.147	12.88	3	5	26.4211	20.86	5	6	17.2336	20.25	5	5	20.9561	24.23	5	5	29.6589	30.98	7
Q96K17	Transcription factor BTF3 homolog 4 OS=Homo sapiens OX=9606 GN=BTF3L4 PE=1 SV=1 - [BT3L4_HUMAN]	39.87	2	6	6	12	0	5.00192e+06	0	1.05897e+09	1205021228	0	1356998284	1404328016	0	0	0	0	27.7724	22.78	3	5		0			4.21764	16.46	1	1					15.929	18.35	2	2	7.225	17.72	1	1					8.2596	17.72	1
Q9NQR4	Omega-amidase NIT2 OS=Homo sapiens OX=9606 GN=NIT2 PE=1 SV=1 - [NIT2_HUMAN]	39.86	1	12	12	45	0	81926.6	0	3.52122e+08	5.25826e+08	0	1.10321e+08	1.51317e+08	103606123	456318	0	0	5.97211	7.97	2	2	3.17173	5.43	1	1	5.37543	5.43	1	2		0			45.4518	28.26	7	11	37.0561	25.36	6	10		0			20.4704	14.49	3
P78417	Glutathione S-transferase omega-1 OS=Homo sapiens OX=9606 GN=GSTO1 PE=1 SV=2 - [GSTO1_HUMAN]	39.83	3	15	15	114	574379	1.32109e+06	0	7734288908	7663966491	6.06002e+08	7343305535	8.27835e+09	2.7003e+08	2.5905e+06	263622	0	11.3695	9.96	2	3	10.1102	14.94	3	4	14.0436	11.2	2	5		0			71.1946	34.02	9	20	81.2077	39.83	12	22	17.4985	19.5	4	5	62.0767	34.02	10
Q12906	Interleukin enhancer-binding factor 3 OS=Homo sapiens OX=9606 GN=ILF3 PE=1 SV=3 - [ILF3_HUMAN]	39.82	9	31	31	283	194780	1.21784e+06	413116	2445902428	3.84361e+09	5.86228e+08	2.1668e+09	2528897758	2.98157e+08	5.69805e+06	1.48637e+07	9.52532e+06	94.7158	19.46	15	26	31.6161	8.28	6	11	43.0316	9.62	7	16	5.30609	3.02	2	2	124.22	28.64	21	31	140.596	29.53	24	36	37.4852	14.65	9	10	111.439	26.96	21
Q99584	Protein S100-A13 OS=Homo sapiens OX=9606 GN=S100A13 PE=1 SV=1 - [S10AD_HUMAN]	39.8	1	6	6	37	0	0	0	1.11795e+08	1.95261e+09	7.93555e+07	1.95197e+08	1.02113e+09	0	0	0	0	8.22322	32.65	3	3	5.43386	11.22	1	2	7.71822	20.41	2	3		0			20.642	38.78	3	5	11.2942	22.45	2	3	6.73973	12.24	1	2	13.8827	39.8	3
Q76M96	Coiled-coil domain-containing protein 80 OS=Homo sapiens OX=9606 GN=CCDC80 PE=1 SV=1 - [CCD80_HUMAN]	39.79	3	35	35	251	1.89382e+07	3.62033e+07	2.21468e+07	568527413	7.40321e+08	4.44985e+09	1.39924e+09	2512023585	8.369e+08	4.60655e+06	174812	1.59877e+08	40.2946	14.74	11	12	20.5271	8.53	5	7	36.4441	10.84	7	12	33.746	11.05	7	11	31.6866	8.32	7	8	49.1287	15.58	10	11	159.945	28.74	23	37	66.6476	17.37	14
Q9BXS5	AP-1 complex subunit mu-1 OS=Homo sapiens OX=9606 GN=AP1M1 PE=1 SV=3 - [AP1M1_HUMAN]	39.72	4	12	12	27	0	0	0	2.32706e+08	7.73162e+08	2.54641e+07	1.5917e+08	2.05614e+08	0	817426	0	0		0				0				0							21.1758	21.04	6	6	39.4431	31.44	10	10	3.20158	3.78	1	1	19.171	17.02	5
P14868	Aspartate--tRNA ligase, cytoplasmic OS=Homo sapiens OX=9606 GN=DARS PE=1 SV=2 - [SYDC_HUMAN]	39.72	2	17	17	82	0	522470	0	1.07869e+09	1.76711e+09	0	6.80255e+08	1.04801e+09	0	91201332	502115	0	21.1884	15.97	6	6	2.19154	2	1	1	16.9659	10.18	4	7		0			32.5723	16.17	6	9	42.8412	23.35	9	12		0			28.8295	18.96	8
Q9BUL8	Programmed cell death protein 10 OS=Homo sapiens OX=9606 GN=PDCD10 PE=1 SV=1 - [PDC10_HUMAN]	39.62	1	7	7	20	0	0	0	4.07634e+08	663482823	0	6.91702e+07	1.10328e+08	0	0	0	0	5.52323	10.38	2	2		0				0				0			13.8206	22.17	3	3	23.403	27.83	5	6		0			10.4	18.87	3
Q9UHV9	Prefoldin subunit 2 OS=Homo sapiens OX=9606 GN=PFDN2 PE=1 SV=1 - [PFD2_HUMAN]	39.61	1	5	5	17	0	408873	0	6.15826e+08	3.19615e+08	39173530	5.96283e+08	3.25711e+08	0	1.11641e+07	0	0	3.59191	9.74	1	1		0			2.88031	9.09	1	1		0			12.6695	26.62	3	3	5.93017	7.79	1	2	3.62261	9.74	1	1	12.117	26.62	3
P30405	Peptidyl-prolyl cis-trans isomerase F, mitochondrial OS=Homo sapiens OX=9606 GN=PPIF PE=1 SV=1 - [PPIF_HUMAN]	39.61	2	5	6	49	0	2.07166e+06	0	4480914548	486337037	0	6.77429e+08	6.28661e+08	0	187947	0	0	6.18585	4.35	1	2	13.7506	7.73	2	5	22.7505	21.74	3	7	2.2376	4.35	1	1	13.7112	18.36	2	3	12.0838	14.49	2	3		0			16.8258	22.22	3
Q9Y5K6	CD2-associated protein OS=Homo sapiens OX=9606 GN=CD2AP PE=1 SV=1 - [CD2AP_HUMAN]	39.59	1	17	17	30	1.9967e+07	30746111	0	3.99197e+08	4.62599e+08	0	1.60016e+08	2.81059e+08	0	1.66311e+06	0	0	10.9877	7.2	3	3	3.21855	2.5	1	1	3.61426	2.5	1	1		0			18.2598	12.83	5	5	25.1744	15.65	7	7		0			19.2987	14.08	5
P04632	Calpain small subunit 1 OS=Homo sapiens OX=9606 GN=CAPNS1 PE=1 SV=1 - [CPNS1_HUMAN]	39.55	1	6	6	97	291051	0	495763	2.37984e+08	560911369	56208368	0	0	0	815447	287709	687134	26.5688	27.99	4	6	61.9702	10.45	2	19	50.9314	10.45	2	15	13.0771	5.6	1	5	18.1671	25.75	3	3	12.3113	10.45	2	3	2.90677	4.85	1	1		0
P13796	Plastin-2 OS=Homo sapiens OX=9606 GN=LCP1 PE=1 SV=6 - [PLSL_HUMAN]	39.55	2	15	19	99	392489	2.00853e+06	504481	4.94751e+09	6.52663e+09	3.09468e+08	2.92487e+08	2.91055e+09	4.60818e+08	196611	1.69553e+07	0	8.19981	4.94	3	3	5.84811	4.63	2	2	25.2757	14.19	7	9	2.97947	2.07	1	1	65.8526	24.4	10	19	53.2115	19.3	10	17	8.69036	4.94	3	3	46.7882	24.08	12
P53004	Biliverdin reductase A OS=Homo sapiens OX=9606 GN=BLVRA PE=1 SV=2 - [BIEA_HUMAN]	39.53	1	11	11	45	1.51032e+07	0	0	1.48529e+09	1.91344e+09	4.38514e+07	5.92699e+08	1.05662e+09	60575052	1.98008e+06	0	0	6.43574	9.46	2	2	4.59754	9.46	2	2	6.53654	9.46	2	2		0			39.2369	36.15	9	10	19.8986	19.93	6	6	6.52771	6.42	1	1	17.5151	19.26	5
O15212	Prefoldin subunit 6 OS=Homo sapiens OX=9606 GN=PFDN6 PE=1 SV=1 - [PFD6_HUMAN]	39.53	1	6	6	26	1.68555e+06	451602	1.50601e+06	7.93292e+08	1.0184e+09	1.50474e+08	7.42818e+08	368477640	0	1.41229e+06	9.76628e+06	315908		0			5.58437	9.3	1	2	5.83031	9.3	1	2	2.25125	9.3	1	1	16.0353	39.53	4	4	9.06475	17.83	3	3	6.40284	17.83	2	2	9.06454	17.83	3
O75396	Vesicle-trafficking protein SEC22b OS=Homo sapiens OX=9606 GN=SEC22B PE=1 SV=4 - [SC22B_HUMAN]	39.53	1	8	8	67	765260	1.11093e+07	962637	5.01401e+08	6.02009e+08	1.0584e+08	6.18598e+08	7.34414e+08	58901616	3.89275e+07	1.25868e+06	868620	7.28384	12.09	2	2	22.4565	20	3	7	28.2587	25.58	4	8	9.62269	15.35	2	3	16.6325	29.77	4	4	25.2034	34.88	5	5	8.47396	15.35	2	2	16.3766	29.77	4
Q14315-2	Isoform 2 of Filamin-C OS=Homo sapiens OX=9606 GN=FLNC - [FLNC_HUMAN]	39.45	2	69	77	427	2.07566e+07	2.86828e+07	0	2872008585	4.29515e+09	5.61608e+08	4.07467e+09	5.26304e+09	8.47106e+08	4.18662e+07	1.8272e+07	831920	81.1579	11.48	20	23	50.4237	8.25	15	18	64.5721	7.8	14	21		0			240.369	19.95	36	59	263.276	21.17	40	67	49.4265	6.8	14	14	231.327	19.69	38
P24941-2	Isoform 2 of Cyclin-dependent kinase 2 OS=Homo sapiens OX=9606 GN=CDK2 - [CDK2_HUMAN]	39.39	34	5	7	16	0	0	0	1.37064e+08	1.04349e+08	0	7.37015e+07	6.4528e+07	0	0	0	0						0				0				0			24.2041	32.2	5	6	9.33503	15.53	3	3		0			17.7862	26.89	4
Q99627-2	Isoform 2 of COP9 signalosome complex subunit 8 OS=Homo sapiens OX=9606 GN=COPS8 - [CSN8_HUMAN]	39.38	2	4	4	16	0	0	0	1.62755e+08	4.13496e+08	9.98338e+07	2.30078e+08	0	1.76579e+07	0	0	0	3.37108	8.75	1	1						0							16.2452	39.38	4	4	10.9517	26.25	3	3	6.31162	16.88	2	2	10.3492	26.25	3
P02538	Keratin, type II cytoskeletal 6A OS=Homo sapiens OX=9606 GN=KRT6A PE=1 SV=3 - [K2C6A_HUMAN]	39.36	5	4	25	349	4.66207e+08	3.57272e+08	2.39568e+08	2.40573e+08	2.00909e+08	6.35707e+07	0	25136249	5.71929e+08	4.9939e+07	1.6107e+08	4.63361e+07	42.7215	19.15	10	14	155.275	17.38	10	52	104.477	17.02	10	35	126.267	13.65	8	39	10.0026	10.11	3	3	24.8091	11.7	6	7	6.6947	3.9	2	2		0
Q5T013	Putative hydroxypyruvate isomerase OS=Homo sapiens OX=9606 GN=HYI PE=1 SV=2 - [HYI_HUMAN]	39.35	4	6	6	11	0	0	0	6.10277e+08	4.44483e+08	0	60474946	221893102	0	0	0	0		0								0				0			23.1681	35.02	5	5	10.3909	16.97	3	3		0			5.0091	8.66	1
P0C0L4	Complement C4-A OS=Homo sapiens OX=9606 GN=C4A PE=1 SV=2 - [CO4A_HUMAN]	39.33	2	2	50	175	0	0	0	5.24376e+08	6.05263e+07	9.66821e+09	3.4354e+07	5.97433e+07	2.84244e+08	0	0	6.21295e+07		0				0				0				0			32.2883	7.45	7	7	24.7312	5.68	7	7	405.44	35.67	44	100	2.60179	0.52	1
Q96FJ2	Dynein light chain 2, cytoplasmic OS=Homo sapiens OX=9606 GN=DYNLL2 PE=1 SV=1 - [DYL2_HUMAN]	39.33	1	2	4	10	0	0	0	4.07975e+07	4.09122e+07	0	5.99381e+07	70804985	0	0	0	0		0				0				0				0			11.1021	14.61	2	3	14.4474	38.2	3	4		0			2.5681	12.36	1
Q9UBE0	SUMO-activating enzyme subunit 1 OS=Homo sapiens OX=9606 GN=SAE1 PE=1 SV=1 - [SAE1_HUMAN]	39.31	3	8	8	35	3.01172e+07	8.89114e+06	0	5.42238e+08	5.49523e+08	1.17411e+08	2.21617e+08	3.00045e+08	1.18991e+08	0	1.30735e+07	0	16.473	21.97	5	5	4.28708	6.36	1	1	3.90318	6.36	1	1		0			21.0009	24.57	5	5	17.2019	10.69	3	5	9.95972	13.58	3	3	16.0546	13.58	3
Q01995	Transgelin OS=Homo sapiens OX=9606 GN=TAGLN PE=1 SV=4 - [TAGL_HUMAN]	39.3	1	7	7	44	3.85026e+07	0	7.53431e+07	0	0	0	5.19077e+08	5.71163e+08	5.4733e+08	901137	0	0		0			15.8746	21.89	4	6	23.2109	20.4	4	9	25.0749	21.89	4	9		0				0				0			15.8397	29.35	5
P17655	Calpain-2 catalytic subunit OS=Homo sapiens OX=9606 GN=CAPN2 PE=1 SV=6 - [CAN2_HUMAN]	39.29	2	25	25	157	1.08645e+07	232581	297993	1.55981e+09	1.1949e+09	2.43013e+07	3.33636e+08	5.10824e+08	3.04564e+07	3.12405e+07	1.90257e+07	871996	40.5689	19.86	9	10	38.2186	9.57	6	13	24.6244	6	4	9	2.82908	1.86	1	1	106.12	30.71	14	23	84.15	21	11	20	18.1623	7	4	5	54.1505	17	9
Q9UFN0	Protein NipSnap homolog 3A OS=Homo sapiens OX=9606 GN=NIPSNAP3A PE=1 SV=2 - [NPS3A_HUMAN]	39.27	2	6	6	12	0	0	0	2.58679e+08	241188718	0	203857567	117695050	0	0	0	0										0							25.7307	39.27	6	6	4.56461	4.86	1	1		0			7.82324	10.53	2
P06396	Gelsolin OS=Homo sapiens OX=9606 GN=GSN PE=1 SV=1 - [GELS_HUMAN]	39.26	4	17	17	91	1.47843e+07	2.49377e+07	4.91261e+06	1.37158e+09	1.65284e+09	7.72335e+08	2.82711e+09	4.01834e+09	782850618	3.76478e+06	0	0	12.2457	5.5	3	4	6.37766	4.99	2	2	9.67289	6.65	3	3	3.15795	2.17	1	1	67.9118	23.79	10	14	52.9214	20.08	8	13	26.1167	6.39	4	8	62.8627	20.84	9
P25311	Zinc-alpha-2-glycoprotein OS=Homo sapiens OX=9606 GN=AZGP1 PE=1 SV=2 - [ZA2G_HUMAN]	39.26	1	9	9	18	585698	88933.4	0	7.53107e+07	8.60554e+07	0	0	0	0	1.73978e+06	0	0		0			2.28419	3.36	1	1	4.50268	3.36	1	2		0			14.0509	20.13	4	4	20.2915	19.46	5	5		0				0
P24666	Low molecular weight phosphotyrosine protein phosphatase OS=Homo sapiens OX=9606 GN=ACP1 PE=1 SV=3 - [PPAC_HUMAN]	39.24	4	6	6	42	0	373614	0	4.78808e+08	2.75416e+08	1.61134e+07	2.57485e+08	3.45668e+08	6.03884e+07	1.25369e+06	549282	0	2.71014	5.7	1	1	2.65413	6.96	1	1	12.1213	25.95	3	4		0			13.386	24.05	3	4	17.2031	39.24	5	5	10.8752	24.68	3	3	9.55987	20.25	3
Q09666	Neuroblast differentiation-associated protein AHNAK OS=Homo sapiens OX=9606 GN=AHNAK PE=1 SV=2 - [AHNK_HUMAN]	39.22	2	95	99	317	643706	757356	893743	5.8036e+08	1541441930	35849050	3.04059e+08	8.41454e+08	0	8.91142e+06	1.432e+07	308791	62.5331	10.24	21	24	43.9533	6.6	12	25	33.1504	5.62	9	18	5.28584	1.36	2	2	147.361	16.54	40	44	188.6	21.07	49	59	3.70602	2.14	2	3	89.3334	10.71	23
Q15785	Mitochondrial import receptor subunit TOM34 OS=Homo sapiens OX=9606 GN=TOMM34 PE=1 SV=2 - [TOM34_HUMAN]	39.16	1	9	9	22	205537	191573	0	1.80862e+08	1.03977e+08	0	1.06554e+08	0	0	1.83073e+06	1.88105e+06	0	15.0032	17.8	4	4	2.61556	6.47	1	1	2.88597	6.47	1	1		0			5.6972	7.77	2	2	15.8138	17.8	4	4		0			6.53973	8.41	2
P00750	Tissue-type plasminogen activator OS=Homo sapiens OX=9606 GN=PLAT PE=1 SV=1 - [TPA_HUMAN]	39.15	4	17	18	293	9.86865e+07	7.78044e+07	2.26359e+07	1.42002e+10	1.86133e+10	4959320227	6289034344	8.22203e+09	8.73545e+08	1.10105e+08	1.72161e+08	5.66609e+07	38.3414	11.92	5	11	40.7479	12.81	6	14	83.8548	17.26	8	28	13.3102	7.83	3	4	145.384	31.14	13	36	125.587	28.65	12	32	52.3472	20.64	8	14	62.5943	24.73	10
Q9UQ80	Proliferation-associated protein 2G4 OS=Homo sapiens OX=9606 GN=PA2G4 PE=1 SV=3 - [PA2G4_HUMAN]	39.09	2	14	14	135	315848	476185	0	7508994547	1.08724e+10	1.11776e+09	4898355560	6474779990	912225788	2.50808e+07	0	0	15.7496	11.17	4	5	20.3449	8.12	3	8	22.9286	10.91	4	9	4.96791	3.05	1	2	82.5369	29.19	9	20	68.3506	24.11	9	19	24.0368	20.3	7	7	34.217	19.04	7
P82979	SAP domain-containing ribonucleoprotein OS=Homo sapiens OX=9606 GN=SARNP PE=1 SV=3 - [SARNP_HUMAN]	39.05	1	8	8	67	592608	0	546138	0	8.73704e+07	0	1.13696e+08	1.09441e+08	0	5.14454e+07	1.90458e+06	90416.2	10.5086	18.57	3	3	21.5901	22.86	4	7	18.4366	18.1	3	6	4.91355	4.76	1	2	3.0059	4.76	1	1	15.1816	24.76	4	4		0			14.9426	25.24	4
Q13838	Spliceosome RNA helicase DDX39B OS=Homo sapiens OX=9606 GN=DDX39B PE=1 SV=1 - [DX39B_HUMAN]	39.02	4	8	16	120	0	2.8442e+07	0	2.95356e+09	4.81073e+09	3.41912e+08	3.0082e+09	3.42406e+09	2.08793e+08	0	3.52546e+07	0	23.6052	13.79	5	7	6.76781	3.74	2	3	13.6085	10.98	4	5		0			74.5766	31.54	12	22	62.1827	23.36	8	20	14.4786	10.75	4	5	57.6047	24.3	9
P21980	Protein-glutamine gamma-glutamyltransferase 2 OS=Homo sapiens OX=9606 GN=TGM2 PE=1 SV=2 - [TGM2_HUMAN]	39.01	3	21	21	106	666256	1.13504e+06	0	4.30138e+09	5.82105e+08	0	1.01259e+09	1.46717e+09	0	9.12696e+06	810247	0	42.9502	21.25	10	12	7.6878	3.64	2	3	8.72122	3.64	2	3		0			99.0149	29.11	14	24	56.037	22.13	11	15	4.98541	3.06	1	1	62.2413	27.51	12
P61353	60S ribosomal protein L27 OS=Homo sapiens OX=9606 GN=RPL27 PE=1 SV=2 - [RL27_HUMAN]	38.97	1	5	5	17	0	0	0	765385204	0	0	0	1.21745e+08	0	0	0	0	17.0607	36.76	4	5	4.74477	6.62	1	2	5.00352	6.62	1	2					2.44005	6.62	1	1	4.16626	17.65	1	1		0				0
P83916	Chromobox protein homolog 1 OS=Homo sapiens OX=9606 GN=CBX1 PE=1 SV=1 - [CBX1_HUMAN]	38.92	1	5	6	25	0	0	0	2.2982e+08	3.21972e+08	179845915	267076305	662164960	138648974	0	0	0	6.25371	12.97	2	2						0				0			30.4386	27.57	3	8	29.6563	25.41	4	7	4.28858	8.65	1	1	13.3659	15.68	2
P51148	Ras-related protein Rab-5C OS=Homo sapiens OX=9606 GN=RAB5C PE=1 SV=2 - [RAB5C_HUMAN]	38.89	6	7	7	23	0	335843	0	2.90562e+08	147564646	0	1.28402e+08	1.96652e+07	0	5151367	0	298791		0			12.6373	15.74	3	5	9.69132	16.2	3	4	2.23455	5.56	1	1	8.60523	12.96	2	2	9.87634	16.2	3	3					3.62207	6.48	1
Q96FQ6	Protein S100-A16 OS=Homo sapiens OX=9606 GN=S100A16 PE=1 SV=1 - [S10AG_HUMAN]	38.83	1	5	5	21	0	0	0	416355494	3.99177e+08	0	7.02423e+07	3.84308e+08	0	2.60746e+06	0	0	11.2092	34.95	3	3		0				0							7.35121	26.21	2	2	15.0224	38.83	3	4					6.77742	24.27	2
P52907	F-actin-capping protein subunit alpha-1 OS=Homo sapiens OX=9606 GN=CAPZA1 PE=1 SV=3 - [CAZA1_HUMAN]	38.81	1	6	7	70	0	579977	670057	2.83969e+09	3.61872e+09	4.85078e+08	1.81461e+09	3.35769e+09	5.19396e+08	210226	1.05218e+06	710566	10.9017	13.29	2	3	8.16426	5.59	1	2	14.9772	9.09	2	4	5.7317	9.09	2	2	27.6039	28.67	5	7	27.9349	26.22	5	7	10.4821	14.34	3	3	34.2223	27.27	5
P12883	Myosin-7 OS=Homo sapiens OX=9606 GN=MYH7 PE=1 SV=5 - [MYH7_HUMAN]	38.81	3	51	64	123	0	285126	1.83594e+07	0	0	0	0	0	0	0	0	0	382.402	38.81	63	105		0			14.3658	1.96	3	5	41.4497	7.96	11	13		0				0				0				0
Q9Y3A5	Ribosome maturation protein SBDS OS=Homo sapiens OX=9606 GN=SBDS PE=1 SV=4 - [SBDS_HUMAN]	38.8	1	12	12	64	0	0	0	3.9457e+08	6.81704e+08	64771549	5.15161e+08	6.13375e+08	32696483	1.05835e+07	23074486	0	22.745	24.4	5	7	4.29339	6.4	2	2	13.9774	13.6	4	6		0			12.3911	18.4	3	3	23.8359	18	4	6	5.6492	6.8	1	1	27.4343	18.8	6
Q8TEA8	D-aminoacyl-tRNA deacylase 1 OS=Homo sapiens OX=9606 GN=DTD1 PE=1 SV=2 - [DTD1_HUMAN]	38.76	1	5	5	16	0	0	0	249116566	3078393407	286259452	1.49847e+09	1779407544	0	0	0	0	10.5893	18.66	3	3		0				0							14.9097	20.1	2	3	10.0579	7.18	1	3	2.42625	7.18	1	1	6.69423	7.18	1
Q16610	Extracellular matrix protein 1 OS=Homo sapiens OX=9606 GN=ECM1 PE=1 SV=2 - [ECM1_HUMAN]	38.7	4	15	15	85	799500	1.07526e+06	8.56287e+06	1.79892e+09	7.7614e+08	1020677558	4.26346e+09	4.55042e+09	7.80108e+08	1.67681e+06	0	150447		0			19.3487	5.19	2	6	16.6907	5.19	2	5	9.6312	5	2	3	47.8109	17.04	7	13	24.0703	17.22	6	6	25.5286	13.7	6	7	56.2185	27.59	10
Q8NC51	Plasminogen activator inhibitor 1 RNA-binding protein OS=Homo sapiens OX=9606 GN=SERBP1 PE=1 SV=2 - [PAIRB_HUMAN]	38.48	2	1	21	135	605312	1.25583e+07	0	2.49854e+09	8.48368e+08	8.74086e+07	2.58352e+08	3.50067e+08	1.20028e+08	5.37318e+07	496921	1.92795e+07	49.7591	29.17	11	13	18.4308	12.75	4	6	20.6237	15.2	5	7	2.85343	2.7	1	1	61.0509	25	9	14	68.7489	22.06	8	15	31.1035	16.18	5	6	42.7452	21.81	6
Q04446	1,4-alpha-glucan-branching enzyme OS=Homo sapiens OX=9606 GN=GBE1 PE=1 SV=3 - [GLGB_HUMAN]	38.46	1	20	20	86	0	0	0	3.83373e+09	3.16754e+09	3.34341e+08	1.64404e+09	2.13249e+09	137160946	1.03508e+06	0	0	18.0737	8.4	5	6		0				0							100.549	29.63	14	24	70.7116	24.36	13	18	22.9885	13.53	6	6	41.2358	19.23	8
P30460	HLA class I histocompatibility antigen, B-8 alpha chain OS=Homo sapiens OX=9606 GN=HLA-B PE=1 SV=1 - [1B08_HUMAN]	38.4	10	3	12	157	0	0	494848	2.3977e+09	5.21062e+09	1.8902e+09	1.16682e+09	3.60596e+09	5262076224	1.6735e+07	3.02275e+06	345259	29.7569	24.31	6	7	21.347	12.98	3	6	38.5585	16.85	4	11	53.4919	15.47	4	15	49.3585	28.18	7	11	35.5334	17.4	5	9	20.0495	14.09	4	6	19.6186	17.4	5
P62249	40S ribosomal protein S16 OS=Homo sapiens OX=9606 GN=RPS16 PE=1 SV=2 - [RS16_HUMAN]	38.36	1	5	5	20	0	0	0	3.55171e+08	5.72676e+08	12615827	3.54516e+08	2.90498e+08	0	0	0	0	7.04358	16.44	2	2	2.25736	8.22	1	1		0				0			16.0983	30.14	4	5	12.8104	30.82	4	4	3.32772	8.22	1	1	9.55587	23.29	3
P07602	Prosaposin OS=Homo sapiens OX=9606 GN=PSAP PE=1 SV=2 - [SAP_HUMAN]	38.36	3	17	17	184	1.898e+07	3.35803e+07	6.11719e+06	6.52381e+09	1.30837e+10	2.12755e+09	8.87217e+09	8.78473e+09	2.00145e+09	819746	4.38072e+07	6.21513e+06	17.2457	12.02	4	5	12.8189	4.39	3	4	28.6247	7.63	5	11	10.3339	6.3	3	4	76.2395	28.82	12	22	84.7762	30.73	13	25	55.4316	15.08	8	17	72.315	25.95	11
P41091	Eukaryotic translation initiation factor 2 subunit 3 OS=Homo sapiens OX=9606 GN=EIF2S3 PE=1 SV=3 - [IF2G_HUMAN]	38.35	3	16	16	85	0	280010	0	2.51905e+09	4.20317e+09	6.65279e+08	2.91719e+09	3.25088e+09	3.28707e+08	842431	2.70216e+06	0	12.4685	9.75	4	4	3.08425	2.12	1	1	11.0794	6.78	3	4		0			41.0288	25.42	9	10	48.2982	27.54	10	13	32.2097	10.81	4	8	65.7327	32.42	12
P30626-3	Isoform 3 of Sorcin OS=Homo sapiens OX=9606 GN=SRI - [SORCN_HUMAN]	38.33	3	7	7	34	1.60482e+06	322030	759467	0	326778943	0	290524035	0	0	6.01216e+07	8.06475e+06	0	2.85733	5.56	1	1	15.8464	16.67	3	6	14.8811	16.67	3	6	2.29896	6.67	1	1		0			5.53332	11.11	2	2		0			5.33199	10	2
P60900	Proteasome subunit alpha type-6 OS=Homo sapiens OX=9606 GN=PSMA6 PE=1 SV=1 - [PSA6_HUMAN]	38.21	3	8	8	40	0	0	0	2379225390	3.57784e+09	6.85221e+08	2.95186e+09	2467856904	0	0	0	0	5.79336	9.35	2	2		0				0							36.2682	21.14	4	10	28.1393	19.92	5	8	13.2963	13.82	3	4	23.0004	17.89	4
P63167	Dynein light chain 1, cytoplasmic OS=Homo sapiens OX=9606 GN=DYNLL1 PE=1 SV=1 - [DYL1_HUMAN]	38.2	1	1	3	5	0	0	0	0	5.54114e+07	0	5.99381e+07	86129768	0	0	0	0						0				0				0				0			9.41373	38.2	3	3		0			2.5681	12.36	1
Q08380	Galectin-3-binding protein OS=Homo sapiens OX=9606 GN=LGALS3BP PE=1 SV=1 - [LG3BP_HUMAN]	38.12	1	22	22	439	6.47515e+07	1.05459e+08	4.25953e+07	46597901273	4.22246e+10	3.90451e+10	4.40901e+10	39956323714	2.63697e+10	9.73576e+07	1.26882e+08	6.09997e+07	50.8968	19.32	10	16	35.2479	14.02	7	13	44.3106	16.92	9	16	31.8126	14.02	7	11	252.494	34.36	18	63	180.827	38.12	20	51	143.551	34.02	18	39	138.277	31.97	18
Q13162	Peroxiredoxin-4 OS=Homo sapiens OX=9606 GN=PRDX4 PE=1 SV=1 - [PRDX4_HUMAN]	38.01	1	7	9	75	0	0	0	3.28738e+09	2.61734e+09	741649825	5933185549	1.8705e+09	5.47853e+08	445803	1.08369e+06	7.75718e+06	6.62756	9.96	2	2	4.55537	2.95	1	2	2.19546	2.95	1	1		0			49.8763	34.32	7	13	44.6241	26.57	6	13	31.4374	26.57	6	9	39.1313	26.57	7
Q99733	Nucleosome assembly protein 1-like 4 OS=Homo sapiens OX=9606 GN=NAP1L4 PE=1 SV=1 - [NP1L4_HUMAN]	37.87	2	9	11	109	1.72301e+07	7.20139e+06	0	714878789	2.85304e+09	0	3.10874e+09	2.26885e+09	2.23925e+07	8.38778e+06	1.05818e+06	1.12026e+07	17.4617	10.4	3	6	31.5251	7.47	2	11	22.7163	10.13	3	8		0			32.6951	21.33	5	9	37.8092	10.4	4	12		0			27.4736	10.13	3
Q01082	Spectrin beta chain, non-erythrocytic 1 OS=Homo sapiens OX=9606 GN=SPTBN1 PE=1 SV=2 - [SPTB2_HUMAN]	37.86	6	67	67	226	1.76123e+07	820424	0	2148570269	1.82522e+09	1.58885e+08	9.70203e+08	1.32128e+09	2.09605e+08	1.18485e+07	1.10727e+07	0	6.31238	0.97	2	2	8.6693	1.23	2	3	8.65795	1.14	2	3		0			144.67	18.02	28	33	228.821	26.69	45	55	75.1512	10.49	18	19	142.937	19.54	31
P61160	Actin-related protein 2 OS=Homo sapiens OX=9606 GN=ACTR2 PE=1 SV=1 - [ARP2_HUMAN]	37.82	2	12	12	88	943715	1.06616e+06	0	1.84168e+09	3.0456e+09	3.12781e+08	2.35298e+09	2.10551e+09	1.20566e+08	1.30277e+06	2.87677e+06	0	15.4401	14.72	5	5	12.1873	9.9	3	4	18.8522	16.24	5	7		0			33.426	23.35	7	9	45.7171	29.7	9	13	11.4167	6.6	2	3	39.1163	27.41	8
Q9UBQ7	Glyoxylate reductase/hydroxypyruvate reductase OS=Homo sapiens OX=9606 GN=GRHPR PE=1 SV=1 - [GRHPR_HUMAN]	37.8	2	9	9	41	954968	1.66327e+06	0	1.14942e+09	294366439	0	825558736	3.74021e+08	8700408	0	2.87312e+07	0	10.3321	11.28	3	3	7.26991	5.18	1	2	7.35502	5.18	1	2		0			20.1503	26.52	5	5	13.3278	15.24	4	4					8.04424	12.5	2
P41250	Glycine--tRNA ligase OS=Homo sapiens OX=9606 GN=GARS PE=1 SV=3 - [GARS_HUMAN]	37.75	1	23	23	103	0	0	0	3.78104e+09	5133651029	7.35178e+08	2.53749e+09	3.22241e+09	3.01035e+08	561937	818706	0	30.4107	11.91	6	9	4.94293	1.49	1	2	2.59563	1.49	1	1		0			85.438	32.48	17	21	83.9216	21.24	14	22	8.18215	3.52	2	2	44.0086	17.05	9
O43665-2	Isoform 2 of Regulator of G-protein signaling 10 OS=Homo sapiens OX=9606 GN=RGS10 - [RGS10_HUMAN]	37.72	3	6	6	26	2.25764e+07	1.20876e+07	0	1.03723e+09	1011670517	0	9.55992e+08	2361994816	0	38700452	23284569	0	8.96158	23.35	3	3	4.52911	10.18	1	1	6.88689	16.17	2	2		0			14.0517	23.35	3	4	11.0813	23.35	3	3		0			12.1326	20.36	4
Q9UK76	Jupiter microtubule associated homolog 1 OS=Homo sapiens OX=9606 GN=JPT1 PE=1 SV=3 - [JUPI1_HUMAN]	37.66	3	4	4	11	0	0	0	1.91649e+08	139371928	0	101625340	3.30544e+08	0	4.43277e+06	0	0	5.08765	9.74	1	1		0											15.5546	27.92	2	3	13.1262	16.23	2	2		0			6.54384	15.58	1
Q9UKD2	mRNA turnover protein 4 homolog OS=Homo sapiens OX=9606 GN=MRTO4 PE=1 SV=2 - [MRT4_HUMAN]	37.66	1	9	9	28	0	0	0	5.98558e+08	259045499	0	1.06634e+08	1.13401e+08	0	0	0	0	13.4038	10.88	2	4		0								0			26.6893	28.87	6	7	16.3867	22.18	5	5	3.84908	6.28	1	1	17.75	28.87	5
P26447	Protein S100-A4 OS=Homo sapiens OX=9606 GN=S100A4 PE=1 SV=1 - [S10A4_HUMAN]	37.62	1	4	4	36	0	0	0	2.39088e+09	1.42791e+09	0	8.32074e+08	7.57258e+08	0	9.07878e+07	0	0	5.97935	10.89	1	2		0			4.4342	8.91	1	2					14.8467	19.8	2	5	17.0562	19.8	2	6					17.7041	19.8	2
O14737	Programmed cell death protein 5 OS=Homo sapiens OX=9606 GN=PDCD5 PE=1 SV=3 - [PDCD5_HUMAN]	37.6	2	5	5	72	1.7762e+07	0	0	3.27346e+09	2490452584	7.45587e+08	2.08072e+09	2.90096e+09	3.88612e+08	129256	9.59081e+07	1.84028e+07	10.9049	20	3	3	10.083	17.6	2	4	20.6797	26.4	3	8	8.37737	26.4	3	3	18.7465	28.8	4	6	22.9352	18.4	3	7	12.4659	27.2	4	4	16.4594	27.2	4
Q9NRX4	14 kDa phosphohistidine phosphatase OS=Homo sapiens OX=9606 GN=PHPT1 PE=1 SV=1 - [PHP14_HUMAN]	37.6	2	3	3	43	0	0	0	2.48918e+09	1833951468	5.40223e+07	1.18052e+09	1.49959e+09	1.84541e+07	0	0	0		0								0				0			51.0214	25.6	2	11	55.0037	37.6	3	13	10.124	25.6	2	3	22.9849	37.6	3
O00170	AH receptor-interacting protein OS=Homo sapiens OX=9606 GN=AIP PE=1 SV=2 - [AIP_HUMAN]	37.58	1	8	8	22	0	0	0	3.75032e+08	207902779	0	9.70475e+07	1.29893e+08	0	1.09608e+06	1.17836e+07	0	6.15138	7.58	2	2		0			2.25255	3.33	1	1					13.1771	18.48	3	3	15.1342	18.48	4	4		0			12.8249	17.27	4
Q13217	DnaJ homolog subfamily C member 3 OS=Homo sapiens OX=9606 GN=DNAJC3 PE=1 SV=1 - [DNJC3_HUMAN]	37.5	1	17	17	185	4.16174e+07	5.05195e+07	4.42697e+07	80733927	58090494	1.2919e+08	3.95741e+08	6.31356e+08	1.07957e+08	1.15891e+07	2.8936e+07	80617977	14.0394	8.13	3	4	89.3257	26.19	10	28	95.4921	31.75	12	31	36.7503	18.45	7	12	9.51894	8.13	2	2	7.03626	5.95	2	2	12.3147	10.32	3	3	30.4248	19.25	6
Q14393-5	Isoform 5 of Growth arrest-specific protein 6 OS=Homo sapiens OX=9606 GN=GAS6 - [GAS6_HUMAN]	37.47	5	11	11	50	167155	269572	0	8.07527e+08	595975054	0	1.49091e+09	1.8389e+09	0	2.57146e+06	0	0	4.08649	3.43	1	1	8.42051	6.6	2	3	7.71772	5.8	2	3					29.2362	22.69	6	7	36.7705	22.69	7	10		0			21.0886	19.53	6
Q9NX58	Cell growth-regulating nucleolar protein OS=Homo sapiens OX=9606 GN=LYAR PE=1 SV=2 - [LYAR_HUMAN]	37.47	1	14	14	70	0	0	0	0	4.96798e+08	0	78108389	6.71405e+07	0	0	0	0	91.7104	33.77	11	23	2.29114	2.64	1	1		0				0			3.50137	3.17	1	1	29.1094	21.37	6	7		0			5.47183	5.28	1
P09874	Poly [ADP-ribose] polymerase 1 OS=Homo sapiens OX=9606 GN=PARP1 PE=1 SV=4 - [PARP1_HUMAN]	37.38	1	34	34	168	0	920600	571566	3307875907	2627850486	3.00096e+08	1.99535e+09	2348526642	9.18872e+07	4.31294e+07	5.97845e+06	1.03748e+07	41.4848	13.51	10	12	13.3377	4.93	4	5	30.0863	9.17	7	11	2.2202	1.08	1	1	102.394	26.92	20	24	111.721	24.95	21	28	23.2021	8.28	6	6	68.2358	16.77	13
P39748	Flap endonuclease 1 OS=Homo sapiens OX=9606 GN=FEN1 PE=1 SV=1 - [FEN1_HUMAN]	37.37	2	11	11	42	2.39742e+07	4.26804e+07	0	3.77794e+08	900207329	0	286301347	1.23896e+09	0	0	4.43341e+07	0	7.06247	7.11	2	2	10.2593	9.47	2	3	16.6877	14.74	4	5		0			14.0073	10	4	4	28.9615	20	6	7	2.45934	2.89	1	1	11.6054	9.47	3
P02786	Transferrin receptor protein 1 OS=Homo sapiens OX=9606 GN=TFRC PE=1 SV=2 - [TFR1_HUMAN]	37.37	1	26	26	246	0	6.76308e+06	0	8177346453	8.06964e+09	6.47538e+08	4.76678e+09	6.29915e+09	5.5558e+08	1.49479e+07	5.38476e+07	0	55.1261	21.45	12	16	16.0266	2.89	2	6	16.196	5.39	3	6		0			146.232	30.79	19	38	133.085	30.39	18	34	52.7967	20.53	12	14	110.771	28.55	17
O76003	Glutaredoxin-3 OS=Homo sapiens OX=9606 GN=GLRX3 PE=1 SV=2 - [GLRX3_HUMAN]	37.31	1	14	14	70	516666	1.46409e+06	0	1433003733	2052286611	1.06598e+08	1115347781	1.42421e+09	175503668	3.36257e+06	332143	0	14.1795	14.33	4	5	12.4476	9.85	3	5	12.9543	6.87	2	5		0			27.0521	27.76	8	8	34.1732	25.67	8	9	9.71906	14.03	3	3	29.4471	20.9	6
P07384	Calpain-1 catalytic subunit OS=Homo sapiens OX=9606 GN=CAPN1 PE=1 SV=1 - [CAN1_HUMAN]	37.25	1	23	23	129	1.65711e+07	3.43859e+07	0	1.05251e+09	7.02656e+08	5.06513e+07	1392074608	1.54219e+09	0	2.33628e+07	1.5762e+07	4.05477e+06	36.7765	21.57	10	11	37.375	12.18	9	15	46.3126	11.76	7	17		0			46.1451	19.61	11	11	47.0601	19.05	10	12	10.0815	5.04	3	3	38.5197	15.13	8
P52565	Rho GDP-dissociation inhibitor 1 OS=Homo sapiens OX=9606 GN=ARHGDIA PE=1 SV=3 - [GDIR1_HUMAN]	37.25	2	8	8	178	86697.7	502181	0	1.4638e+10	1.14217e+10	6.37823e+08	7.43694e+09	8.38609e+09	7.14685e+08	133521	2.67496e+08	1.87091e+07	25.6248	22.55	5	7	33.9469	22.55	5	12	62.9014	22.55	5	19	6.11442	7.35	1	2	113.173	31.86	6	26	110.727	37.25	8	27	12.7217	15.69	2	3	50.4672	35.78	6
P63151	Serine/threonine-protein phosphatase 2A 55 kDa regulatory subunit B alpha isoform OS=Homo sapiens OX=9606 GN=PPP2R2A PE=1 SV=1 - [2ABA_HUMAN]	37.14	10	11	11	26	0	0	0	5.12102e+08	612944632	8.34155e+07	363951951	3.19577e+08	0	1.78154e+06	0	0	11.485	10.29	3	3		0				0				0			26.9027	16.78	5	6	28.7666	20.81	6	7	11.5717	10.51	3	3	13.7621	10.96	3
Q16401	26S proteasome non-ATPase regulatory subunit 5 OS=Homo sapiens OX=9606 GN=PSMD5 PE=1 SV=3 - [PSMD5_HUMAN]	37.1	2	14	14	100	1.20805e+07	1.12918e+07	0	869319763	1.18216e+09	8.7384e+07	728642724	7.44911e+08	0	3.63709e+06	1.50184e+07	0	28.2294	18.65	7	8	14.8362	8.93	4	5	12.175	8.93	4	4		0			48.1275	31.35	11	13	35.3928	19.05	8	10	14.1866	9.52	4	4	22.0461	11.71	5
Q15365	Poly(rC)-binding protein 1 OS=Homo sapiens OX=9606 GN=PCBP1 PE=1 SV=2 - [PCBP1_HUMAN]	37.08	1	7	9	66	719161	478177	426733	5.80245e+08	6.23462e+08	1.23071e+08	4.86249e+08	5.3838e+08	5.96169e+07	995636	260467	0	2.76181	3.09	1	1	16.1653	8.71	2	6	19.8497	11.8	3	7	2.63977	5.62	1	1	20.2495	15.73	3	6	23.1376	19.66	4	6	7.05324	9.27	2	2	19.0811	19.66	4
P61758	Prefoldin subunit 3 OS=Homo sapiens OX=9606 GN=VBP1 PE=1 SV=3 - [PFD3_HUMAN]	37.06	4	7	7	18	8.07723e+06	0	0	2.59875e+08	0	0	0	0	0	6.53747e+06	1.93729e+07	0	16.757	30.46	5	5	6.02526	12.69	2	2	2.28932	6.09	1	1		0			8.68437	16.24	2	2		0				0				0
P28482-2	Isoform 2 of Mitogen-activated protein kinase 1 OS=Homo sapiens OX=9606 GN=MAPK1 - [MK01_HUMAN]	37.03	4	6	8	27	0	0	0	8.64736e+08	5.4843e+08	66784331	5.72001e+07	4.50033e+07	3.11758e+07	6523937	0	0		0				0				0							30.0968	23.1	4	7	33.1258	32.28	7	9	4.50354	6.01	1	1	17.6591	17.09	4
Q13740-2	Isoform 2 of CD166 antigen OS=Homo sapiens OX=9606 GN=ALCAM - [CD166_HUMAN]	37.02	4	21	21	158	0	397697	0	5.23364e+09	7.11936e+09	8.53111e+08	5.9385e+09	6.06209e+09	728909712	0	544313	510396	2.47721	1.93	1	1	2.14363	1.75	1	1	9.34467	5.61	3	4		0			114.236	21.4	11	29	120.036	33.86	14	32	34.6117	17.72	8	10	90.1235	22.28	12
P12081-4	Isoform 4 of Histidine--tRNA ligase, cytoplasmic OS=Homo sapiens OX=9606 GN=HARS - [SYHC_HUMAN]	37.01	4	20	20	106	242472	0	0	2.09242e+09	2.08736e+09	5.43868e+08	2.47778e+09	2.81676e+09	3.31209e+08	435349	611377	0	8.11133	4.09	2	3	6.74332	6.75	3	3	12.1295	5.93	3	5					58.8539	23.31	10	15	71.9575	31.29	16	19	31.8132	18.4	7	9	58.5998	27.2	13
P38919	Eukaryotic initiation factor 4A-III OS=Homo sapiens OX=9606 GN=EIF4A3 PE=1 SV=4 - [IF4A3_HUMAN]	36.98	1	15	18	93	3.82859e+07	4.12997e+07	0	5.6147e+09	1.07205e+10	4.98785e+08	5.19729e+09	4.75032e+09	4.67262e+08	1.56968e+07	552163	0	8.15087	7.3	3	3	3.46223	3.16	1	1	13.0171	9.73	4	5		0			43.0671	15.09	5	10	50.6604	20.68	9	14	11.0707	6.08	2	3	33.752	18.73	7
P15374	Ubiquitin carboxyl-terminal hydrolase isozyme L3 OS=Homo sapiens OX=9606 GN=UCHL3 PE=1 SV=1 - [UCHL3_HUMAN]	36.96	1	9	9	69	447765	908829	0	1.30892e+09	6.18595e+08	0	8.95003e+08	1140516674	0	541235	1.8177e+06	0	21.098	32.17	5	6	12.4102	9.57	2	5	16.442	15.65	3	6		0			22.2308	20.43	5	7	38.8188	36.96	9	11		0			25.5014	21.3	5
Q15121	Astrocytic phosphoprotein PEA-15 OS=Homo sapiens OX=9606 GN=PEA15 PE=1 SV=2 - [PEA15_HUMAN]	36.92	2	6	6	19	0	0	0	2.37612e+08	1.30901e+08	0	4.34589e+08	56706416	0	0	0	0		0				0											41.2365	36.92	6	8	24.2304	36.92	4	5		0			15.1349	27.69	2
O60925	Prefoldin subunit 1 OS=Homo sapiens OX=9606 GN=PFDN1 PE=1 SV=2 - [PFD1_HUMAN]	36.89	1	3	3	4	0	0	0	8.12134e+07	0	0	0	0	0	0	0	0		0				0											9.73711	27.87	2	2		0				0				0
P52788	Spermine synthase OS=Homo sapiens OX=9606 GN=SMS PE=1 SV=2 - [SPSY_HUMAN]	36.89	2	7	7	13	0	82775634	0	7.08108e+08	302496061	0	2.15837e+08	48653462	0	1.44033e+06	7.37487e+07	0		0				0			5.35039	5.74	1	1		0			25.5008	28.96	5	5	7.99405	12.02	2	2		0			4.87872	5.74	1
Q13421-4	Isoform 4 of Mesothelin OS=Homo sapiens OX=9606 GN=MSLN - [MSLN_HUMAN]	36.88	4	21	21	104	437349	0	0	978485950	1.60991e+09	0	7.93637e+08	7.31295e+08	0	3.08761e+07	8.26213e+06	0	20.9901	10.95	6	7	27.1443	12.24	6	10	24.4562	7.09	4	9		0			55.6046	23.99	12	13	36.9544	16.59	7	9		0			28.5283	13.69	7
P07686	Beta-hexosaminidase subunit beta OS=Homo sapiens OX=9606 GN=HEXB PE=1 SV=3 - [HEXB_HUMAN]	36.87	1	16	16	98	0	0	0	4.85172e+09	4.71397e+09	1.24069e+09	6.36309e+09	1.64329e+10	8.12896e+08	0	0	0	5.15519	5.58	2	2		0				0				0			46.6269	19.96	9	13	66.8166	28.42	14	18	47.6666	23.92	9	12	68.2683	25.72	12
P08195-2	Isoform 2 of 4F2 cell-surface antigen heavy chain OS=Homo sapiens OX=9606 GN=SLC3A2 - [4F2_HUMAN]	36.86	4	17	17	120	2.31051e+07	2.2912e+07	2.11151e+07	2.46044e+09	3.17782e+09	1.34153e+09	2.55561e+09	1.29513e+09	1.92267e+09	253647	1.51859e+07	1.97051e+07	6.12627	6.05	2	2	28.2613	16.64	7	9	23.309	15.88	7	8	7.44117	6.05	2	2	54.1219	24.57	9	12	69.713	28.17	11	18	28.5128	17.01	6	7	45.4472	22.12	10
Q9Y5L4	Mitochondrial import inner membrane translocase subunit Tim13 OS=Homo sapiens OX=9606 GN=TIMM13 PE=1 SV=1 - [TIM13_HUMAN]	36.84	1	3	3	37	202509	179903	0	5.2848e+08	8.85998e+08	0	6.22283e+08	8.53093e+08	0	0	1.28045e+06	0	9.07003	26.32	2	3	10.2364	36.84	3	4	10.0381	22.11	2	4		0			10.1759	36.84	3	3	9.78239	36.84	3	3		0			9.34408	36.84	3
Q8NBJ4-2	Isoform 2 of Golgi membrane protein 1 OS=Homo sapiens OX=9606 GN=GOLM1 - [GOLM1_HUMAN]	36.83	2	17	17	106	764821	810774	2.42675e+06	5.38468e+08	1018509160	2.10275e+09	7.32282e+08	1.2581e+09	2.13014e+09	587076	1.32823e+06	5.98735e+06	3.7591	4.86	1	1	11.5194	9.97	3	4	8.20446	9.97	3	3	35.6057	19.95	7	12	16.8848	16.62	4	4	26.1694	21.99	5	6	50.7963	29.67	11	13	19.87	19.18	5
P16870-2	Isoform 2 of Carboxypeptidase E OS=Homo sapiens OX=9606 GN=CPE - [CBPE_HUMAN]	36.82	2	12	12	41	0	0	0	1.65261e+08	3.36186e+08	6.98604e+08	4.85132e+08	4.0248e+08	9.81727e+08	0	0	0	2.69306	2.95	1	1		0				0			6.00487	7.05	2	2	10.6687	7.73	3	3	20.9498	13.64	5	5	57.4315	29.32	9	14	7.32155	6.36	2
P34897-3	Isoform 3 of Serine hydroxymethyltransferase, mitochondrial OS=Homo sapiens OX=9606 GN=SHMT2 - [GLYM_HUMAN]	36.65	3	13	14	35	0	0	0	1.04298e+09	7.26166e+08	4.14823e+07	441948267	1.15399e+09	0	0	0	0	5.20027	3.93	2	2		0				0				0			32.3179	26.5	8	8	29.2145	24.02	8	8	6.1489	5.18	2	2	16.4054	13.04	5
P61956-2	Isoform 2 of Small ubiquitin-related modifier 2 OS=Homo sapiens OX=9606 GN=SUMO2 - [SUMO2_HUMAN]	36.62	5	2	2	30	0	0	0	9.96944e+08	2.47619e+09	1.35481e+08	1.02319e+09	1.53144e+09	906535335	7.23077e+06	0	529823	3.95062	16.9	1	1	10.0738	16.9	1	3	12.7888	16.9	1	4		0			11.8043	36.62	2	3	11.0811	36.62	2	3	4.73775	19.72	1	1	7.66335	36.62	2
Q14103-3	Isoform 3 of Heterogeneous nuclear ribonucleoprotein D0 OS=Homo sapiens OX=9606 GN=HNRNPD - [HNRPD_HUMAN]	36.6	4	12	13	115	3.8031e+07	1.61264e+07	1.8341e+07	3.36258e+09	5.86599e+08	3.92009e+07	1.50762e+09	2989736524	1.41473e+08	4.22715e+07	7.42243e+07	98786.4	23.7566	15.36	4	6	21.1332	11.44	3	6	27.7523	14.71	3	8	11.3828	10.78	2	3	67.0231	25.82	9	18	22.331	21.24	6	7	15.7577	15.69	3	4	25.4426	21.9	7
P39687	Acidic leucine-rich nuclear phosphoprotein 32 family member A OS=Homo sapiens OX=9606 GN=ANP32A PE=1 SV=1 - [AN32A_HUMAN]	36.55	3	5	11	108	0	0	0	3.73866e+09	5739084410	6.47463e+08	3.14906e+09	2.89242e+09	6.88567e+08	0	0	0		0												0			62.6874	15.66	5	18	100.173	36.55	10	29	47.3677	15.66	6	15	64.502	24.9	8
P62841	40S ribosomal protein S15 OS=Homo sapiens OX=9606 GN=RPS15 PE=1 SV=2 - [RS15_HUMAN]	36.55	1	3	3	10	0	0	0	0	0	0	0	0	0	816021	0	0	13.9229	36.55	3	3	2.98852	8.28	1	1		0				0				0				0								0
O95865	N(G),N(G)-dimethylarginine dimethylaminohydrolase 2 OS=Homo sapiens OX=9606 GN=DDAH2 PE=1 SV=1 - [DDAH2_HUMAN]	36.49	1	8	8	25	0	0	0	5.48732e+08	5.66906e+08	5.53144e+06	5.64412e+08	6.74225e+08	135553903	148525	2.43857e+06	0	2.60911	4.91	1	1		0				0				0			19.7154	24.56	3	4	15.7633	20	4	5	2.94686	3.51	1	1	15.1331	20	4
Q9H773	dCTP pyrophosphatase 1 OS=Homo sapiens OX=9606 GN=DCTPP1 PE=1 SV=1 - [DCTP1_HUMAN]	36.47	1	5	5	14	0	0	0	0	5.87195e+08	0	2.94114e+08	6.1349e+08	6.81812e+07	0	0	0						0				0				0				0			16.617	30.59	4	4		0			14.6224	31.18	4
O75828	Carbonyl reductase [NADPH] 3 OS=Homo sapiens OX=9606 GN=CBR3 PE=1 SV=3 - [CBR3_HUMAN]	36.46	1	4	7	81	1.09961e+06	528640	0	4.4341e+09	7.31255e+09	4.87129e+08	3.3211e+09	4377838252	1.88613e+08	0	2.63215e+06	0	22.016	4.69	1	6	10.1945	10.47	2	3	22.1768	10.47	2	6		0			47.686	36.1	6	12	37.9488	25.27	5	10	7.01998	8.66	2	2	20.9085	13.36	3
O95777	U6 snRNA-associated Sm-like protein LSm8 OS=Homo sapiens OX=9606 GN=LSM8 PE=1 SV=3 - [LSM8_HUMAN]	36.46	1	3	3	13	7.41507e+06	0	0	169721640	103789348	0	0	1.0209e+08	0	0	0	0					4.07309	16.67	1	1									8.43766	16.67	1	2	4.2712	16.67	1	1					4.50862	16.67	1
Q99729	Heterogeneous nuclear ribonucleoprotein A/B OS=Homo sapiens OX=9606 GN=HNRNPAB PE=1 SV=2 - [ROAA_HUMAN]	36.45	2	1	11	93	6.03409e+07	2.78769e+07	303810	1.34516e+08	6.86827e+08	7.23489e+07	1.444e+08	4.06352e+08	39358041	1.41632e+08	281153	273810	11.2413	10.24	3	3	14.1769	9.64	2	4	20.1996	12.65	3	7	5.47901	3.92	1	2	23.2236	19.58	6	7	37.5251	27.71	7	11	11.8534	8.43	3	4	31.5689	21.39	5
P30040	Endoplasmic reticulum resident protein 29 OS=Homo sapiens OX=9606 GN=ERP29 PE=1 SV=4 - [ERP29_HUMAN]	36.4	2	9	9	43	0	411336	0	2.01765e+09	2.62087e+09	182140667	2.14354e+09	7.88562e+08	1.4257e+08	9.31e+06	0	0	5.18237	7.66	2	2	7.75437	5.75	1	3	6.24454	5.75	1	2		0			25.3792	20.31	4	8	18.2564	20.69	5	6	2.88181	3.83	1	1	15.8563	23.75	5
O75312	Zinc finger protein ZPR1 OS=Homo sapiens OX=9606 GN=ZPR1 PE=1 SV=1 - [ZPR1_HUMAN]	36.38	1	10	10	31	0	0	0	4.54904e+08	421124196	0	4.34975e+07	63186157	0	604925	0	0	10.8925	8.28	3	3		0			2.32715	2.61	1	1		0			25.3656	13.94	5	7	31.6981	26.14	5	5		0			25.1675	22.66	5
P07311	Acylphosphatase-1 OS=Homo sapiens OX=9606 GN=ACYP1 PE=1 SV=2 - [ACYP1_HUMAN]	36.36	1	4	4	15	0	0	0	7.20049e+08	810190628	262892044	4.98025e+08	1089572563	215946991	0	0	0		0												0			13.7861	36.36	4	4	15.6533	36.36	4	5	2.88205	10.1	1	1	5.76767	23.23	2
P49327	Fatty acid synthase OS=Homo sapiens OX=9606 GN=FASN PE=1 SV=3 - [FAS_HUMAN]	36.36	1	66	66	357	2.92511e+06	3.43725e+06	0	3.0805e+09	2993195301	1.26525e+09	2.02508e+09	2.32231e+09	4.60977e+08	7.98038e+06	6.43513e+06	0	79.1226	10.87	19	21	18.648	3.35	6	7	19.2697	2.75	5	6		0			270.326	27.52	43	61	231.722	19.91	36	58	116.195	14.7	25	28	179.217	19.24	33
Q9H7P6	Multivesicular body subunit 12B OS=Homo sapiens OX=9606 GN=MVB12B PE=1 SV=2 - [MB12B_HUMAN]	36.36	2	6	6	13	2.7114e+07	3.18969e+07	2.0676e+07	0	0	0	0	0	0	2.44936e+06	4.26725e+07	1.80239e+07		0			11.4218	18.18	3	3	11.7126	21.63	3	3	8.9744	13.79	2	2		0				0				0				0
O75367-2	Isoform 1 of Core histone macro-H2A.1 OS=Homo sapiens OX=9606 GN=H2AFY - [H2AY_HUMAN]	36.31	4	9	9	38	0	1.40068e+06	0	4.83438e+08	4.1126e+08	2.86479e+07	2.96187e+08	5.21471e+08	1.24374e+07	0	1.29905e+06	0	5.33042	8.4	2	2		0			8.18171	13.82	2	3		0			20.4749	19.78	4	5	28.4113	26.02	7	7	7.36925	5.42	1	2	21.6934	18.7	5
P09493	Tropomyosin alpha-1 chain OS=Homo sapiens OX=9606 GN=TPM1 PE=1 SV=2 - [TPM1_HUMAN]	36.27	8	1	15	138	0	878056	1.08473e+06	2.69894e+09	4.50031e+09	756734793	4242141678	4.9917e+09	1.39197e+08	645269	601058	1.14615e+06	31.6664	17.61	6	10	23.0717	10.56	4	9	29.6117	9.15	3	12	21.506	10.56	3	8	46.6298	17.96	5	14	64.3988	19.37	8	19	16.1737	5.28	3	5	44.4271	14.79	7
Q9NY33-4	Isoform 4 of Dipeptidyl peptidase 3 OS=Homo sapiens OX=9606 GN=DPP3 - [DPP3_HUMAN]	36.21	3	17	17	52	0	0	0	1.82699e+09	2.86565e+09	342436772	1763283782	1383149744	8.93348e+07	0	771684	0		0				0				0				0			58.1957	25.46	11	15	50.3607	24.19	10	12	8.14521	5.94	2	2	31.3455	15.84	7
P55060-3	Isoform 3 of Exportin-2 OS=Homo sapiens OX=9606 GN=CSE1L - [XPO2_HUMAN]	36.19	4	31	31	193	1.65114e+07	1.37774e+07	0	4478320568	5.38028e+09	2.61449e+08	3.04545e+09	3.80017e+09	66056547	2.07202e+07	1.05884e+08	0	45.0754	16.3	12	14	21.2088	5.4	4	7	27.6816	8.04	6	9		0			89.4749	24.13	18	21	98.7285	20.21	16	25	29.9421	10.9	7	7	68.07	20	14
P62195-2	Isoform 2 of 26S proteasome regulatory subunit 8 OS=Homo sapiens OX=9606 GN=PSMC5 - [PRS8_HUMAN]	36.18	5	8	9	14	202767	401456	0	1.19718e+08	32811492	0	0	4.84081e+07	0	473087	0	0	3.42769	4.77	1	1	2.37448	3.52	1	1	2.72195	3.52	1	1		0			14.0849	12.31	3	3	5.34771	6.03	2	2		0			4.08893	3.52	1
P04259	Keratin, type II cytoskeletal 6B OS=Homo sapiens OX=9606 GN=KRT6B PE=1 SV=5 - [K2C6B_HUMAN]	36.17	5	3	24	494	4.66257e+08	2.38283e+08	1.60185e+08	2.40573e+08	2.00909e+08	5.087e+07	2.5199e+07	3.04574e+07	8.51103e+08	4.9939e+07	1.07509e+08	4.63361e+07	57.6292	17.55	9	19	224.896	17.55	10	78	149.607	15.43	9	51	192.565	13.83	8	63	6.8131	4.96	2	2	29.3407	11.7	6	9	11.8869	5.67	3	4	5.08429	1.77	1
P61923	Coatomer subunit zeta-1 OS=Homo sapiens OX=9606 GN=COPZ1 PE=1 SV=1 - [COPZ1_HUMAN]	36.16	5	6	6	11	0	18506514	0	50555092	137221677	0	0	45428768	0	5.88322e+06	0	0	7.83994	17.51	2	2		0			4.22767	10.73	1	1					16.2023	21.47	2	3	6.77858	8.47	2	2		0				0
Q9NUQ9	Protein FAM49B OS=Homo sapiens OX=9606 GN=FAM49B PE=1 SV=1 - [FA49B_HUMAN]	36.11	3	10	10	43	0	8.59167e+06	8373008	2.05557e+09	1.80693e+09	4.06491e+08	7.2612e+08	1.341e+09	3.0013e+08	0	9.94948e+06	0	3.86994	4.01	1	1		0			8.74038	9.88	2	3	4.18274	4.01	1	1	36.5957	27.47	8	9	23.8093	24.69	5	6	20.8632	24.69	5	5	17.4765	19.44	4
Q16539	Mitogen-activated protein kinase 14 OS=Homo sapiens OX=9606 GN=MAPK14 PE=1 SV=3 - [MK14_HUMAN]	36.11	30	8	9	15	0	0	0	2.99401e+08	5.27156e+08	0	4.26053e+08	106419391	0	0	0	0		0				0				0				0			26.9395	26.94	6	6	19.3455	16.11	5	6		0			6.56949	5.56	2
Q9NTK5	Obg-like ATPase 1 OS=Homo sapiens OX=9606 GN=OLA1 PE=1 SV=2 - [OLA1_HUMAN]	36.11	3	12	12	57	1.42137e+07	1.95992e+07	0	2.08966e+09	2.25714e+09	7.46595e+07	1.01863e+09	1.51951e+09	2.08849e+07	907368	732582	0	13.837	13.64	4	4	7.92938	7.83	2	3	6.0942	7.83	2	2		0			42.8054	19.44	6	10	44.7685	30.05	9	11	6.53046	6.82	2	2	35.4882	27.78	8
P62826	GTP-binding nuclear protein Ran OS=Homo sapiens OX=9606 GN=RAN PE=1 SV=3 - [RAN_HUMAN]	36.11	1	9	9	183	715300	524340	398839	7.19031e+09	6.16673e+09	8.26413e+08	2.8961e+09	2.5783e+09	3.06419e+08	791467	1.79539e+06	0	33.0295	20.37	4	11	56.8278	13.89	3	20	50.6362	13.89	3	19	10.4243	10.19	2	4	35.8642	29.17	6	10	39.4024	31.02	7	11	16.7284	25.46	5	5	14.4868	18.52	4
Q13185	Chromobox protein homolog 3 OS=Homo sapiens OX=9606 GN=CBX3 PE=1 SV=4 - [CBX3_HUMAN]	36.07	1	5	6	66	0	0	0	1.2944e+08	4.46882e+08	1.29356e+08	2.42715e+08	3.06477e+08	130344374	190708	1.4886e+06	0	10.9518	23.5	3	3	4.95629	7.65	1	2	8.8062	14.75	2	3		0			28.6107	28.96	4	9	25.9977	22.95	4	7	13.1256	23.5	3	3	17.1592	22.95	3
P47897	Glutamine--tRNA ligase OS=Homo sapiens OX=9606 GN=QARS PE=1 SV=1 - [SYQ_HUMAN]	36	2	24	24	88	452373	1.41507e+06	0	7.42355e+08	6.08043e+08	9.20044e+07	4.0089e+08	4.92551e+08	0	1.8933e+06	473434	0	6.14744	3.23	2	2	10.0152	3.87	2	4	5.82733	3.87	2	2		0			56.9773	22.19	13	16	72.8183	26.58	16	20	7.38149	4	2	2	61.4556	21.42	14
Q9Y265	RuvB-like 1 OS=Homo sapiens OX=9606 GN=RUVBL1 PE=1 SV=1 - [RUVB1_HUMAN]	35.96	2	10	10	25	675650	0	0	252812531	3.0831e+08	32491099	6.2912e+07	1.37201e+08	2.03421e+07	779352	0	0	5.51619	6.58	2	2	2.2331	2.41	1	1		0				0			20.8681	18.42	4	4	24.133	17.76	6	6	4.21207	3.95	1	1	15.7001	12.28	3
Q13283	Ras GTPase-activating protein-binding protein 1 OS=Homo sapiens OX=9606 GN=G3BP1 PE=1 SV=1 - [G3BP1_HUMAN]	35.84	2	12	12	62	2.14861e+07	2.78459e+07	0	1.73719e+09	1.58183e+09	2.77878e+08	1150549734	1.25034e+09	2.3913e+08	30055241	2.38211e+07	1.1531e+07	20.4783	12.45	4	5	3.64888	2.79	1	1	3.57073	2.79	1	1		0			44.9581	31.55	9	10	53.0099	29.18	8	12	18.4023	14.59	4	4	36.7636	27.9	8
P48444	Coatomer subunit delta OS=Homo sapiens OX=9606 GN=ARCN1 PE=1 SV=1 - [COPD_HUMAN]	35.81	2	17	17	108	746328	2.31707e+07	0	2.46573e+09	1.56546e+09	1.07259e+08	1.1839e+09	1.55125e+09	1.02008e+08	1.27116e+07	3.20513e+07	0	9.92153	6.85	3	3	21.6175	8.22	4	8	32.7878	10.57	5	11		0			46.0401	23.09	10	13	52.4806	17.03	9	15	9.97916	5.28	3	3	30.9284	12.92	7
Q99729-3	Isoform 3 of Heterogeneous nuclear ribonucleoprotein A/B OS=Homo sapiens OX=9606 GN=HNRNPAB - [ROAA_HUMAN]	35.79	3	2	12	135	6.03409e+07	2.8153e+07	303810	1.02341e+09	2198967724	2.63301e+08	8.77333e+08	1.47591e+09	1.85608e+08	1.41632e+08	341507	273810	17.4412	16.84	4	5	23.6737	16.14	3	7	31.4554	19.65	4	11	5.47901	4.56	1	2	38.3224	27.72	7	12	45.0613	26.32	8	13	18.6098	14.74	4	6	38.6438	18.95	6
P17980	26S proteasome regulatory subunit 6A OS=Homo sapiens OX=9606 GN=PSMC3 PE=1 SV=3 - [PRS6A_HUMAN]	35.76	1	11	11	26	4.59755e+06	5.17564e+06	0	2.18521e+08	307281915	0	2.2205e+08	1.52342e+08	0	2.05547e+06	0	0	6.20683	5.47	2	2	5.54778	5.47	2	2	6.24909	5.47	2	2		0			30.4625	27.79	8	8	17.0134	15.49	5	5		0			5.62703	5.01	2
Q13564-3	Isoform 3 of NEDD8-activating enzyme E1 regulatory subunit OS=Homo sapiens OX=9606 GN=NAE1 - [ULA1_HUMAN]	35.73	4	13	13	27	0	0	0	1.89995e+08	2.5806e+08	0	2.33061e+08	1.563e+08	0	12159246	915816	0		0				0				0							22.5408	17.3	5	5	14.6819	11.24	4	4	3.29658	3.37	1	1	19.5969	17.3	6
P31937	3-hydroxyisobutyrate dehydrogenase, mitochondrial OS=Homo sapiens OX=9606 GN=HIBADH PE=1 SV=2 - [3HIDH_HUMAN]	35.71	1	8	9	27	0	0	0	5.17966e+08	1.12085e+09	0	510190228	5.60723e+08	13031383	0	446345	0		0				0				0				0			36.8483	30.36	7	8	18.5676	18.45	4	6		0			26.1776	25.3	6
O60814	Histone H2B type 1-K OS=Homo sapiens OX=9606 GN=HIST1H2BK PE=1 SV=3 - [H2B1K_HUMAN]	35.71	11	2	5	70	1.32698e+07	1.12989e+07	0	2.70913e+09	2.7051e+09	4.20716e+07	3294875770	8.46412e+09	4.38376e+07	3.21988e+08	1.59671e+07	1.21878e+07	11.2051	19.05	2	4	4.01077	11.9	1	1	17.5842	27.78	3	6		0			23.7165	19.84	2	10	21.11	28.57	3	7	3.64538	7.94	1	1	6.52454	7.94	1
P06899	Histone H2B type 1-J OS=Homo sapiens OX=9606 GN=HIST1H2BJ PE=1 SV=3 - [H2B1J_HUMAN]	35.71	8	2	5	70	1.32698e+07	1.12989e+07	0	3.53346e+09	4.06608e+09	0	2147073276	7.85833e+09	0	2.15749e+08	1.59671e+07	1.21878e+07	8.82598	11.9	1	3	4.01077	11.9	1	1	17.5842	27.78	3	6		0			23.2776	19.84	3	10	27.1877	28.57	4	9		0			7.18138	7.94	1
P00167-2	Isoform 2 of Cytochrome b5 OS=Homo sapiens OX=9606 GN=CYB5A - [CYB5_HUMAN]	35.71	3	2	2	2	0	0	0	0	0	0	0	0	0	0	0	0																		0			8.98533	35.71	2	2		0
O60884	DnaJ homolog subfamily A member 2 OS=Homo sapiens OX=9606 GN=DNAJA2 PE=1 SV=1 - [DNJA2_HUMAN]	35.68	1	10	10	38	6.17968e+06	349637	6.12915e+06	1.45295e+08	2.18149e+07	1.59529e+07	68910594	9.69833e+06	2.30371e+07	8.98153e+06	334533	1.87202e+07	6.02854	8.5	2	2	17.8788	18.2	4	5	8.12202	2.43	1	3	8.73842	6.07	2	3	7.42638	6.8	2	2	6.27751	6.8	2	2	6.25252	6.07	2	2	2.76078	2.43	1
Q9Y224	RNA transcription, translation and transport factor protein OS=Homo sapiens OX=9606 GN=RTRAF PE=1 SV=1 - [RTRAF_HUMAN]	35.66	1	7	7	27	0	15572856	2.92407e+06	5.07082e+08	4.93879e+08	2.76816e+07	4.64036e+08	0	105218156	2.7368e+06	2.53644e+07	0	12.4237	18.44	3	3	3.5875	6.56	1	1	3.08163	4.1	1	1	2.37668	6.56	1	1	24.3466	24.59	4	5	13.7106	14.34	3	4	3.22316	3.69	1	1	7.37936	10.25	2
Q12931-2	Isoform 2 of Heat shock protein 75 kDa, mitochondrial OS=Homo sapiens OX=9606 GN=TRAP1 - [TRAP1_HUMAN]	35.64	2	19	20	108	4.8457e+07	276159	0	34713264941	3.18893e+10	20634730612	2.03971e+10	21943197262	17363780306	1.70963e+06	5.79922e+08	54439527	27.9556	10.91	6	8	12.2994	3.99	2	4	15.572	6.3	3	5	9.12156	2.15	1	3	49.8853	19.2	9	14	48.7962	24.27	12	13	9.67334	2.15	1	3	40.4193	14.59	7
Q7KZF4	Staphylococcal nuclease domain-containing protein 1 OS=Homo sapiens OX=9606 GN=SND1 PE=1 SV=1 - [SND1_HUMAN]	35.6	1	29	29	153	9.69233e+06	1.39969e+07	0	1512440958	1.42927e+09	7.07265e+07	1.28841e+09	1.60644e+09	14235711	665644	1.6971e+07	0	21.5365	10.33	7	7	23.3823	10.44	6	7	24.9582	11.32	7	8		0			103.061	27.14	19	26	104.47	30	21	27	9.95559	3.19	2	3	77.2587	25.49	18
Q9NQG5	Regulation of nuclear pre-mRNA domain-containing protein 1B OS=Homo sapiens OX=9606 GN=RPRD1B PE=1 SV=1 - [RPR1B_HUMAN]	35.58	1	6	8	38	2.23102e+07	2.86041e+07	0	4.96179e+08	615850634	0	3.77164e+08	147239496	0	931158	4.72923e+07	0	6.8571	9.51	2	2	7.22713	9.82	2	2	7.33056	9.82	2	2		0			21.3764	24.54	5	5	23.0537	27.3	6	6	3.1194	4.91	1	1	21.7657	25.77	6
Q01469	Fatty acid-binding protein 5 OS=Homo sapiens OX=9606 GN=FABP5 PE=1 SV=3 - [FABP5_HUMAN]	35.56	2	4	4	29	0	0	0	2.3747e+08	5.5337e+07	0	3.15931e+07	29407948	0	0	0	0		0												0			34.2843	35.56	4	11	29.5088	15.56	3	11		0			4.84402	6.67	1
P04181	Ornithine aminotransferase, mitochondrial OS=Homo sapiens OX=9606 GN=OAT PE=1 SV=1 - [OAT_HUMAN]	35.54	3	11	12	52	0	0	0	8.40058e+08	1.26885e+09	2.65617e+08	1.47181e+08	5.18818e+08	9.38154e+07	0	1.43176e+06	0	13.0259	10.02	3	4	11.2893	6.83	3	5	4.77678	3.64	2	2		0			38.2684	22.55	7	9	29.6729	20.5	6	7	3.63063	3.42	1	1	17.9333	14.12	4
P01834	Immunoglobulin kappa constant OS=Homo sapiens OX=9606 GN=IGKC PE=1 SV=2 - [IGKC_HUMAN]	35.51	2	2	2	5	47752117	0	0	0	0	0	0	0	0	0	203227	0					15.8687	35.51	2	4										0								0				0
P20810-9	Isoform 9 of Calpastatin OS=Homo sapiens OX=9606 GN=CAST - [ICAL_HUMAN]	35.47	10	19	19	63	0	0	0	1.83375e+09	1064150466	8.26879e+07	3.83865e+08	5.52316e+08	5.72947e+07	8.76157e+06	0	3.19348e+06	32.1886	8.53	5	8		0				0				0			44.6079	12.67	6	9	61.0569	26	12	14	21.354	6.13	3	4	25.5074	13.6	6
O14745	Na(+)/H(+) exchange regulatory cofactor NHE-RF1 OS=Homo sapiens OX=9606 GN=SLC9A3R1 PE=1 SV=4 - [NHRF1_HUMAN]	35.47	2	8	8	30	0	0	0	553606904	4.92315e+08	0	2.29239e+08	2.17704e+08	0	0	1.33497e+06	0	2.81638	3.07	1	1		0			2.98873	3.91	1	1		0			13.0551	14.25	3	3	30.4611	24.58	5	7	3.26245	3.91	1	1	19.1434	18.72	4
O95989	Diphosphoinositol polyphosphate phosphohydrolase 1 OS=Homo sapiens OX=9606 GN=NUDT3 PE=1 SV=1 - [NUDT3_HUMAN]	35.47	1	4	4	4	0	0	0	0	205988260	2.36624e+07	7.88962e+07	0	0	256939	0	0										0								0			4.04823	9.88	1	1	4.37411	11.63	1	1	3.01744	5.81	1
P81605	Dermcidin OS=Homo sapiens OX=9606 GN=DCD PE=1 SV=2 - [DCD_HUMAN]	35.45	2	4	4	44	227685	0	0	0	0	0	0	0	0	1.13016e+06	461483	694825	13.5982	25.45	3	4	7.65589	10	1	3	8.46943	10	1	3	5.28621	10	1	2		0								0				0
Q9Y3I0	tRNA-splicing ligase RtcB homolog OS=Homo sapiens OX=9606 GN=RTCB PE=1 SV=1 - [RTCB_HUMAN]	35.45	1	14	14	40	0	0	0	6.53271e+08	1.54946e+08	0	2.49843e+08	1.8368e+08	0	2.8169e+06	1.60937e+06	0	14.2548	10.3	4	4	2.83454	1.98	1	1	2.2627	2.18	1	1		0			39.2883	29.11	8	9	17.9679	14.06	5	5		0			19.2281	16.24	6
A0A0B4J2D5	Glutamine amidotransferase-like class 1 domain-containing protein 3B, mitochondrial OS=Homo sapiens OX=9606 GN=GATD3B PE=1 SV=1 - [GAL3B_HUMAN]	35.45	4	7	7	22	0	0	0	675336703	8.58886e+08	0	3.54403e+08	71082931	0	1.96359e+07	0	0	11.7199	14.93	2	3										0			25.821	27.24	4	5	25.2795	23.88	4	5		0			13.8307	23.13	3
P54578	Ubiquitin carboxyl-terminal hydrolase 14 OS=Homo sapiens OX=9606 GN=USP14 PE=1 SV=3 - [UBP14_HUMAN]	35.43	3	14	14	61	3.18288e+07	1.91762e+07	0	6.49018e+08	1837151230	0	1.03278e+09	1.19688e+09	1.66821e+07	0	3.90645e+07	0	8.36653	8.1	2	2	4.00813	3.24	1	1	11.323	6.88	3	3		0			60.8586	30.97	11	15	66.9436	31.17	13	17		0			44.927	24.9	9
Q86V81	THO complex subunit 4 OS=Homo sapiens OX=9606 GN=ALYREF PE=1 SV=3 - [THOC4_HUMAN]	35.41	1	5	5	74	708712	539003	0	2500041372	7.37892e+08	3.51719e+08	4319803972	1.7381e+09	200343839	1.91753e+06	6.78919e+06	618640	4.56904	7	1	1	31.0866	11.28	2	11	33.22	11.28	2	11	4.68012	4.28	1	2	25.4444	31.52	4	6	11.0155	11.28	2	3	3.12287	4.28	1	1	5.79147	4.28	1
Q9H4A4	Aminopeptidase B OS=Homo sapiens OX=9606 GN=RNPEP PE=1 SV=2 - [AMPB_HUMAN]	35.38	1	20	20	67	0	9.75036e+06	0	1.47161e+09	1.18632e+09	159079262	8.13741e+08	8.07011e+08	5.21383e+07	0	880822	0	5.50464	3.23	2	2		0			3.36633	1.69	1	1		0			47.1517	20.15	10	12	81.0407	28.15	16	21	19.0539	8.92	4	5	30.9127	16	7
O15144	Actin-related protein 2/3 complex subunit 2 OS=Homo sapiens OX=9606 GN=ARPC2 PE=1 SV=1 - [ARPC2_HUMAN]	35.33	1	12	12	74	0	0	0	1.66651e+09	2.57825e+09	8.0985e+07	1.49919e+09	2.11891e+09	8.46382e+07	499365	1.30235e+06	0	10.2252	10	3	3		0				0				0			35.5639	26.67	8	10	51.4036	32.33	10	15	16.1501	15.67	4	5	47.4615	35	11
O60888-3	Isoform C of Protein CutA OS=Homo sapiens OX=9606 GN=CUTA - [CUTA_HUMAN]	35.26	3	4	4	39	0	0	0	88922272	1.43657e+09	767329254	1.5709e+09	2.20559e+08	2.04797e+09	174976	0	0	7.47779	8.97	2	2										0			35.8656	8.97	1	10	40.4293	35.26	3	11	11.4533	26.28	2	2	17.3569	35.26	3
P13010	X-ray repair cross-complementing protein 5 OS=Homo sapiens OX=9606 GN=XRCC5 PE=1 SV=3 - [XRCC5_HUMAN]	35.25	1	21	21	91	0	0	0	2.50648e+09	2.25392e+09	2.6841e+08	9.58313e+08	1.48732e+09	6.35089e+07	6.25816e+06	0	0	28.4117	14.34	6	7		0			4.41353	2.6	2	2		0			73.9024	23.36	13	16	75.8849	21.58	13	17	31.1173	12.43	6	8	53.9096	17.76	10
P61586	Transforming protein RhoA OS=Homo sapiens OX=9606 GN=RHOA PE=1 SV=1 - [RHOA_HUMAN]	35.23	2	2	4	34	1.14639e+07	1.95548e+07	0	0	818407734	0	0	3.50632e+08	0	2.07617e+07	1.3254e+07	0	7.67717	21.24	2	2	16.6569	27.46	3	5	12.7316	18.65	2	4		0			7.38712	8.81	1	2	4.4344	8.81	1	1	2.91755	8.81	1	1		0
Q10471	Polypeptide N-acetylgalactosaminyltransferase 2 OS=Homo sapiens OX=9606 GN=GALNT2 PE=1 SV=1 - [GALT2_HUMAN]	35.2	2	18	19	90	0	0	48247314	539090827	8.07761e+08	7.58595e+08	8.06824e+08	1.34975e+09	6.42813e+08	0	0	0	5.25047	3.68	2	2		0				0			7.31364	5.25	2	2	58.5162	20.14	10	16	44.4888	20.49	11	13	32.4773	18.56	9	9	61.9883	21.72	12
P04062-4	Isoform 4 of Glucosylceramidase OS=Homo sapiens OX=9606 GN=GBA - [GLCM_HUMAN]	35.19	5	10	10	33	2.16088e+07	0	0	1183633017	3.40908e+08	1.68876e+08	1.3493e+09	8.6545e+08	3.46669e+08	295536	0	0	3.71318	2.9	1	1	4.84063	5.12	2	2		0				0			30.012	27.84	8	8	12.5032	9.58	4	4	3.52967	2.9	1	1	33.583	17.82	6
P36955	Pigment epithelium-derived factor OS=Homo sapiens OX=9606 GN=SERPINF1 PE=1 SV=4 - [PEDF_HUMAN]	35.17	1	13	13	112	0	0	0	2.36181e+08	5.06628e+08	1.15033e+09	8.56307e+08	7.44127e+08	4.36648e+08	0	0	0	88.5499	31.1	12	26						0				0			19.1988	9.33	3	5	14.1415	9.33	4	4	27.2786	16.27	6	7	10.8277	6.46	3
P14550	Alcohol dehydrogenase [NADP(+)] OS=Homo sapiens OX=9606 GN=AKR1A1 PE=1 SV=3 - [AK1A1_HUMAN]	35.08	1	9	10	47	0	0	0	3.51184e+09	2830162146	4.29514e+08	2473860803	2.83133e+09	3.40797e+08	0	0	0		0				0				0							35.1566	21.23	6	12	33.436	27.38	7	10	11.7201	15.08	4	4	29.267	21.54	6
P14780	Matrix metalloproteinase-9 OS=Homo sapiens OX=9606 GN=MMP9 PE=1 SV=3 - [MMP9_HUMAN]	35.08	1	18	18	76	1.52654e+06	869234	0	2.45472e+08	4.1362e+08	0	1.40216e+10	1.43489e+10	0	0	0	0		0			7.00238	4.81	3	3	6.88457	4.81	3	3		0			9.55186	5.66	3	3	20.8816	11.32	6	6		0			104.218	26.45	15
P28838-2	Isoform 2 of Cytosol aminopeptidase OS=Homo sapiens OX=9606 GN=LAP3 - [AMPL_HUMAN]	35.04	2	13	13	29	0	266948	0	5.60933e+08	7.34483e+08	0	3.99269e+08	2.68043e+08	1.10211e+07	1.21134e+06	0	0		0				0			2.42471	2.25	1	1					19.4169	13.52	5	5	30.5553	19.88	6	7		0			19.2729	11.27	4
P62993	Growth factor receptor-bound protein 2 OS=Homo sapiens OX=9606 GN=GRB2 PE=1 SV=1 - [GRB2_HUMAN]	35.02	2	6	6	22	0	0	0	4.47746e+08	3.2293e+08	1.03807e+08	5.68347e+08	2.23858e+08	5.41133e+07	1.47123e+06	0	0	2.66971	4.61	1	1		0				0							7.24939	13.82	2	2	14.0885	16.59	3	4	4.14634	5.53	1	1	14.474	23.96	4
Q9NWV4	UPF0587 protein C1orf123 OS=Homo sapiens OX=9606 GN=C1orf123 PE=1 SV=1 - [CA123_HUMAN]	35	1	3	3	21	0	0	0	2.24103e+08	2.27914e+09	120099956	1.25061e+09	1251193578	0	0	0	0	3.21576	10.63	1	1		0				0				0			14.9291	35	3	3	30.4108	35	3	6	9.21615	24.38	2	2	23.7944	35	3
Q13526	Peptidyl-prolyl cis-trans isomerase NIMA-interacting 1 OS=Homo sapiens OX=9606 GN=PIN1 PE=1 SV=1 - [PIN1_HUMAN]	34.97	1	4	4	34	0	0	0	3.91877e+08	7.11217e+07	4.50293e+07	3.33619e+08	4.32766e+08	0	0	0	0	9.5695	23.31	3	3		0			2.21151	4.91	1	1		0			18.5388	20.86	2	4	13.495	18.4	2	3	3.01067	9.2	1	1	21.433	30.06	3
O00154-6	Isoform 6 of Cytosolic acyl coenzyme A thioester hydrolase OS=Homo sapiens OX=9606 GN=ACOT7 - [BACH_HUMAN]	34.95	7	10	10	61	0	689105	0	9.28315e+08	998576279	1.06435e+08	1.12833e+09	2.10821e+09	100332415	375223	3.51254e+06	0	26.0927	23.4	6	7		0			4.92943	7.9	2	2		0			30.4092	26.75	7	9	48.4785	30.09	8	13	12.1584	13.68	3	3	29.732	26.44	7
P30566	Adenylosuccinate lyase OS=Homo sapiens OX=9606 GN=ADSL PE=1 SV=2 - [PUR8_HUMAN]	34.92	2	12	12	43	0	0	0	1.50281e+09	9.10426e+08	0	6.58583e+08	6.80147e+08	0	0	0	0	20.2621	14.67	4	5		0			4.7922	1.86	1	2		0			40.6281	30.58	8	9	34.6991	17.98	6	7		0			28.3801	19.01	5
Q9Y617	Phosphoserine aminotransferase OS=Homo sapiens OX=9606 GN=PSAT1 PE=1 SV=2 - [SERC_HUMAN]	34.86	2	13	13	99	0	0	0	3.32758e+09	4.6284e+09	1.51109e+09	1.66586e+09	2.24543e+09	7.83576e+08	577657	1.94272e+07	0	16.8501	17.3	6	6	2.5356	2.7	1	1	2.47378	2.7	1	1					38.5389	29.19	11	13	68.2749	28.65	11	22	21.9932	19.73	7	7	49.5826	28.65	11
P49721	Proteasome subunit beta type-2 OS=Homo sapiens OX=9606 GN=PSMB2 PE=1 SV=1 - [PSB2_HUMAN]	34.83	1	8	8	30	0	0	0	1.56807e+09	7.04045e+08	1.53188e+08	1.0472e+09	1268833628	1.14319e+08	0	0	0		0												0			26.5792	30.35	5	7	30.5259	21.89	6	8	6.87606	13.43	2	2	17.8397	30.85	5
O60763	General vesicular transport factor p115 OS=Homo sapiens OX=9606 GN=USO1 PE=1 SV=2 - [USO1_HUMAN]	34.82	2	22	22	66	486358	642815	0	7.83612e+08	1.33398e+08	6.97937e+07	1.08862e+08	2.93692e+08	0	1.7134e+06	330441	0	7.54384	3.43	2	2	8.5416	3.33	3	3	5.0882	2.29	2	2		0			46.8364	19.44	10	10	21.7758	9.67	6	6	5.8098	2.08	1	1	31.8173	13.31	8
Q00169	Phosphatidylinositol transfer protein alpha isoform OS=Homo sapiens OX=9606 GN=PITPNA PE=1 SV=2 - [PIPNA_HUMAN]	34.81	1	7	7	17	0	0	0	3.18283e+08	2.16355e+08	136186452	8.73588e+07	100865507	0	0	214768	0		0				0				0				0			8.21606	11.11	2	2	19.2301	17.41	4	5	3.19288	4.07	1	1	16.7546	25.93	4
P49366-2	Isoform Short of Deoxyhypusine synthase OS=Homo sapiens OX=9606 GN=DHPS - [DHYS_HUMAN]	34.78	3	7	7	14	0	0	0	1.9229e+08	2.92647e+08	0	1.16505e+08	104224403	3.13155e+07	0	0	0	3.24221	4.04	1	1		0								0			19.031	22.98	4	4	11.1035	13.04	3	3		0			9.06759	10.25	2
P15559-3	Isoform 3 of NAD(P)H dehydrogenase [quinone] 1 OS=Homo sapiens OX=9606 GN=NQO1 - [NQO1_HUMAN]	34.75	3	7	7	23	0	0	0	3.55335e+08	3.63048e+08	2.49999e+08	0	0	0	0	0	0	5.26431	7.63	1	1						0				0			16.2572	25.42	4	5	19.6221	14.83	4	6	26.8255	25.85	6	8		0
P01023	Alpha-2-macroglobulin OS=Homo sapiens OX=9606 GN=A2M PE=1 SV=3 - [A2MG_HUMAN]	34.74	2	35	39	111	0	1.07646e+06	0	5.19657e+09	3.04936e+09	1.0334e+10	2.69846e+09	2.21873e+09	4.25124e+09	0	0	998214		0			4.46403	0.75	1	2	7.6606	0.75	1	3	4.77111	0.75	1	2	16.8597	2.92	4	6	11.7395	1.56	2	4	247.949	33.58	37	65	17.9801	2.31	3
Q92499	ATP-dependent RNA helicase DDX1 OS=Homo sapiens OX=9606 GN=DDX1 PE=1 SV=2 - [DDX1_HUMAN]	34.73	3	19	20	61	0	0	0	1.10986e+09	717763251	78522593	4.72943e+08	5.76412e+08	0	6.09262e+06	496030	0	31.1394	14.59	7	8	2.59737	1.22	1	1	5.00698	1.22	1	2		0			48.2604	18.78	9	12	39.6657	15.27	7	9	4.01056	2.43	1	1	24.8794	13.51	6
Q9UKK9	ADP-sugar pyrophosphatase OS=Homo sapiens OX=9606 GN=NUDT5 PE=1 SV=1 - [NUDT5_HUMAN]	34.7	1	8	8	64	926851	351424	1.00969e+06	1.34805e+09	2.36298e+09	2.34934e+08	1767355000	2.04282e+09	2.40248e+08	1.0342e+07	8658414	0	7.26132	12.79	2	2	6.53532	6.85	1	2	9.90365	12.79	2	3	2.81221	6.85	1	1	32.9661	19.63	5	8	47.1916	30.59	7	12	12.7072	17.35	3	4	31.3832	30.59	7
O60841	Eukaryotic translation initiation factor 5B OS=Homo sapiens OX=9606 GN=EIF5B PE=1 SV=4 - [IF2P_HUMAN]	34.67	1	33	34	98	0	0	0	1.50308e+09	1.0636e+09	16176188	1.23086e+09	1.43852e+09	2.77066e+07	8.17117e+06	603814	0	72.3685	16.64	15	19		0				0				0			48.691	16.15	12	12	40.083	9.34	8	10	2.39885	0.49	1	1	50.8484	15.57	11
P62750	60S ribosomal protein L23a OS=Homo sapiens OX=9606 GN=RPL23A PE=1 SV=1 - [RL23A_HUMAN]	34.62	1	7	7	69	220563	418728	2.32628e+06	3.05778e+08	2.41074e+08	61755811	7.15706e+07	81598077	0	814602	0	455743	21.7615	21.15	4	7	11.9365	15.38	2	4	26.9127	27.56	4	10	6.13521	8.33	1	2	9.48788	14.74	2	3	9.1329	20.51	3	3	6.33415	14.74	2	2	9.64371	21.15	3
P09622	Dihydrolipoyl dehydrogenase, mitochondrial OS=Homo sapiens OX=9606 GN=DLD PE=1 SV=2 - [DLDH_HUMAN]	34.58	3	14	14	68	0	0	0	2.43757e+09	1085727752	4.5664e+07	6.02672e+08	9.13898e+08	2.42197e+07	3.5415e+06	0	0	2.90875	2.55	1	1		0				0				0			46.6935	18.86	8	12	60.9664	27.9	10	16	13.9311	10.81	3	3	29.911	15.72	6
P13861-2	Isoform 2 of cAMP-dependent protein kinase type II-alpha regulatory subunit OS=Homo sapiens OX=9606 GN=PRKAR2A - [KAP2_HUMAN]	34.55	3	9	9	37	0	0	0	4.32101e+08	492212213	25714908	3.58774e+08	4.26386e+08	1.36693e+07	1.97176e+06	638827	0	6.23689	6.81	2	2	3.21937	5.24	1	1	6.30025	8.12	2	2		0			19.221	18.59	5	5	22.529	15.71	4	6	7.43812	8.12	2	2	15.5153	15.71	4
P35813	Protein phosphatase 1A OS=Homo sapiens OX=9606 GN=PPM1A PE=1 SV=1 - [PPM1A_HUMAN]	34.55	3	8	11	33	0	0	0	5.13877e+08	5.65227e+08	1.05149e+07	2.42591e+08	2.38834e+08	0	0	0	0	6.06184	5.5	2	2		0				0				0			27.8379	19.63	7	7	33.9201	24.61	7	9	3.76019	2.88	1	1	19.7991	14.66	5
Q13177	Serine/threonine-protein kinase PAK 2 OS=Homo sapiens OX=9606 GN=PAK2 PE=1 SV=3 - [PAK2_HUMAN]	34.54	5	11	14	42	372238	683105	0	2.03679e+08	3.15042e+08	19825222	1.57733e+08	3.48426e+08	0	597843	604748	0	13.9608	15.84	4	4	9.40514	5.34	2	4	9.57326	7.82	3	4		0			15.5055	12.98	3	3	25.5924	20.8	6	6	4.08314	3.44	1	1	13.2586	10.88	3
P30464	HLA class I histocompatibility antigen, B-15 alpha chain OS=Homo sapiens OX=9606 GN=HLA-B PE=1 SV=2 - [1B15_HUMAN]	34.53	21	1	10	144	5.0706e+06	926983	494848	1.65072e+09	4.07331e+09	1.69644e+09	2.94569e+07	2.45814e+09	5.2284e+09	438373	4.03232e+06	2.00692e+06	28.6341	24.31	6	7	24.4643	16.85	4	7	37.8598	16.85	4	11	53.4919	15.47	4	15	37.3507	27.35	7	8	24.247	14.92	4	6	22.5675	14.36	4	7	13.4576	14.92	4
Q92890	Ubiquitin recognition factor in ER-associated degradation protein 1 OS=Homo sapiens OX=9606 GN=UFD1 PE=1 SV=3 - [UFD1_HUMAN]	34.53	3	11	11	51	0	608173	0	767682492	7.45609e+08	178842963	6.98804e+08	4.08965e+08	6.52839e+07	5.71997e+07	54034586	0	18.1579	17.26	5	5	4.63798	4.89	1	2	8.52796	14.01	3	3		0			15.4689	17.92	4	4	14.2185	17.59	4	4	3.35141	4.89	1	1	14.1515	17.59	4
P30453	HLA class I histocompatibility antigen, A-34 alpha chain OS=Homo sapiens OX=9606 GN=HLA-A PE=1 SV=1 - [1A34_HUMAN]	34.52	11	1	9	166	2.76462e+06	693353	278914	4.1601e+09	4618703728	1.17722e+09	3273015815	5.55645e+09	9.41415e+08	1.56265e+06	2.86919e+06	2.14154e+06	72.1461	23.56	6	16	45.5313	16.16	4	11	59.7205	16.16	4	14	43.8351	10.41	2	9	61.1946	24.38	6	12	70.3413	20.55	5	14	34.8884	20	5	8	53.7919	20.55	5
Q12792-4	Isoform 4 of Twinfilin-1 OS=Homo sapiens OX=9606 GN=TWF1 - [TWF1_HUMAN]	34.52	3	6	7	23	0	0	0	7.16053e+08	1.07716e+09	544193096	1.70764e+08	420881361	8.03429e+07	0	0	0		0				0				0				0			25.9446	24.21	4	6	25.3137	31.75	5	6	4.62604	7.54	1	1	12.7727	20.24	3
P69905	Hemoglobin subunit alpha OS=Homo sapiens OX=9606 GN=HBA1 PE=1 SV=2 - [HBA_HUMAN]	34.51	2	5	5	115	0	0	0	7.00334e+08	846194950	1.08084e+09	3.18517e+08	2.81732e+08	8.24324e+08	6.39599e+07	440543	927282	38.8468	34.51	4	11	12.1315	10.56	1	4	6.59721	10.56	1	2	29.1737	16.9	2	8	22.246	28.17	3	6	12.8611	28.17	3	4	10.1787	28.17	3	3	9.49086	23.24	3
Q9Y2Q3	Glutathione S-transferase kappa 1 OS=Homo sapiens OX=9606 GN=GSTK1 PE=1 SV=3 - [GSTK1_HUMAN]	34.51	4	6	6	17	0	1.09021e+06	0	1.24846e+08	2.29491e+08	0	1.50475e+08	273835991	0	577170	0	0						0			2.84432	7.08	1	1		0			8.0917	12.83	2	2	19.6701	29.2	5	5		0			13.9876	23.01	4
P25789	Proteasome subunit alpha type-4 OS=Homo sapiens OX=9606 GN=PSMA4 PE=1 SV=1 - [PSA4_HUMAN]	34.48	2	7	7	38	0	0	0	1.58601e+09	2.36839e+09	1.8591e+08	1.42637e+09	1031504895	3.51294e+08	0	0	0		0				0			2.27961	3.83	1	1					28.9057	28.35	5	8	27.7295	25.29	5	8	17.1272	25.29	5	5	18.4157	18.01	5
O95084	Serine protease 23 OS=Homo sapiens OX=9606 GN=PRSS23 PE=1 SV=1 - [PRS23_HUMAN]	34.46	2	8	8	38	3.1856e+07	7.51703e+07	2.05125e+07	6.21229e+08	6.61697e+07	1.20127e+08	1.44283e+09	499322382	7.08294e+08	927507	0	0	3.33521	4.7	1	1	4.11284	4.7	1	1	4.74386	4.7	1	1	13.9106	7.57	2	5	10.8892	11.49	3	3	12.7341	11.49	3	3	16.6763	15.93	4	4	28.4271	31.59	7
O00303	Eukaryotic translation initiation factor 3 subunit F OS=Homo sapiens OX=9606 GN=EIF3F PE=1 SV=1 - [EIF3F_HUMAN]	34.45	1	9	9	25	0	0	0	3.82145e+08	5.44591e+08	0	329633456	352295566	0	0	892631	0						0				0							21.7668	19.33	5	6	18.1604	19.33	5	5		0			19.5778	19.89	5
O75436	Vacuolar protein sorting-associated protein 26A OS=Homo sapiens OX=9606 GN=VPS26A PE=1 SV=2 - [VP26A_HUMAN]	34.25	2	8	8	36	524496	0	0	1800291665	1.36176e+09	33157777	187090818	1.11988e+09	0	0	0	0	5.61054	7.95	2	2	2.34054	5.5	1	1		0				0			18.9153	18.65	4	5	31.0118	31.8	7	8	10.8708	11.01	3	3	17.9713	12.84	3
P05386	60S acidic ribosomal protein P1 OS=Homo sapiens OX=9606 GN=RPLP1 PE=1 SV=1 - [RLA1_HUMAN]	34.21	2	2	3	64	1.04648e+09	1.12213e+09	1.37413e+07	6.03148e+09	4204176860	303022045	1444769042	7.30523e+08	437352612	0	2965521531	4.50416e+08	8.42859	28.95	2	2	23.5997	20.18	2	7	24.6888	20.18	2	8	5.02214	20.18	2	2	24.719	28.95	2	6	10.9857	14.91	1	3	12.44	28.95	2	3	12.1797	28.95	2
Q86TX2	Acyl-coenzyme A thioesterase 1 OS=Homo sapiens OX=9606 GN=ACOT1 PE=1 SV=1 - [ACOT1_HUMAN]	34.2	3	11	11	44	0	0	0	4.91415e+08	417400340	0	40658159	1.61259e+08	3.66587e+07	9.0168e+06	2.84623e+07	0	26.9215	24.23	7	7		0				0				0			21.5751	18.05	5	5	16.2411	14.49	4	4		0			17.2842	11.4	3
P30508	HLA class I histocompatibility antigen, Cw-12 alpha chain OS=Homo sapiens OX=9606 GN=HLA-C PE=1 SV=2 - [1C12_HUMAN]	34.15	18	0	9	180	2.76462e+06	693353	358392	2.96151e+09	5.59778e+09	4.27877e+09	2.38813e+09	4.27781e+09	6.035e+09	2.28046e+06	633992	2.1986e+06	43.5296	25.14	6	9	42.0858	13.93	3	9	58.8601	17.76	4	12	58.41	12.57	3	13	58.4891	27.87	7	12	62.1988	31.69	8	14	61.5491	27.87	7	14	48.2566	31.69	8
Q14232	Translation initiation factor eIF-2B subunit alpha OS=Homo sapiens OX=9606 GN=EIF2B1 PE=1 SV=1 - [EI2BA_HUMAN]	34.1	2	9	9	33	0	0	0	6.17576e+08	7.99031e+08	44793480	3.74063e+08	1.42938e+08	0	0	0	0		0				0				0				0			28.2882	29.51	8	8	33.3034	31.15	7	9	6.12463	9.18	2	2	25.8136	22.95	6
Q14847	LIM and SH3 domain protein 1 OS=Homo sapiens OX=9606 GN=LASP1 PE=1 SV=2 - [LASP1_HUMAN]	34.1	3	12	12	104	0	1.76422e+06	0	4.76505e+09	4810536904	66548363	1.45934e+09	2.56255e+09	0	2.7526e+07	457646	0	31.014	26.44	6	9	24.6419	17.62	4	9	27.8163	17.62	4	10		0			30.2204	14.94	3	9	25.1374	15.71	4	7	7.13657	10.34	2	2	10.956	9.96	2
Q9P287	BRCA2 and CDKN1A-interacting protein OS=Homo sapiens OX=9606 GN=BCCIP PE=1 SV=1 - [BCCIP_HUMAN]	34.08	4	7	7	23	0	0	0	1.13301e+09	3.37342e+08	0	3.85177e+08	4.6604e+08	19081328	222881	0	0	2.52381	5.1	1	1		0				0				0			22.1634	23.89	5	6	16.6715	18.79	4	4		0			16.5937	21.34	4
O60749-2	Isoform 2 of Sorting nexin-2 OS=Homo sapiens OX=9606 GN=SNX2 - [SNX2_HUMAN]	34.08	2	11	11	21	0	0	0	1.32979e+08	102561495	0	1.20827e+08	1.0662e+08	0	0	0	0	6.25428	7.46	2	2		0				0				0			9.871	8.96	3	3	12.6471	9.7	3	4		0			13.0448	11.69	4
P28161-2	Isoform 2 of Glutathione S-transferase Mu 2 OS=Homo sapiens OX=9606 GN=GSTM2 - [GSTM2_HUMAN]	34.03	3	4	5	16	0	0	0	1.60867e+08	6.86874e+07	22598131	2.60339e+07	8.50476e+07	1.65288e+07	3.2182e+06	945384	0		0				0				0				0			11.7783	15.71	2	3	14.7945	20.42	3	4	3.6596	6.81	1	1	3.53172	6.81	1
P00568	Adenylate kinase isoenzyme 1 OS=Homo sapiens OX=9606 GN=AK1 PE=1 SV=3 - [KAD1_HUMAN]	34.02	4	6	6	24	0	0	0	1.88187e+09	2.3767e+09	117945720	7.85647e+08	4.49758e+08	0	0	412130	0		0				0				0							16.7074	34.02	6	6	27.2189	29.38	5	8	3.98408	6.7	1	1	14.6169	23.2	3
P34931	Heat shock 70 kDa protein 1-like OS=Homo sapiens OX=9606 GN=HSPA1L PE=1 SV=2 - [HS71L_HUMAN]	34.01	1	1	17	350	2.59135e+07	3.9556e+07	2.1962e+07	14516599034	18887668615	3.21095e+09	9.25879e+09	6.92473e+09	1.10236e+09	5.26128e+08	2.46855e+08	980690	66.3566	19.34	9	20	80.0038	15.6	8	28	99.4997	15.13	8	35	75.037	14.51	7	25	92.5577	26.52	12	26	85.7649	25.9	11	27	35.7821	16.54	7	10	48.9104	15.44	7
P19022	Cadherin-2 OS=Homo sapiens OX=9606 GN=CDH2 PE=1 SV=4 - [CADH2_HUMAN]	34	2	25	25	377	609220	4.66498e+06	8.3746e+06	2.90926e+08	5.4013e+08	6100309572	1.65117e+09	1.88029e+09	1.56361e+10	799849	0	1.77332e+08	6.05664	2.76	2	2	51.5321	6.73	5	18	80.452	9.6	6	26	336.34	14.46	12	97	28.978	12.69	7	7	34.725	12.69	7	9	113.355	20.64	12	28	64.3817	21.63	12
P05114	Non-histone chromosomal protein HMG-14 OS=Homo sapiens OX=9606 GN=HMGN1 PE=1 SV=3 - [HMGN1_HUMAN]	34	1	2	2	4	0	0	0	0	1.0373e+07	0	0	0	0	0	0	0		0				0								0			13.6634	34	2	2	14.2046	34	2	2		0				0
Q9BPX5	Actin-related protein 2/3 complex subunit 5-like protein OS=Homo sapiens OX=9606 GN=ARPC5L PE=1 SV=1 - [ARP5L_HUMAN]	33.99	1	3	4	31	1.13877e+06	866579	0	2.86304e+08	1.9082e+08	0	507275876	444318455	0	0	386324	0	11.7133	20.92	2	3	12.5351	8.5	1	4	11.8413	13.73	2	4					5.97616	16.34	2	2	6.37017	16.34	2	2					3.27682	7.84	1
P30520	Adenylosuccinate synthetase isozyme 2 OS=Homo sapiens OX=9606 GN=ADSS PE=1 SV=3 - [PURA2_HUMAN]	33.99	3	12	12	41	0	409858	0	732175829	1.98693e+09	9.03906e+07	5.8944e+08	1.09773e+09	64453428	0	1.06632e+07	0	3.05469	4.61	1	1		0			2.94179	2.85	1	1		0			41.6707	24.12	9	11	31.3484	21.05	7	9	4.24441	3.51	1	1	24.3112	15.57	4
Q9UK45	U6 snRNA-associated Sm-like protein LSm7 OS=Homo sapiens OX=9606 GN=LSM7 PE=1 SV=1 - [LSM7_HUMAN]	33.98	1	3	3	7	0	0	0	0	0	0	12857309	4.58388e+07	0	0	0	0	9.22574	32.04	2	2		0				0								0				0				0			2.95463	9.71	1
P43686	26S proteasome regulatory subunit 6B OS=Homo sapiens OX=9606 GN=PSMC4 PE=1 SV=2 - [PRS6B_HUMAN]	33.97	2	9	9	25	0	0	0	3.76389e+08	2.41217e+08	0	2.15161e+08	2.24848e+08	0	0	6.17315e+06	0	6.79698	5.98	2	2		0				0							29.631	27.27	7	8	10.696	7.89	3	3		0			20.077	14.35	5
P00751	Complement factor B OS=Homo sapiens OX=9606 GN=CFB PE=1 SV=2 - [CFAB_HUMAN]	33.9	2	22	22	75	0	0	0	7075238188	7.17946e+09	0	1.26682e+09	2.74879e+09	0	1.7491e+06	1.03364e+06	0	9.31233	5.37	3	3		0				0				0			58.414	22.12	11	15	86.6202	28.14	17	24		0			39.3465	14.66	8
P61221	ATP-binding cassette sub-family E member 1 OS=Homo sapiens OX=9606 GN=ABCE1 PE=1 SV=1 - [ABCE1_HUMAN]	33.89	1	13	13	26	0	0	0	349919581	1.27506e+08	0	1.35487e+08	2.16039e+08	0	0	0	0	9.59212	6.18	3	3		0				0				0			33.3176	21.2	6	6	21.6461	13.02	6	7		0			12.5496	7.51	3
Q95604	HLA class I histocompatibility antigen, Cw-17 alpha chain OS=Homo sapiens OX=9606 GN=HLA-C PE=1 SV=1 - [1C17_HUMAN]	33.87	2	2	9	153	1.9811e+06	575408	358392	3.87349e+09	4.99094e+09	2.59875e+09	3.01454e+09	5.25222e+09	2422649121	2.28046e+06	582209	3.07244e+06	35.2426	18.01	4	7	52.4744	13.71	3	12	66.2314	17.47	4	14	40.3913	8.87	2	8	57.0881	27.69	7	11	60.3092	31.45	8	13	44.7545	17.2	4	9	41.3791	24.46	6
P25788-2	Isoform 2 of Proteasome subunit alpha type-3 OS=Homo sapiens OX=9606 GN=PSMA3 - [PSA3_HUMAN]	33.87	2	8	8	76	0	0	0	739178142	2.43438e+09	2.55907e+08	7.63069e+08	1.33791e+09	6.17094e+07	1.37794e+06	0	0	3.4693	4.84	1	1		0				0				0			50.0746	18.95	4	14	75.8351	33.87	8	22	17.0794	18.95	4	5	44.5807	25.4	5
P08590	Myosin light chain 3 OS=Homo sapiens OX=9606 GN=MYL3 PE=1 SV=3 - [MYL3_HUMAN]	33.85	1	5	7	34	0	0	0	2957687920	2715799552	953109574	3.18712e+09	3699397366	3.97023e+08	2.09816e+06	0	0	40.2246	33.85	6	11		0			2.39407	6.15	1	1	3.1322	6.67	1	1	3.74976	8.21	1	1	7.85727	8.21	1	2	3.73113	8.21	1	1	3.97877	8.21	1
Q00610-2	Isoform 2 of Clathrin heavy chain 1 OS=Homo sapiens OX=9606 GN=CLTC - [CLH1_HUMAN]	33.8	4	43	43	166	0	0	0	1.54014e+09	1.30063e+09	2.82681e+08	2.08685e+09	2.54326e+09	1.26804e+08	598161	1.62432e+06	0	15.7755	4.21	4	4	6.73443	1.89	2	2	6.97094	1.59	2	3		0			127.686	23.43	26	28	124.51	18.85	24	32	30.5163	6.47	8	8	136.536	21.48	29
Q9UBS4	DnaJ homolog subfamily B member 11 OS=Homo sapiens OX=9606 GN=DNAJB11 PE=1 SV=1 - [DJB11_HUMAN]	33.8	1	10	10	152	8.5142e+07	1.28468e+06	1.33723e+06	6.86015e+07	3.88967e+08	8.12018e+07	3.44579e+08	5.97768e+08	6.44125e+07	479984	2.21872e+06	2.11935e+07	38.5767	21.51	6	10	49.9209	21.23	5	16	59.7058	28.21	7	18	6.2726	6.98	1	1	14.7153	13.97	3	4	21.273	14.8	3	5	16.4715	15.08	4	4	24.2281	19.27	4
P54725-2	Isoform 2 of UV excision repair protein RAD23 homolog A OS=Homo sapiens OX=9606 GN=RAD23A - [RD23A_HUMAN]	33.77	3	6	7	14	0	0	0	37039652	3.31911e+08	0	0	0	0	2.88622e+07	0	0		0				0				0				0			2.51011	2.92	1	1	19.0084	22.4	3	3	5.41507	9.74	1	1		0
Q9NPF2-2	Isoform 2 of Carbohydrate sulfotransferase 11 OS=Homo sapiens OX=9606 GN=CHST11 - [CHSTB_HUMAN]	33.72	2	9	9	48	0	0	0	2.12299e+09	5.63918e+08	25603469	2.1306e+09	2.37177e+09	1.82949e+07	0	0	0	5.14766	6.34	1	1	4.47656	2.31	1	2	4.59546	6.05	2	2		0			43.9499	22.77	6	9	27.4316	15.85	4	6	6.68095	6.92	1	1	46.1851	25.07	7
P05783	Keratin, type I cytoskeletal 18 OS=Homo sapiens OX=9606 GN=KRT18 PE=1 SV=2 - [K1C18_HUMAN]	33.72	2	13	15	112	1.01959e+06	3.33183e+06	0	7.23917e+08	1.42265e+09	23799765	1.2289e+09	1.54826e+09	0	4.42789e+07	213349	0	19.0715	14.42	5	5	39.5566	12.33	5	15	41.8837	17.67	6	15	6.72605	1.63	1	3	47.5316	17.44	7	12	41.09	22.09	9	13	6.93273	5.81	2	2	30.2875	17.21	7
P18465	HLA class I histocompatibility antigen, B-57 alpha chain OS=Homo sapiens OX=9606 GN=HLA-B PE=1 SV=1 - [1B57_HUMAN]	33.7	3	0	9	142	2.66253e+06	604147	574326	1.32136e+09	4.07331e+09	1.69644e+09	5.85403e+08	2.94659e+09	4.67182e+09	485518	881781	2.00692e+06	25.0808	20.44	5	6	30.4065	17.68	4	8	43.3926	17.68	4	12	47.803	11.6	3	13	32.1109	26.52	6	7	24.247	14.92	4	6	19.4942	10.5	3	6	18.3105	19.61	5
P10319	HLA class I histocompatibility antigen, B-58 alpha chain OS=Homo sapiens OX=9606 GN=HLA-B PE=1 SV=1 - [1B58_HUMAN]	33.7	3	0	9	151	2.66253e+06	604147	574326	1.18318e+09	2.0958e+09	3.12912e+09	1.80389e+09	2.20445e+09	6.00133e+09	485518	881781	2.00692e+06	24.4409	20.44	5	6	30.4065	17.68	4	8	43.3926	17.68	4	12	47.803	11.6	3	13	36.1144	26.52	7	8	18.8207	14.92	4	5	34.8641	14.92	4	9	24.3274	19.61	5
Q9NR45	Sialic acid synthase OS=Homo sapiens OX=9606 GN=NANS PE=1 SV=2 - [SIAS_HUMAN]	33.7	1	11	11	63	3.25358e+06	1.00506e+06	0	2.41896e+09	2.64667e+09	324530200	1.15502e+09	1.46844e+09	2.74033e+08	1.40036e+06	624905	0	17.3407	13.09	3	4	7.35152	8.91	2	2	9.88022	8.91	2	3		0			44.0327	25.07	7	11	39.4489	20.61	7	10	11.7685	12.81	3	3	22.5738	17.55	5
P54136-2	Isoform Monomeric of Arginine--tRNA ligase, cytoplasmic OS=Homo sapiens OX=9606 GN=RARS - [SYRC_HUMAN]	33.67	2	17	17	80	3.87548e+06	397052	0	1.18102e+09	1.74068e+09	1.28132e+08	1.12566e+09	1.30537e+09	5.23644e+07	336238	1.24026e+07	0	15.4152	10.71	5	5	4.68917	6.12	2	2	6.08013	2.72	1	2		0			39.6906	19.39	10	11	52.876	20.92	11	16	16.2578	9.35	4	5	38.6736	19.73	9
P20809	Interleukin-11 OS=Homo sapiens OX=9606 GN=IL11 PE=1 SV=1 - [IL11_HUMAN]	33.67	2	6	6	47	375237	150132	828603	4.11539e+07	141666423	1.64471e+07	2.96136e+08	7.33839e+08	4.8029e+08	0	0	0					14.1562	11.56	2	5	14.6363	15.58	3	5	14.4169	15.58	3	5	9.76896	23.12	3	3	8.499	15.58	3	3	2.69676	4.02	1	1	21.3603	29.65	4
P16070-18	Isoform 18 of CD44 antigen OS=Homo sapiens OX=9606 GN=CD44 - [CD44_HUMAN]	33.53	18	11	11	193	224569	0	1.01588e+06	8841000027	1.16366e+10	2.48636e+09	2.62441e+10	2.60374e+10	3.66032e+09	431802	827409	713961		0			69.455	17.06	5	24	43.8986	7.65	2	14	22.9978	10.29	3	7	55.755	12.94	4	17	67.4154	21.18	7	19	43.3153	14.71	4	13	102.989	25	7
Q8NBP7	Proprotein convertase subtilisin/kexin type 9 OS=Homo sapiens OX=9606 GN=PCSK9 PE=1 SV=3 - [PCSK9_HUMAN]	33.53	2	17	17	113	7.981e+06	2.13427e+07	0	3.12307e+09	3.65616e+09	0	6.62275e+09	5.43383e+09	1.00191e+08	174532	1.70951e+07	0	7.25244	4.05	2	2	12.3564	3.9	2	4	25.4071	7.23	4	8		0			71.0729	28.03	13	17	73.2639	23.99	11	18		0			101.593	30.92	14
P51452	Dual specificity protein phosphatase 3 OS=Homo sapiens OX=9606 GN=DUSP3 PE=1 SV=1 - [DUS3_HUMAN]	33.51	2	5	5	31	1.14118e+06	0	0	5.50151e+08	1408350838	2.89664e+07	116051970	3.90295e+08	0	2.02034e+06	2.17671e+06	0	5.42695	14.05	2	2	11.0253	11.89	2	4	8.06825	11.89	2	3		0			16.2382	21.62	3	4	4.32745	7.03	1	1	4.70948	7.03	1	1	11.9677	20.54	3
O75223	Gamma-glutamylcyclotransferase OS=Homo sapiens OX=9606 GN=GGCT PE=1 SV=1 - [GGCT_HUMAN]	33.51	2	5	5	18	637369	0	0	5.70868e+06	1303766503	2.37961e+08	1.04777e+09	857573828	0	0	267011	0		0			2.37338	5.32	1	1		0				0			2.78074	5.32	1	1	17.1247	26.6	4	5	6.93517	14.36	2	2	7.87758	14.36	2
P61086	Ubiquitin-conjugating enzyme E2 K OS=Homo sapiens OX=9606 GN=UBE2K PE=1 SV=3 - [UBE2K_HUMAN]	33.5	3	7	7	83	0	495521	414232	6.97968e+08	1.0347e+09	3.56634e+07	2.76813e+08	8.98006e+08	1.00358e+08	201142	2.0213e+06	9.20083e+06	9.43474	13	2	3	15.5172	19	3	5	25.0258	19	3	8	10.1936	19	3	4	33.6017	33.5	6	9	22.5863	24	4	7	12.5413	19	3	4	14.5496	20.5	3
Q9UIJ7	GTP:AMP phosphotransferase AK3, mitochondrial OS=Homo sapiens OX=9606 GN=AK3 PE=1 SV=4 - [KAD3_HUMAN]	33.48	3	6	6	17	0	0	0	2.85123e+08	5.89913e+08	0	1.32513e+08	1.13944e+08	0	0	0	0	3.47695	6.61	1	1		0				0				0			13.7346	23.79	4	4	12.2497	13.22	2	3		0			13.4949	14.54	3
P78539	Sushi repeat-containing protein SRPX OS=Homo sapiens OX=9606 GN=SRPX PE=1 SV=1 - [SRPX_HUMAN]	33.41	5	15	15	76	6.93721e+07	1.03454e+08	10623688	1.31497e+09	8.79871e+08	0	3.80381e+09	4.59098e+09	0	7.75199e+06	34823086	13674772	3.8093	2.8	1	1	15.8466	9.05	4	6	33.0055	14.22	6	12	3.98184	2.8	1	1	19.7811	5.6	3	5	12.8021	2.8	2	3		0			61.7258	25.43	10
Q96IU4	Protein ABHD14B OS=Homo sapiens OX=9606 GN=ABHD14B PE=1 SV=1 - [ABHEB_HUMAN]	33.33	2	5	5	24	0	0	0	1.00542e+09	1.63502e+09	0	7.17256e+07	0	1.18906e+08	0	0	0	4.55763	10.48	1	1					3.25849	10.48	1	1					25.9731	33.33	5	7	29.2089	33.33	5	8		0			8.36749	15.24	2
Q16543	Hsp90 co-chaperone Cdc37 OS=Homo sapiens OX=9606 GN=CDC37 PE=1 SV=1 - [CDC37_HUMAN]	33.33	1	11	11	77	2.87764e+07	3.96546e+07	3.21827e+06	2.93275e+09	1757798174	468376643	1.33549e+09	9.46517e+08	3.26067e+08	2.37449e+07	5.39142e+07	1.50736e+07	15.7475	14.81	3	4	20.9376	15.34	4	7	21.4325	19.05	5	7	13.3694	13.76	3	4	31.6424	17.46	6	8	18.3632	18.52	5	5	2.72968	2.91	1	1	18.3922	17.2	5
O95372	Acyl-protein thioesterase 2 OS=Homo sapiens OX=9606 GN=LYPLA2 PE=1 SV=1 - [LYPA2_HUMAN]	33.33	1	4	4	12	0	0	0	3.334e+08	45147352	0	127370881	210089410	0	3.58513e+06	0	0	5.24673	10.82	1	1		0				0				0			23.595	29.87	3	4	3.34504	7.79	1	1		0			7.02835	11.26	1
P09012	U1 small nuclear ribonucleoprotein A OS=Homo sapiens OX=9606 GN=SNRPA PE=1 SV=3 - [SNRPA_HUMAN]	33.33	1	6	8	34	2.5386e+07	2.91252e+07	1.03901e+07	1.94586e+08	3.27526e+08	0	622132940	6.30811e+08	0	1.06788e+07	3.00906e+07	1.43031e+07	3.10497	4.61	1	1	8.0113	11.7	3	3	4.51152	5.32	2	2	2.2939	2.84	1	1	8.48277	17.73	3	3	23.4539	18.09	4	5	5.99644	10.64	1	1	12.9633	18.09	3
P09493-2	Isoform 2 of Tropomyosin alpha-1 chain OS=Homo sapiens OX=9606 GN=TPM1 - [TPM1_HUMAN]	33.33	4	1	11	133	0	878056	0	2.69894e+09	4.50031e+09	756734793	4242141678	4.9917e+09	1.93551e+08	645269	601058	1.14615e+06	17.2975	8.77	3	6	23.0717	13.16	4	9	29.6117	11.4	3	12	15.0414	7.46	2	6	50.663	28.51	6	15	64.3988	24.12	8	19	16.1737	6.58	3	5	47.7475	24.56	8
P61081	NEDD8-conjugating enzyme Ubc12 OS=Homo sapiens OX=9606 GN=UBE2M PE=1 SV=1 - [UBC12_HUMAN]	33.33	1	8	8	37	0	0	0	444461091	8.27923e+08	0	877893920	1101798966	0	4.24689e+07	0	407108	6.06608	4.92	2	2	4.626	9.29	2	2	7.90349	15.85	3	3		0			5.52778	12.02	2	2	7.73202	16.94	3	3		0			2.41551	6.01	1
Q99816	Tumor susceptibility gene 101 protein OS=Homo sapiens OX=9606 GN=TSG101 PE=1 SV=2 - [TS101_HUMAN]	33.33	2	12	12	64	4.27473e+07	6.07089e+07	2.37749e+07	499760791	774934748	0	1.10745e+08	1.80497e+08	0	1.60227e+06	2.17427e+07	4.5098e+06	8.96705	9.49	3	3	42.2211	23.85	7	14	32.6201	17.44	5	12	11.3125	12.56	3	4	4.61903	4.36	1	1	7.79979	4.36	1	2		0			12.2804	11.03	3
Q03252	Lamin-B2 OS=Homo sapiens OX=9606 GN=LMNB2 PE=1 SV=4 - [LMNB2_HUMAN]	33.23	1	17	17	133	551769	459624	0	1.89373e+08	1.65447e+09	2.2975e+07	3.38246e+08	3.61844e+08	45804575	4.02343e+07	487905	0	23.5988	9.68	5	7	41.6757	15.65	7	15	52.3859	12.9	7	18		0			29.5319	12.58	5	8	45.0335	19.68	10	13	8.2357	4.52	3	3	20.4392	9.35	5
Q06124-2	Isoform 2 of Tyrosine-protein phosphatase non-receptor type 11 OS=Homo sapiens OX=9606 GN=PTPN11 - [PTN11_HUMAN]	33.22	3	14	14	64	0	368347	0	8.12874e+08	1.02193e+09	10840630	5.17195e+08	5.86585e+08	0	2.8981e+06	571615	0	12.1568	6.24	4	4	13.1614	4.05	2	5	16.318	5.9	3	6		0			39.4463	25.46	9	9	27.0138	13.83	7	7	8.3947	4.89	2	2	29.5612	17.03	8
Q9Y3B8-2	Isoform 2 of Oligoribonuclease, mitochondrial OS=Homo sapiens OX=9606 GN=REXO2 - [ORN_HUMAN]	33.17	3	6	6	33	0	0	0	699887982	1.05807e+09	7.98113e+06	6.84263e+08	1342854696	6.65208e+07	574905	0	0		0							4.69692	5.03	1	2		0			29.7218	33.17	6	8	27.8132	21.11	4	7	2.77238	6.03	1	1	14.2802	21.11	4
P21291	Cysteine and glycine-rich protein 1 OS=Homo sapiens OX=9606 GN=CSRP1 PE=1 SV=3 - [CSRP1_HUMAN]	33.16	1	6	6	48	0	0	0	9.94536e+08	1494394754	4.08307e+07	234434948	4.04014e+08	1.64666e+08	1.1947e+07	656384	0	9.04349	24.35	3	3	2.54234	7.77	1	1	7.70042	12.95	2	3	2.26716	7.77	1	1	31.7572	27.98	3	6	8.91175	7.77	1	3	7.78471	19.17	2	2	10.7799	19.17	2
P62330	ADP-ribosylation factor 6 OS=Homo sapiens OX=9606 GN=ARF6 PE=1 SV=2 - [ARF6_HUMAN]	33.14	1	4	4	12	0	0	0	105708110	1.29452e+08	0	154244084	1.13718e+08	0	714128	0	0					2.66363	6.29	1	1	2.31088	6.29	1	1					4.37032	12	1	1	10.521	24.57	3	3		0			7.76778	18.29	2
P80303	Nucleobindin-2 OS=Homo sapiens OX=9606 GN=NUCB2 PE=1 SV=3 - [NUCB2_HUMAN]	33.1	2	9	10	32	0	0	7.23877e+06	3.04314e+08	3.0327e+08	1.23082e+08	3.97376e+08	3.29935e+08	9.02488e+07	0	0	11910129		0				0			4.48952	1.9	1	2	2.77648	2.14	1	1	21.0096	18.1	5	5	17.7177	12.38	4	4	12.2847	7.62	3	3	15.9051	13.1	4
Q02750	Dual specificity mitogen-activated protein kinase kinase 1 OS=Homo sapiens OX=9606 GN=MAP2K1 PE=1 SV=2 - [MP2K1_HUMAN]	33.08	2	7	12	26	0	0	0	7.23054e+06	2.77197e+08	0	1.7506e+08	255478465	0	0	0	0	4.98477	4.83	2	2		0				0				0			6.04728	5.85	2	2	32.4848	25.19	8	8		0			13.7909	13.74	5
Q9H3H3	UPF0696 protein C11orf68 OS=Homo sapiens OX=9606 GN=C11orf68 PE=1 SV=2 - [CK068_HUMAN]	33.07	3	6	6	22	329632	0	0	854982857	1.52493e+09	1.55601e+07	4.95069e+08	7.27515e+08	16957234	3.93373e+06	762638	0		0			2.26351	4.38	1	1		0				0			6.83559	9.16	2	2	17.2111	22.31	5	5	3.34146	4.78	1	1	13.9058	18.33	4
P53396	ATP-citrate synthase OS=Homo sapiens OX=9606 GN=ACLY PE=1 SV=3 - [ACLY_HUMAN]	33.06	3	27	28	122	1.06085e+06	1.35336e+06	0	1.5712e+09	1530980765	2.38048e+08	1.4819e+09	2.53851e+09	1.19521e+08	1.15604e+06	3.10334e+06	0	7.56401	3.63	3	3	5.63136	2.36	2	2	10.2088	3.63	3	4		0			98.7361	23.16	18	25	87.9698	21.25	18	24	25.5803	8.63	6	7	60.9406	15.26	14
P58546	Myotrophin OS=Homo sapiens OX=9606 GN=MTPN PE=1 SV=2 - [MTPN_HUMAN]	33.05	1	4	4	33	0	118132	0	3230369169	2532204951	264280033	0	2.02764e+09	0	203568	1.44613e+06	0	8.97851	25.42	2	2	8.36657	14.41	1	2	10.3682	14.41	1	3	2.93982	14.41	1	1	12.3126	25.42	2	3	33.1999	33.05	4	7	3.94647	11.02	1	1		0
O43809	Cleavage and polyadenylation specificity factor subunit 5 OS=Homo sapiens OX=9606 GN=NUDT21 PE=1 SV=1 - [CPSF5_HUMAN]	33.04	1	7	7	27	878230	0	0	247089188	8.22491e+08	221592690	3.58839e+08	7.54839e+08	0	447326	281663	0					2.28477	7.93	1	1	3.23029	7.93	1	1					16.6153	27.75	5	5	18.2327	28.63	5	5	7.19388	11.45	2	2	13.2288	16.3	3
O00764	Pyridoxal kinase OS=Homo sapiens OX=9606 GN=PDXK PE=1 SV=1 - [PDXK_HUMAN]	33.01	3	9	9	38	1.02882e+07	1.95888e+07	0	9.7601e+08	4.38071e+08	0	6.02523e+08	6.91684e+08	0	845414	481214	0	13.9838	18.91	4	4	4.47238	5.45	1	1	4.69675	5.45	1	1		0			26.4168	24.04	5	7	24.7858	22.76	6	7		0			20.475	20.83	5
Q15836	Vesicle-associated membrane protein 3 OS=Homo sapiens OX=9606 GN=VAMP3 PE=1 SV=3 - [VAMP3_HUMAN]	33	2	2	2	8	0	0	0	0	0	0	0	0	0	511907	611136	964072					2.5693	17	1	1	5.3081	33	2	2	2.98757	17	1	1		0				0				0				0
Q9Y2B0	Protein canopy homolog 2 OS=Homo sapiens OX=9606 GN=CNPY2 PE=1 SV=1 - [CNPY2_HUMAN]	32.97	2	5	5	11	0	171042	0	4.75229e+07	1.86749e+07	0	0	201244052	1.49505e+07	2.31631e+06	521209	0		0				0			2.56793	8.79	1	1	2.66126	8.79	1	1	3.46091	8.79	1	1	4.39451	8.24	1	1
O43504	Ragulator complex protein LAMTOR5 OS=Homo sapiens OX=9606 GN=LAMTOR5 PE=1 SV=1 - [LTOR5_HUMAN]	32.97	1	2	2	5	0	0	0	9.24384e+07	0	0	43084815	5.11299e+07	0	0	0	0						0				0				0			8.02752	32.97	2	2	4.82472	21.98	1	1					3.47393	10.99	1
Q16769	Glutaminyl-peptide cyclotransferase OS=Homo sapiens OX=9606 GN=QPCT PE=1 SV=1 - [QPCT_HUMAN]	32.96	2	5	6	12	0	0	0	1.80879e+08	9.47837e+07	0	1.01315e+09	1425507160	0	0	0	0						0				0				0			11.0651	11.91	2	2	9.07558	9.7	2	2		0			24.1415	26.59	5
Q16576	Histone-binding protein RBBP7 OS=Homo sapiens OX=9606 GN=RBBP7 PE=1 SV=1 - [RBBP7_HUMAN]	32.94	2	5	9	51	0	0	0	9.253e+09	2.57212e+09	1.13761e+08	2.01384e+09	2.51841e+09	39358097	1.02092e+06	1.58071e+07	0	11.1777	8.71	3	3	2.19211	1.88	1	1	4.87562	6.35	1	1		0			38.4466	20.71	6	8	28.4018	20	5	6	13.3426	8	4	4	28.2111	20	6
P61024	Cyclin-dependent kinases regulatory subunit 1 OS=Homo sapiens OX=9606 GN=CKS1B PE=1 SV=1 - [CKS1_HUMAN]	32.91	1	2	2	5	0	0	0	0	0	0	36555345	9.01831e+07	0	0	0	0	2.63362	12.66	1	1						0				0				0			5.18872	20.25	1	1					4.8463	20.25	1
Q969P0-3	Isoform 3 of Immunoglobulin superfamily member 8 OS=Homo sapiens OX=9606 GN=IGSF8 - [IGSF8_HUMAN]	32.89	3	15	15	123	614809	1.0633e+06	3.76142e+06	2.05433e+08	1.80313e+08	1.82919e+08	3.58957e+07	146441188	1.06181e+08	7.23991e+06	2.3663e+07	6.15314e+06		0			67.5596	17.11	7	22	50.5807	16.92	7	15	51.7414	14.64	6	17	4.40004	3.04	1	1	16.3612	11.41	4	4	18.7689	13.12	5	5	16.3275	8.56	4
O75506	Heat shock factor-binding protein 1 OS=Homo sapiens OX=9606 GN=HSBP1 PE=1 SV=1 - [HSBP1_HUMAN]	32.89	1	1	1	2	0	0	0	1.0684e+08	86987024	0	0	0	0	0	0	0		0															4.60543	32.89	1	1	3.28349	32.89	1	1		0
P78406	mRNA export factor OS=Homo sapiens OX=9606 GN=RAE1 PE=1 SV=1 - [RAE1L_HUMAN]	32.88	1	8	8	22	0	0	0	2.6661e+08	2.5654e+08	0	1.06783e+08	2.6989e+07	0	619102	0	0	10.7241	13.04	3	3		0			3.50038	4.08	1	1		0			20.9428	26.36	5	5	14.9082	11.96	4	4		0			11.5004	13.04	3
P30491	HLA class I histocompatibility antigen, B-53 alpha chain OS=Homo sapiens OX=9606 GN=HLA-B PE=1 SV=1 - [1B53_HUMAN]	32.87	4	0	9	152	5.0706e+06	926983	494848	1.51254e+09	2.0958e+09	3.12912e+09	1.2412e+09	1.716e+09	6.54211e+09	438373	4.03232e+06	2.00692e+06	27.9941	24.31	6	7	24.4643	16.85	4	7	37.8598	16.85	4	11	53.4919	15.47	4	15	35.2376	25.69	7	8	18.8207	14.92	4	5	37.9375	18.78	5	10	19.4746	14.92	4
P30492	HLA class I histocompatibility antigen, B-54 alpha chain OS=Homo sapiens OX=9606 GN=HLA-B PE=1 SV=1 - [1B54_HUMAN]	32.87	3	0	9	131	5.0706e+06	926983	574326	1.32136e+09	4.07331e+09	1.69644e+09	5.92561e+07	2.45814e+09	4.67182e+09	594041	881781	2.00692e+06	25.0808	20.44	5	6	21.5746	12.98	3	6	35.1573	12.98	3	10	47.803	11.6	3	13	27.2282	21.82	5	6	27.7093	18.78	5	7	19.4942	10.5	3	6	16.4777	18.78	5
P63173	60S ribosomal protein L38 OS=Homo sapiens OX=9606 GN=RPL38 PE=1 SV=2 - [RL38_HUMAN]	32.86	1	3	3	3	0	0	0	0	1.95215e+07	0	0	0	0	0	0	0	6.1414	32.86	2	2														0			3.77495	17.14	1	1
P52823	Stanniocalcin-1 OS=Homo sapiens OX=9606 GN=STC1 PE=1 SV=1 - [STC1_HUMAN]	32.79	2	7	7	110	1.43209e+06	679815	0	4.47723e+09	3686267727	665719920	9516942269	1.22364e+10	1.99941e+08	139485	1.93924e+06	0	30.3868	17.81	4	6	32.8735	17	3	11	52.1249	17	3	15	3.12953	4.45	1	1	35.7323	17.81	4	7	57.2041	32.79	6	11	7.60466	7.69	1	1	50.953	27.13	5
O00499-9	Isoform BIN1-10-13 of Myc box-dependent-interacting protein 1 OS=Homo sapiens OX=9606 GN=BIN1 - [BIN1_HUMAN]	32.76	11	9	9	18	0	0	0	3.06095e+08	237737895	0	0	307875956	1.29163e+07	0	0	0	3.14841	3.91	1	1		0				0				0			14.6265	13.45	4	4	11.8226	11	3	3		0				0
P21399	Cytoplasmic aconitate hydratase OS=Homo sapiens OX=9606 GN=ACO1 PE=1 SV=3 - [ACOC_HUMAN]	32.73	1	22	22	81	0	959585	0	6.67587e+08	1.27597e+09	1.08073e+08	1.26349e+09	9.92325e+08	34000519	5.75973e+06	0	0	23.5845	9.22	6	7		0			9.99597	2.92	2	4					61.834	23.17	14	16	45.4839	17.89	11	12	17.7623	8.66	5	5	36.3794	12.26	8
Q9UMY4-2	Isoform 2 of Sorting nexin-12 OS=Homo sapiens OX=9606 GN=SNX12 - [SNX12_HUMAN]	32.72	3	4	6	16	0	1.94523e+06	0	203245332	2.61413e+08	0	1.80761e+08	369340673	0	387403	0	0		0				0			3.51092	8.64	1	1		0			9.50488	14.2	3	3	10.0133	22.84	3	3		0			8.70285	19.75	3
Q9HB07	UPF0160 protein MYG1, mitochondrial OS=Homo sapiens OX=9606 GN=C12orf10 PE=1 SV=2 - [MYG1_HUMAN]	32.71	1	9	10	25	0	0	0	6.41639e+08	9.87179e+08	57713188	427267860	4.88802e+08	5.4876e+07	0	0	0		0				0			2.20388	3.19	1	1					17.0887	17.82	5	5	21.3147	16.49	6	6	2.42039	2.13	1	1	10.9296	10.64	3
Q9Y295	Developmentally-regulated GTP-binding protein 1 OS=Homo sapiens OX=9606 GN=DRG1 PE=1 SV=1 - [DRG1_HUMAN]	32.7	1	10	10	28	0	0	0	1.68143e+08	1.47301e+08	0	2.4689e+08	2.28773e+08	0	655805	2.42208e+07	0	11.092	12.53	3	3		0			2.37184	3.27	1	1		0			15.9566	10.63	3	4	17.593	12.81	5	5	3.52845	4.36	1	1	18.7111	20.16	6
P31431-2	Isoform 2 of Syndecan-4 OS=Homo sapiens OX=9606 GN=SDC4 - [SDC4_HUMAN]	32.68	2	6	6	75	708190	436105	0	2.61494e+08	7.47197e+08	2.38483e+07	9.68198e+08	1275560818	0	9.29473e+07	436165	0	6.9935	14.38	2	2	48.8011	23.53	4	19	27.9944	23.53	4	10		0			15.5094	15.69	3	4	19.1872	15.69	4	5	11.0446	15.69	2	3	19.5167	24.84	4
Q9UHX1-4	Isoform 4 of Poly(U)-binding-splicing factor PUF60 OS=Homo sapiens OX=9606 GN=PUF60 - [PUF60_HUMAN]	32.67	6	11	11	43	0	0	400904	8.68824e+08	4.50753e+08	1.33085e+08	1.9777e+08	2.81986e+08	8.45812e+07	0	1.95472e+06	0	23.9808	21.44	7	7		0				0			2.75139	2.4	1	1	27.4692	17.43	6	7	30.7347	20.04	7	8	15.4142	11.02	4	4	12.6657	7.82	3
P06493	Cyclin-dependent kinase 1 OS=Homo sapiens OX=9606 GN=CDK1 PE=1 SV=3 - [CDK1_HUMAN]	32.66	33	6	8	16	405757	421899	0	6.17012e+07	2.14013e+08	0	0	7.71248e+07	0	1.00336e+06	1.85147e+06	0					2.61301	4.04	1	1	4.63614	7.41	2	2					14.9762	14.14	3	4	2.61141	3.7	1	1		0				0
P02792	Ferritin light chain OS=Homo sapiens OX=9606 GN=FTL PE=1 SV=2 - [FRIL_HUMAN]	32.57	1	5	5	20	4.91408e+06	0	0	6.10311e+08	4.56224e+08	326552208	9.13382e+08	3.70638e+08	1.06133e+08	0	0	0		0			3.19205	8.57	1	1		0				0			15.185	25.71	3	4	15.5207	32	4	4	8.0878	17.71	2	2	18.1113	26.29	4
O43396	Thioredoxin-like protein 1 OS=Homo sapiens OX=9606 GN=TXNL1 PE=1 SV=3 - [TXNL1_HUMAN]	32.53	1	7	7	36	1.6032e+07	46457960	0	1085667398	7.10717e+08	2.71644e+07	283198883	4.67535e+08	0	636088	751037	0	6.15495	9	2	2	8.67057	13.15	2	2	7.7551	11.76	2	2					28.5928	24.91	5	7	20.4703	24.91	5	5	13.487	20.42	3	3	5.85198	9	2
O60256	Phosphoribosyl pyrophosphate synthase-associated protein 2 OS=Homo sapiens OX=9606 GN=PRPSAP2 PE=1 SV=1 - [KPRB_HUMAN]	32.52	6	9	9	14	0	0	0	1.42587e+08	5.09794e+08	0	0	0	0	2.37689e+06	0	0	12.7336	15.72	3	3		0				0							14.172	14.09	3	3	12.5217	9.76	2	3		0				0
O14786	Neuropilin-1 OS=Homo sapiens OX=9606 GN=NRP1 PE=1 SV=3 - [NRP1_HUMAN]	32.5	3	18	18	99	801005	329879	0	1.97489e+09	1.36973e+09	5.069e+08	2.10543e+09	3.67395e+09	2.25969e+08	0	650954	0	2.70088	1.52	1	1	7.97532	3.58	2	3	11.3531	3.25	2	4		0			62.9599	17.88	10	15	80.0023	18.53	10	17	53.1872	14.63	10	14	67.7244	18.09	10
P62495	Eukaryotic peptide chain release factor subunit 1 OS=Homo sapiens OX=9606 GN=ETF1 PE=1 SV=3 - [ERF1_HUMAN]	32.49	2	11	12	71	294616	639201	0	1.60407e+09	2.58811e+09	1.64705e+08	1.0934e+09	1.5271e+09	7.41342e+07	742678	847508	0	3.76106	3.43	1	1	8.34478	5.03	2	3	14.6439	5.26	2	5		0			61.1399	27	8	13	42.5035	25.63	9	11	11.1974	9.84	3	3	37.332	25.17	8
O14579	Coatomer subunit epsilon OS=Homo sapiens OX=9606 GN=COPE PE=1 SV=3 - [COPE_HUMAN]	32.47	3	7	7	36	1.43813e+07	1.77181e+07	0	9.40977e+08	1174114293	56507224	6.42758e+08	532851860	39543796	0	2.63094e+07	0	11.4677	10.39	3	3	4.08535	4.55	1	1	4.14226	4.55	1	1					37.6047	32.47	6	8	23.1602	18.83	4	6	7.05972	8.12	2	2	26.1131	14.94	4
P55263-2	Isoform 2 of Adenosine kinase OS=Homo sapiens OX=9606 GN=ADK - [ADK_HUMAN]	32.46	4	10	10	45	0	0	0	3.92059e+08	6.15748e+08	0	2.91347e+08	2.23288e+08	0	0	1.84141e+07	0	7.89912	4.06	1	2		0				0							52.1489	20.58	7	13	47.2016	17.97	7	14		0			29.8945	16.52	6
P01116-2	Isoform 2B of GTPase KRas OS=Homo sapiens OX=9606 GN=KRAS - [RASK_HUMAN]	32.45	2	1	4	10	0	426609	0	1.34269e+08	1.3777e+08	18453903	2.07438e+08	1.58908e+08	0	0	0	0	2.50124	6.38	1	1					2.32261	6.38	1	1					7.99505	19.68	2	2	8.51069	20.21	2	2	2.59411	6.38	1	1	5.66492	12.23	2
P30153	Serine/threonine-protein phosphatase 2A 65 kDa regulatory subunit A alpha isoform OS=Homo sapiens OX=9606 GN=PPP2R1A PE=1 SV=4 - [2AAA_HUMAN]	32.43	6	17	17	161	356692	3.86944e+07	0	9.33705e+09	9.21403e+09	1.04166e+09	4.95389e+09	5899722349	298225968	8.61731e+06	7.74825e+07	0	41.0595	17.15	8	12	14.4653	4.75	3	6	38.6167	18.68	8	12		0			70.1782	21.9	10	17	54.4647	22.24	10	13	17.1094	12.05	4	4	43.764	23.09	10
O60869	Endothelial differentiation-related factor 1 OS=Homo sapiens OX=9606 GN=EDF1 PE=1 SV=1 - [EDF1_HUMAN]	32.43	3	5	5	78	275114	0	484886	3322215610	5374286392	1.02843e+09	2324493748	3140275113	8.00731e+08	356787	1.86153e+06	717837	9.21729	15.54	2	3	21.6716	15.54	2	7	23.8343	15.54	2	7	9.67669	15.54	2	4	8.30043	10.14	1	2	8.2419	10.14	1	2	3.50626	10.14	1	1	8.46442	10.14	1
Q13630	GDP-L-fucose synthase OS=Homo sapiens OX=9606 GN=TSTA3 PE=1 SV=1 - [FCL_HUMAN]	32.4	1	7	7	16	0	0	0	2.29663e+08	3.6974e+08	0	1.87222e+08	314831543	0	0	0	0		0				0								0			20.7511	22.74	5	5	23.1617	21.81	4	5		0			15.2199	15.89	3
P07951	Tropomyosin beta chain OS=Homo sapiens OX=9606 GN=TPM2 PE=1 SV=1 - [TPM2_HUMAN]	32.39	3	1	15	263	870713	796606	1.08473e+06	3.6801e+09	4.50912e+09	1.37997e+09	4.74505e+09	5.66336e+09	4.45658e+08	645269	891967	1.14615e+06	42.1729	20.07	8	14	35.7854	14.44	6	14	48.1379	13.03	5	19	29.907	13.73	4	11	106.045	21.83	8	32	130.992	23.24	10	39	34.8969	12.32	6	11	101.487	14.79	7
P42167	Lamina-associated polypeptide 2, isoforms beta/gamma OS=Homo sapiens OX=9606 GN=TMPO PE=1 SV=2 - [LAP2B_HUMAN]	32.38	3	1	12	101	8.75766e+07	3.8301e+07	752163	1.05629e+09	1.52561e+09	3.15061e+08	6.08051e+08	1.63571e+09	7.99814e+07	4.7792e+07	4.79973e+07	0	13.0179	11.45	3	3	21.0079	11.45	3	6	25.6112	17.18	4	8	10.9847	15.64	4	4	26.4213	14.98	5	6	52.1983	27.31	10	12	23.6118	20.93	5	5	13.6405	11.89	3
Q03154-3	Isoform 3 of Aminoacylase-1 OS=Homo sapiens OX=9606 GN=ACY1 - [ACY1_HUMAN]	32.36	4	7	7	14	0	0	0	3.16021e+08	5.5097e+08	0	1.60937e+08	2.11977e+08	0	0	0	0		0				0				0				0			18.7868	18.66	4	4	16.7268	19.83	4	4		0			10.8882	12.24	3
P11940-2	Isoform 2 of Polyadenylate-binding protein 1 OS=Homo sapiens OX=9606 GN=PABPC1 - [PABP1_HUMAN]	32.36	6	6	14	95	995230	704612	1.1468e+06	1.80182e+09	2.24342e+09	363040671	1.38404e+09	1.86568e+09	4.47413e+08	926708	617713	1.03238e+06	27.2834	17.55	7	8	9.859	5.85	3	4	12.717	7.31	3	4	2.682	2.01	1	1	45.6437	20.11	9	13	34.5564	16.64	8	11	14.1553	9.87	4	4	22.9444	15.36	7
Q96G03	Phosphoglucomutase-2 OS=Homo sapiens OX=9606 GN=PGM2 PE=1 SV=4 - [PGM2_HUMAN]	32.35	2	19	19	98	0	752907	0	2081347893	3.00539e+09	2.63088e+08	1.14116e+09	1.19637e+09	1.92778e+08	2.26024e+06	1.25288e+06	0	17.0793	8.5	4	5	2.17274	1.8	1	1	5.9953	3.92	2	2		0			65.4729	28.59	13	17	55.1104	20.75	10	14	11.0551	6.37	2	3	39.3814	18.46	8
P62070	Ras-related protein R-Ras2 OS=Homo sapiens OX=9606 GN=RRAS2 PE=1 SV=1 - [RRAS2_HUMAN]	32.35	4	3	5	22	2.7946e+07	2.18926e+07	4.75954e+06	0	2.75531e+08	34646332	3.11129e+08	1.97848e+08	0	940104	1.36345e+07	2.4549e+07	3.27926	5.88	1	1	10.8722	13.73	2	4	8.52137	13.73	2	3	3.73655	7.84	1	1		0			7.74881	13.73	2	2	4.41126	5.88	1	1	7.70671	13.73	2
P48637	Glutathione synthetase OS=Homo sapiens OX=9606 GN=GSS PE=1 SV=1 - [GSHB_HUMAN]	32.28	2	10	10	45	0	0	0	2617815016	1.80487e+09	1.489e+08	1.28029e+09	9.83008e+08	1.18908e+08	0	640638	0	2.36631	1.9	1	1		0				0				0			53.5086	27.22	8	13	38.8147	24.26	7	10	27.5912	20.68	7	7	23.988	17.93	6
P61289	Proteasome activator complex subunit 3 OS=Homo sapiens OX=9606 GN=PSME3 PE=1 SV=1 - [PSME3_HUMAN]	32.28	3	8	8	43	1.46469e+07	1.13171e+07	0	41455433	1.96004e+08	9.13063e+07	1.93221e+08	1.75427e+08	6.9847e+07	0	1.06193e+07	0	23.8264	17.72	5	7	12.7289	10.24	2	4	17.5852	16.14	3	5					10.339	14.57	3	3	3.1694	4.72	1	1	3.95043	5.91	1	1	10.6047	14.57	3
P08236-3	Isoform 3 of Beta-glucuronidase OS=Homo sapiens OX=9606 GN=GUSB - [BGLR_HUMAN]	32.28	3	11	11	25	0	0	0	5.31261e+08	4.17506e+08	0	4.30649e+08	4.83014e+08	0	0	0	0						0				0				0			27.0814	19.01	5	5	27.9889	18.81	6	6		0			18.3985	6.34	5
Q9H299	SH3 domain-binding glutamic acid-rich-like protein 3 OS=Homo sapiens OX=9606 GN=SH3BGRL3 PE=1 SV=1 - [SH3L3_HUMAN]	32.26	1	4	4	45	0	0	0	2.89583e+09	3.08619e+09	0	1.45392e+09	1.25221e+09	597086040	118036426	0	0	7.32212	20.43	1	2	2.1415	10.75	1	1	4.70492	10.75	1	2		0			33.196	32.26	4	10	26.9076	32.26	4	8		0			15.8395	31.18	3
O00231	26S proteasome non-ATPase regulatory subunit 11 OS=Homo sapiens OX=9606 GN=PSMD11 PE=1 SV=3 - [PSD11_HUMAN]	32.23	2	11	11	26	0	0	0	665824857	7.75349e+08	0	4.54308e+08	3.27077e+08	0	0	0	0	3.8055	2.84	1	1		0				0				0			26.632	21.09	7	7	27.4886	23.93	8	8		0			13.1309	11.85	4
P49589	Cysteine--tRNA ligase, cytoplasmic OS=Homo sapiens OX=9606 GN=CARS PE=1 SV=3 - [SYCC_HUMAN]	32.22	3	20	20	70	0	455895	0	1305166560	1464483130	1.48243e+08	9.66892e+08	1.0909e+09	1.61015e+08	1.59087e+06	1.36914e+06	0	4.95429	3.21	2	2		0			8.25656	5.88	3	3		0			48.8587	18.58	12	12	69.1631	28.88	16	18	15.0013	7.22	5	5	27.5694	14.71	8
P62316	Small nuclear ribonucleoprotein Sm D2 OS=Homo sapiens OX=9606 GN=SNRPD2 PE=1 SV=1 - [SMD2_HUMAN]	32.2	2	5	5	34	2.65704e+07	32325719	0	0	0	0	6.80475e+08	39124688	0	6.68515e+06	5.38099e+07	0	23.0603	32.2	4	6	11.4175	24.58	3	3	10.176	24.58	2	3		0			3.16888	24.58	1	1	5.18022	16.1	1	1		0			5.09941	16.1	1
Q15833-2	Isoform 2 of Syntaxin-binding protein 2 OS=Homo sapiens OX=9606 GN=STXBP2 - [STXB2_HUMAN]	32.2	3	15	16	30	0	367635	0	7.9717e+07	1.82321e+08	0	162961283	1.51332e+08	0	0	0	0	5.12889	4.75	2	2		0			2.5966	3.39	1	1		0			23.2271	14.75	5	5	39.408	21.36	11	11		0			18.7874	9.15	4
P30046	D-dopachrome decarboxylase OS=Homo sapiens OX=9606 GN=DDT PE=1 SV=3 - [DOPD_HUMAN]	32.2	3	3	3	19	0	0	0	2.74629e+09	5.35961e+09	494861670	0	2.88935e+09	4.87023e+08	0	0	0						0				0							26.4752	32.2	3	7	18.5706	32.2	3	5	5.74546	10.17	1	1	3.33637	10.17	1
Q9Y230	RuvB-like 2 OS=Homo sapiens OX=9606 GN=RUVBL2 PE=1 SV=3 - [RUVB2_HUMAN]	32.18	2	12	12	25	468845	0	0	1.99183e+08	1.3747e+08	0	8.36679e+07	1.09749e+08	0	627757	1.59916e+06	0	8.43273	4.97	2	3	2.28551	2.38	1	1		0				0			19.8891	15.77	5	5	9.2705	7.78	3	3		0			8.34057	6.7	3
Q12805-2	Isoform 2 of EGF-containing fibulin-like extracellular matrix protein 1 OS=Homo sapiens OX=9606 GN=EFEMP1 - [FBLN3_HUMAN]	32.16	5	13	13	98	0	0	3.56824e+06	8.81501e+07	3.19033e+08	9.12668e+09	1.03652e+09	3.37498e+08	7.53722e+09	0	0	0		0				0				0			40.8127	9.48	4	13	10.8173	8.87	3	3	6.64167	4.95	2	2	90.5489	26.6	9	25	19.1819	11.55	4
P09972	Fructose-bisphosphate aldolase C OS=Homo sapiens OX=9606 GN=ALDOC PE=1 SV=2 - [ALDOC_HUMAN]	32.14	2	6	9	40	678969	296755	0	1.65081e+09	1286384693	1.81132e+08	1934257772	261124440	6.92565e+08	1.78448e+07	0	6.82549e+06		0			4.54505	8.24	2	2	10.0101	8.24	2	4	3.05732	6.32	1	1	24.4693	14.56	3	5	39.6105	30.22	7	9	36.0315	20.88	4	7	14.6608	6.32	1
P29218	Inositol monophosphatase 1 OS=Homo sapiens OX=9606 GN=IMPA1 PE=1 SV=1 - [IMPA1_HUMAN]	32.13	3	8	8	27	0	205811	0	6.05302e+08	435498191	124871843	1.91364e+08	2.4577e+08	9.51817e+07	205787	292630	0	2.65335	3.97	1	1		0			2.56499	4.69	1	1		0			23.3914	32.13	6	6	21.8032	14.8	4	6	5.15406	6.86	1	1	8.10068	10.83	2
P50991	T-complex protein 1 subunit delta OS=Homo sapiens OX=9606 GN=CCT4 PE=1 SV=4 - [TCPD_HUMAN]	32.1	2	14	14	96	704187	448012	0	9.03374e+08	1190197034	1.00772e+08	2.53214e+08	8.82448e+08	1.06161e+08	5.88272e+06	1.70517e+07	0	23.8555	14.66	6	7	11.2752	7.61	3	4	22.459	12.24	5	8		0			33.4281	12.8	6	9	37.1847	15.21	6	10	16.1142	11.32	4	4	18.9313	12.24	5
Q14974	Importin subunit beta-1 OS=Homo sapiens OX=9606 GN=KPNB1 PE=1 SV=2 - [IMB1_HUMAN]	32.08	2	23	23	161	4.12117e+06	1.59025e+07	0	7782535718	4.38687e+09	5.6737e+08	3.49297e+09	4.59874e+09	4.98719e+08	661452	1.63578e+07	0	23.8073	7.88	5	6	13.0541	3.77	3	5	18.0975	5.25	4	6		0			129.072	28.88	19	31	84.2002	26.83	17	24	37.4228	16.32	10	10	82.6662	24.09	16
O43505	Beta-1,4-glucuronyltransferase 1 OS=Homo sapiens OX=9606 GN=B4GAT1 PE=1 SV=1 - [B4GA1_HUMAN]	32.05	1	9	9	59	0	327473	0	2.15124e+08	1.37012e+08	8.59911e+08	22347443	1.4116e+08	215308650	327714	0	0		0			2.24342	2.17	1	1	8.12111	6.02	2	3	21.0745	8.19	3	7	40.8615	21.93	5	9	16.4588	7.23	2	4	36.8605	22.17	5	9	9.56204	3.86	1
Q16836-2	Isoform 2 of Hydroxyacyl-coenzyme A dehydrogenase, mitochondrial OS=Homo sapiens OX=9606 GN=HADH - [HCDH_HUMAN]	32.05	6	8	8	33	0	0	0	3.43894e+08	176491301	0	0	0	0	0	272674	0	10.6119	10.26	2	3	7.73407	4.87	2	3	13.7051	6.41	3	6		0			8.71681	5.38	2	3	13.0676	13.85	2	2	2.82486	5.64	1	1	5.69177	6.15	1
P08493	Matrix Gla protein OS=Homo sapiens OX=9606 GN=MGP PE=1 SV=2 - [MGP_HUMAN]	32.04	2	3	3	76	0	0	464934	0	0	736440818	0	0	0	9.37011e+06	0	383531		0				0				0			47.0272	32.04	3	16		0				0			14.6753	23.3	2	4		0
P11234	Ras-related protein Ral-B OS=Homo sapiens OX=9606 GN=RALB PE=1 SV=1 - [RALB_HUMAN]	32.04	3	4	6	13	0	0	0	2.6341e+07	9.7331e+07	0	244464246	2.33295e+08	0	0	0	0					2.29483	5.34	1	1		0							6.26298	11.17	2	2	8.01895	13.59	2	2		0			23.1567	26.7	5
P49915	GMP synthase [glutamine-hydrolyzing] OS=Homo sapiens OX=9606 GN=GMPS PE=1 SV=1 - [GUAA_HUMAN]	32.03	2	18	18	72	0	0	0	1.05273e+09	9.54078e+08	7.611e+07	7.10476e+08	8.71608e+08	21318279	2.79139e+06	242624	0	18.2963	12.12	6	6		0				0				0			56.3882	22.66	12	13	58.5621	22.51	11	14	12.7328	6.78	3	3	41.2606	18.04	10
Q9Y3F4	Serine-threonine kinase receptor-associated protein OS=Homo sapiens OX=9606 GN=STRAP PE=1 SV=1 - [STRAP_HUMAN]	32	2	8	8	40	893703	1.24318e+06	0	7.19797e+08	3.80762e+08	1.75221e+08	5.58941e+08	1.20849e+09	1.51164e+08	0	1.02374e+06	0	3.29494	3.71	1	1	2.56123	5.14	1	1	5.5558	5.14	1	2	2.22085	5.14	1	1	29.5103	24.57	6	7	18.8718	20	5	5	11.0764	12.57	3	3	18.8092	19.71	5
O95861-4	Isoform 4 of 3'(2'),5'-bisphosphate nucleotidase 1 OS=Homo sapiens OX=9606 GN=BPNT1 - [BPNT1_HUMAN]	31.99	4	6	6	21	0	0	0	1.07609e+09	8.9109e+08	1.73137e+08	438920958	5.84179e+08	1.97533e+08	0	0	0		0								0							24.7833	27.57	5	6	20.8059	23.53	5	6	8.90235	13.24	2	2	3.04703	4.04	1
Q14011	Cold-inducible RNA-binding protein OS=Homo sapiens OX=9606 GN=CIRBP PE=1 SV=1 - [CIRBP_HUMAN]	31.98	2	5	5	8	1.57689e+07	0	0	3.22223e+08	0	0	1.31878e+07	0	0	1.1232e+06	0	7.84537e+06	4.66145	12.21	1	1	3.3587	8.14	1	1						0			9.88556	13.37	2	2		0				0			3.01476	8.14	1
Q9H223	EH domain-containing protein 4 OS=Homo sapiens OX=9606 GN=EHD4 PE=1 SV=1 - [EHD4_HUMAN]	31.98	3	11	14	34	3.34124e+06	338858	274094	5.6149e+07	1.02705e+08	0	9.00727e+07	4.32415e+07	0	200389	291148	1.10666e+06		0			8.54708	5.91	3	3	3.48619	2.77	1	1	4.97697	2.77	1	2	9.60944	6.47	2	2	5.85496	4.62	2	2	3.35111	3.33	1	1	19.4556	13.68	6
P05067-11	Isoform 11 of Amyloid-beta A4 protein OS=Homo sapiens OX=9606 GN=APP - [A4_HUMAN]	31.9	11	24	25	357	1.12875e+08	7.62159e+07	3.08978e+06	1.77896e+10	1.74403e+10	5.15618e+09	16808840124	1.69714e+10	2796431276	2.09668e+06	1.98411e+08	4.82336e+07	26.6144	13.4	7	8	44.2168	10.86	7	16	62.8842	10.86	7	23	8.02772	3.22	2	3	209.848	27.75	21	52	207.407	26.41	19	56	84.4634	19.97	12	20	155.743	23.73	17
P15586	N-acetylglucosamine-6-sulfatase OS=Homo sapiens OX=9606 GN=GNS PE=1 SV=3 - [GNS_HUMAN]	31.88	2	12	12	35	0	0	0	1.09138e+09	1.03762e+09	247361023	1.38243e+09	1.64171e+09	450441280	0	0	0		0				0				0				0			35.3881	19.93	7	9	25.2107	16.3	7	8	5.18016	4.35	2	2	22.8044	14.13	6
O43768-6	Isoform 6 of Alpha-endosulfine OS=Homo sapiens OX=9606 GN=ENSA - [ENSA_HUMAN]	31.86	9	4	4	6	0	0	0	74256291	367037276	0	104083485	2.74486e+07	0	0	0	0						0				0				0			7.44866	30.97	2	2	8.31416	30.09	2	2		0			4.75108	14.16	1
P08243-2	Isoform 2 of Asparagine synthetase [glutamine-hydrolyzing] OS=Homo sapiens OX=9606 GN=ASNS - [ASNS_HUMAN]	31.85	3	13	13	60	0	0	0	9.01881e+08	1796424420	0	208706851	7.94785e+08	0	1.48065e+06	1.90515e+07	0	29.5683	23.89	9	9		0				0				0			54.1332	26.67	10	15	38.8356	17.41	7	10		0			23.5218	17.78	7
P63313	Thymosin beta-10 OS=Homo sapiens OX=9606 GN=TMSB10 PE=1 SV=2 - [TYB10_HUMAN]	31.82	1	2	2	10	0	0	0	7.8601e+08	1.13709e+09	307739110	5.05667e+08	338179841	296567656	0	0	0		0															4.85041	31.82	1	1	10.4819	31.82	2	3	4.50776	31.82	1	1	4.57573	31.82	1
O15400-2	Isoform 2 of Syntaxin-7 OS=Homo sapiens OX=9606 GN=STX7 - [STX7_HUMAN]	31.8	2	6	6	24	0	0	0	0	415172606	0	132074916	1.50389e+08	0	6.8368e+06	382074	0					5.05119	11.72	2	2	5.3346	11.72	2	2		0			7.56791	12.13	2	2	8.07428	11.72	2	2		0			4.36503	6.28	1
P55209-2	Isoform 2 of Nucleosome assembly protein 1-like 1 OS=Homo sapiens OX=9606 GN=NAP1L1 - [NP1L1_HUMAN]	31.79	3	9	11	168	1.9765e+08	1.78656e+08	8648058	5.30513e+09	3.71254e+09	266059421	4.76927e+09	4.4904e+09	292064656	1.97091e+07	3.51129e+08	5.1345e+07	46.9178	26.63	8	14	44.5567	15.22	4	14	31.1219	15.22	4	10	4.08368	4.89	1	1	65.2249	23.91	8	18	59.0749	23.64	6	16	5.12834	4.89	1	1	59.8854	23.91	8
P62263	40S ribosomal protein S14 OS=Homo sapiens OX=9606 GN=RPS14 PE=1 SV=3 - [RS14_HUMAN]	31.79	1	6	6	66	3.88015e+06	0	0	1.5361e+08	68719077	0	148506232	163691604	0	149137608	1.813e+06	0	12.78	23.18	3	3	45.522	29.8	4	12	25.7055	29.8	3	7		0			14.9582	15.23	3	3	6.47358	13.91	1	1		0			6.23247	13.91	1
Q8WVY7	Ubiquitin-like domain-containing CTD phosphatase 1 OS=Homo sapiens OX=9606 GN=UBLCP1 PE=1 SV=2 - [UBCP1_HUMAN]	31.76	1	13	13	39	0	0	0	155150385	2.83658e+08	43300865	195383293	2.1319e+08	3.92672e+07	0	0	0	5.36818	5.97	2	2		0				0				0			34.7472	23.58	6	9	24.3578	21.07	6	7	3.45913	4.4	1	1	12.5641	14.78	4
P49720	Proteasome subunit beta type-3 OS=Homo sapiens OX=9606 GN=PSMB3 PE=1 SV=2 - [PSB3_HUMAN]	31.71	1	5	5	24	0	0	0	1.74355e+09	1.7708e+09	1347570498	1.75633e+09	1.64681e+09	1.0059e+09	0	0	0														0			21.6755	31.71	4	6	23.4655	30.73	4	6	3.57108	7.8	1	1	19.0838	23.41	3
Q6PCB0	von Willebrand factor A domain-containing protein 1 OS=Homo sapiens OX=9606 GN=VWA1 PE=1 SV=1 - [VWA1_HUMAN]	31.69	2	8	8	21	0	1.41853e+07	0	9.35668e+07	8.16328e+07	3.22524e+07	2.71719e+08	2.34e+08	0	0	5.12885e+06	8.49821e+06						0			2.31015	1.8	1	1		0			16.9082	14.61	4	4	14.2901	11.91	2	2	14.8258	13.71	3	3	14.5468	10.56	3
P49321-2	Isoform 2 of Nuclear autoantigenic sperm protein OS=Homo sapiens OX=9606 GN=NASP - [NASP_HUMAN]	31.63	4	10	10	40	303858	0	0	1.56712e+09	1349148190	1.85451e+08	4.61643e+08	1.30801e+09	9.99166e+07	3.20643e+06	1.97284e+07	2.07954e+06	3.18414	2.23	1	1	2.29109	2	1	1	2.4529	2	1	1		0			40.9865	18.04	6	10	26.4908	12.25	4	8	9.75824	7.8	3	3	9.91684	5.12	2
P62701	40S ribosomal protein S4, X isoform OS=Homo sapiens OX=9606 GN=RPS4X PE=1 SV=2 - [RS4X_HUMAN]	31.56	3	8	8	8	0	0	0	39342438	6.82082e+07	0	1.94717e+08	0	0	4516218	0	0	2.66836	4.18	1	1		0				0				0			2.33732	3.8	1	1	7.0183	7.98	2	2		0			4.13489	4.94	1
Q14118	Dystroglycan OS=Homo sapiens OX=9606 GN=DAG1 PE=1 SV=2 - [DAG1_HUMAN]	31.51	1	22	22	206	393829	1.32602e+07	1.74961e+07	8958429753	6926574014	4043373678	4.93567e+09	8352603062	3.90042e+09	4.52741e+07	718194	0	15.495	5.81	3	4	7.92699	2.46	2	3	22.5506	4.13	3	8	17.3625	4.25	3	6	93.5059	26.7	16	23	135.68	28.38	18	34	88.9724	15.53	11	22	128.58	30.84	20
P09238	Stromelysin-2 OS=Homo sapiens OX=9606 GN=MMP10 PE=1 SV=1 - [MMP10_HUMAN]	31.51	2	15	15	51	363014	373695	0	4.61925e+08	1.17149e+09	0	2.19766e+09	914231881	142354137	0	930607	0					7.41128	5.88	3	3	15.5644	9.24	4	6		0			21.5849	13.24	6	7	20.4733	14.71	6	6		0			52.8978	25.42	12
Q9BWS9-3	Isoform 3 of Chitinase domain-containing protein 1 OS=Homo sapiens OX=9606 GN=CHID1 - [CHID1_HUMAN]	31.49	3	10	10	48	163417	505703	6.81378e+06	3.82701e+08	3.83341e+08	7.76275e+08	4.91632e+08	6.7757e+08	4.58584e+08	0	0	2.24617e+06		0			2.40569	3.87	1	1	3.18518	3.87	1	1	9.06288	7.18	2	3	14.5947	15.19	4	4	29.0741	22.38	7	7	48.8863	24.59	7	10	25.5869	20.44	6
Q8WW12	PEST proteolytic signal-containing nuclear protein OS=Homo sapiens OX=9606 GN=PCNP PE=1 SV=2 - [PCNP_HUMAN]	31.46	3	4	4	19	0	0	0	1.35183e+07	0	0	0	0	0	2.0545e+07	302317	0		0			5.3925	7.3	1	2	2.90928	7.3	1	1	2.28375	7.3	1	1	3.32488	6.74	1	1		0				0				0
Q9NZL9	Methionine adenosyltransferase 2 subunit beta OS=Homo sapiens OX=9606 GN=MAT2B PE=1 SV=1 - [MAT2B_HUMAN]	31.44	5	8	8	27	0	0	0	649333080	3.33775e+08	2.87794e+07	2.79994e+08	1.29416e+08	63605110	0	0	0		0				0				0				0			6.8789	7.19	2	2	28.9072	31.44	8	8	7.31657	7.49	2	2	22.4324	25.15	6
Q9NXG2	THUMP domain-containing protein 1 OS=Homo sapiens OX=9606 GN=THUMPD1 PE=1 SV=2 - [THUM1_HUMAN]	31.44	1	6	6	14	0	0	0	4.26254e+07	2.68858e+08	0	3.1122e+07	83956430	1.37682e+07	0	0	0	4.47807	6.8	1	1		0				0				0			5.20641	6.52	2	2	19.5738	21.53	4	4		0			8.3128	9.63	3
P15291-2	Isoform Short of Beta-1,4-galactosyltransferase 1 OS=Homo sapiens OX=9606 GN=B4GALT1 - [B4GT1_HUMAN]	31.43	2	7	8	48	0	0	0	817189344	8.13138e+08	5.06961e+08	2.43076e+09	2.70638e+09	3.93969e+08	1.01563e+06	0	0	14.9411	16.62	4	4		0			2.35471	2.08	1	1		0			16.6917	7.27	2	5	14.6505	8.31	3	5	27.7698	26.23	6	7	37.6996	29.35	7
P56537	Eukaryotic translation initiation factor 6 OS=Homo sapiens OX=9606 GN=EIF6 PE=1 SV=1 - [IF6_HUMAN]	31.43	2	5	5	79	230449	6.87541e+06	0	2.04886e+09	7.64147e+09	7.56943e+08	1.3922e+09	1.37599e+09	1.97457e+08	166946	1.07155e+06	0	24.766	21.63	4	7	7.59153	17.14	3	3	25.8408	27.35	4	7		0			40.239	21.63	4	9	46.1732	21.63	4	10	8.93476	13.06	2	2	13.1575	17.14	3
Q13561	Dynactin subunit 2 OS=Homo sapiens OX=9606 GN=DCTN2 PE=1 SV=4 - [DCTN2_HUMAN]	31.42	3	10	10	50	0	1.05266e+07	0	381144921	3.47893e+08	0	3.60297e+08	4.84843e+08	0	399046	1.3674e+07	0	18.1345	13.72	4	5	3.9919	3.99	1	1	9.46274	5.99	2	3		0			16.6668	16.46	4	4	29.8832	26.43	7	8		0			16.2272	14.71	4
P35998	26S proteasome regulatory subunit 7 OS=Homo sapiens OX=9606 GN=PSMC2 PE=1 SV=3 - [PRS7_HUMAN]	31.41	2	12	12	25	298623	0	0	2.29488e+08	3.21684e+08	0	1.92157e+08	1.40738e+08	0	1.15812e+07	963658	0		0			2.65677	2.54	1	1		0				0			24.5604	18.01	6	6	26.7572	21.25	7	7		0			15.5011	10.16	5
Q9NRN7	L-aminoadipate-semialdehyde dehydrogenase-phosphopantetheinyl transferase OS=Homo sapiens OX=9606 GN=AASDHPPT PE=1 SV=2 - [ADPPT_HUMAN]	31.39	2	8	8	20	0	0	0	2.36215e+08	2.57593e+08	0	7.08054e+07	1.32845e+08	0	0	0	0		0				0				0				0			20.8625	25.24	6	6	21.1148	15.86	5	7		0			8.92033	10.68	3
Q9NUJ1	Mycophenolic acid acyl-glucuronide esterase, mitochondrial OS=Homo sapiens OX=9606 GN=ABHD10 PE=1 SV=1 - [ABHDA_HUMAN]	31.37	3	8	8	11	0	0	0	0	1.99512e+08	0	3.20518e+07	4.26157e+07	0	0	2.68115e+06	0	2.98766	6.54	1	1		0				0				0			4.38493	3.92	1	1	15.6426	12.75	4	4		0			8.07985	11.44	2
Q9P0L0	Vesicle-associated membrane protein-associated protein A OS=Homo sapiens OX=9606 GN=VAPA PE=1 SV=3 - [VAPA_HUMAN]	31.33	2	5	6	51	1.7111e+06	1.54285e+06	0	3596744894	4.5151e+09	7.68974e+07	2.65649e+09	1.77261e+09	0	412923	4.77816e+06	0	11.0756	11.24	2	3	3.25411	5.62	1	1	11.241	10.44	2	4		0			37.03	26.91	5	9	24.4819	26.91	4	6	8.25535	11.24	2	2	18.915	19.28	4
Q04917	14-3-3 protein eta OS=Homo sapiens OX=9606 GN=YWHAH PE=1 SV=4 - [1433F_HUMAN]	31.3	1	7	11	67	0	1.46544e+07	7.86837e+06	6.06986e+09	3.14325e+09	4.06048e+08	2.24536e+09	1.01553e+09	433549923	7.70508e+06	1.12474e+07	2.74589e+06	5.69057	8.13	2	2	4.72154	8.94	2	2	14.3523	15.85	4	6	3.01543	4.07	1	1	43.3922	20.73	5	14	21.0269	17.48	4	7	10.069	13.01	3	3	22.1632	13.01	4
Q9BX68	Histidine triad nucleotide-binding protein 2, mitochondrial OS=Homo sapiens OX=9606 GN=HINT2 PE=1 SV=1 - [HINT2_HUMAN]	31.29	1	3	3	11	0	17245067	0	388630382	161498394	0	99908602	318900946	0	0	0	0	5.4366	9.2	1	2		0			4.96992	12.27	1	1					8.41409	19.02	2	2	8.65705	22.09	2	2		0			4.48281	9.82	1
Q9UBC2-4	Isoform 4 of Epidermal growth factor receptor substrate 15-like 1 OS=Homo sapiens OX=9606 GN=EPS15L1 - [EP15R_HUMAN]	31.28	4	13	13	31	0	975960	0	9.55094e+07	1.70018e+08	1.33169e+07	5.6939e+07	7.73342e+07	21223954	1.68055e+06	482198	0		0			2.40317	3	1	1	2.65361	3	1	1					20.2748	14.14	5	5	36.4036	22.3	9	9	2.48159	1.66	1	1	12.4326	7.99	3
O00469-2	Isoform 2 of Procollagen-lysine,2-oxoglutarate 5-dioxygenase 2 OS=Homo sapiens OX=9606 GN=PLOD2 - [PLOD2_HUMAN]	31.27	2	1	18	87	0	0	727425	7.55664e+08	9.27389e+08	7.14445e+08	1.27638e+09	9.90005e+08	1.31464e+09	2.45786e+06	0	334375	7.09157	3.96	2	2	8.20247	3.43	2	3	6.85406	3.43	2	2	14.8752	6.07	3	5	36.2371	18.21	9	9	38.286	19.26	10	10	15.2569	7.39	4	4	34.5293	16.49	9
Q99471	Prefoldin subunit 5 OS=Homo sapiens OX=9606 GN=PFDN5 PE=1 SV=2 - [PFD5_HUMAN]	31.17	2	4	4	12	0	0	0	116604412	2.26501e+08	38742355	312899050	925277064	30823865	1.60292e+07	404444	0		0				0				0				0			8.05004	9.74	1	2	11.4045	19.48	2	3	3.80346	9.74	1	1	4.23585	9.74	1
O76061	Stanniocalcin-2 OS=Homo sapiens OX=9606 GN=STC2 PE=1 SV=1 - [STC2_HUMAN]	31.13	1	7	7	106	0	0	1.102e+06	201491104	9.99661e+08	7.15434e+09	6.77839e+08	2.60268e+09	1.39253e+10	2.17892e+06	1.11187e+06	328041	3.3751	5.3	1	1	9.15677	2.65	1	4	9.52006	2.65	1	4	37.8589	11.26	2	13	2.78766	2.98	1	1	22.502	16.89	3	5	61.8752	26.16	6	17	26.1369	28.48	6
P32929-3	Isoform 3 of Cystathionine gamma-lyase OS=Homo sapiens OX=9606 GN=CTH - [CGL_HUMAN]	31.1	3	9	9	26	0	0	0	2.39087e+08	1.18633e+09	0	7.90475e+07	2.2968e+08	5.63147e+06	0	0	0		0								0				0			21.7258	12.06	3	5	32.6236	27.35	8	9		0			14.6289	16.62	5
P30048-2	Isoform 2 of Thioredoxin-dependent peroxide reductase, mitochondrial OS=Homo sapiens OX=9606 GN=PRDX3 - [PRDX3_HUMAN]	31.09	2	8	8	61	0	0	0	3656936912	3.56964e+09	292933462	1.68573e+09	2197710448	65105142	7.63532e+06	0	0	6.29471	10.92	2	2		0			4.70961	4.2	1	2		0			62.1405	31.09	8	15	48.8965	31.09	7	14	9.06755	13.87	3	3	34.28	21.01	4
P22102	Trifunctional purine biosynthetic protein adenosine-3 OS=Homo sapiens OX=9606 GN=GART PE=1 SV=1 - [PUR2_HUMAN]	31.09	2	25	25	67	0	0	0	1.11956e+09	1.22485e+09	0	8.0073e+08	7.7713e+08	0	5.46764e+06	1.3786e+07	0	18.149	7.92	5	5		0			4.88193	2.28	2	2		0			83.1248	22.18	16	20	46.5576	13.66	11	13		0			29.4013	9.6	7
Q16658	Fascin OS=Homo sapiens OX=9606 GN=FSCN1 PE=1 SV=3 - [FSCN1_HUMAN]	31.03	1	12	12	49	0	0	0	4.04234e+08	7.56e+08	1.55196e+08	3.12315e+08	515340689	1.33179e+08	2.85884e+07	0	0	6.06116	6.09	2	2		0				0				0			26.8257	18.26	7	8	22.403	13.59	6	7	17.0427	11.97	5	5	15.0192	11.36	5
Q6YP21-3	Isoform 3 of Kynurenine--oxoglutarate transaminase 3 OS=Homo sapiens OX=9606 GN=KYAT3 - [KAT3_HUMAN]	30.95	3	9	9	28	0	0	0	4.21266e+08	411215295	0	1.55273e+08	8.08829e+07	0	0	5.27654e+07	0	8.50654	10	2	2					2.63265	2.86	1	1					19.5989	18.57	6	6	20.3077	14.76	5	6	3.55281	2.86	1	1	18.7804	19.29	5
P42677	40S ribosomal protein S27 OS=Homo sapiens OX=9606 GN=RPS27 PE=1 SV=3 - [RS27_HUMAN]	30.95	2	3	3	11	0	0	0	0	685414728	0	2.60135e+08	0	0	0	0	0	4.26072	15.48	1	1	9.90249	28.57	2	4		0							3.47002	15.48	1	1	3.37691	15.48	1	1					3.18101	15.48	1
Q9Y2Z0-2	Isoform 2 of Protein SGT1 homolog OS=Homo sapiens OX=9606 GN=SUGT1 - [SGT1_HUMAN]	30.93	2	9	9	43	410023	581154	0	2.54237e+08	4.73691e+08	35922724	580053055	56731001	58548576	825853	1.13394e+06	0	12.8887	14.71	4	4	5.51435	8.41	2	2	5.3828	7.21	2	2		0			16.7045	17.42	4	4	12.3702	12.01	3	3	6.59754	8.71	2	2	14.855	16.22	4
P49591	Serine--tRNA ligase, cytoplasmic OS=Homo sapiens OX=9606 GN=SARS PE=1 SV=3 - [SYSC_HUMAN]	30.93	1	13	13	56	1.09893e+06	1.60906e+06	0	2.44375e+09	2.54765e+09	1.17606e+08	966047530	1.31277e+09	1.62953e+07	261618	1.08391e+07	0	13.0074	9.53	3	3	2.24726	1.75	1	1	2.56707	2.33	1	1		0			45.1064	20.62	7	10	63.7182	28.6	9	15	13.7006	9.92	4	4	31.3179	23.15	7
Q9UNM6	26S proteasome non-ATPase regulatory subunit 13 OS=Homo sapiens OX=9606 GN=PSMD13 PE=1 SV=2 - [PSD13_HUMAN]	30.85	2	8	8	21	0	0	0	3.7491e+07	4.31294e+07	0	137954261	1.47592e+08	0	0	0	0	5.71979	7.98	2	2		0				0				0			11.2144	13.03	3	3	11.1371	10.37	3	3	3.26927	4.79	1	1	22.0408	23.67	6
O95881	Thioredoxin domain-containing protein 12 OS=Homo sapiens OX=9606 GN=TXNDC12 PE=1 SV=1 - [TXD12_HUMAN]	30.81	1	4	4	15	0	0	0	4.69859e+08	1347309582	1.30864e+08	1.19856e+09	1.20694e+09	433306209	0	0	0																	7.76809	17.44	2	2	12.2698	25.58	3	4	2.99776	8.72	1	1	10.4865	17.44	2
P62244	40S ribosomal protein S15a OS=Homo sapiens OX=9606 GN=RPS15A PE=1 SV=2 - [RS15A_HUMAN]	30.77	1	4	4	14	0	496402	0	9.24615e+07	1.28033e+08	0	1.19959e+08	1.34884e+08	0	387195	462951	0		0			2.26934	6.92	1	1	2.42629	6.92	1	1		0			7.26404	16.92	2	2	8.02333	20	3	3					5.25369	13.08	2
Q06481-2	Isoform 2 of Amyloid-like protein 2 OS=Homo sapiens OX=9606 GN=APLP2 - [APLP2_HUMAN]	30.69	6	22	23	396	7.5326e+07	4.32299e+07	0	17461643553	1.77755e+10	3.45996e+08	2.8559e+10	1.72638e+10	1.28557e+08	4.47912e+07	4.64772e+07	0	32.5781	15.7	8	9	66.8541	15.84	9	24	85.6223	15.84	9	30	4.78096	1.13	1	2	232.855	22.77	13	56	236.67	27.58	16	60	18.7904	8.06	4	5	284.39	28.15	17
P30084	Enoyl-CoA hydratase, mitochondrial OS=Homo sapiens OX=9606 GN=ECHS1 PE=1 SV=4 - [ECHM_HUMAN]	30.69	1	11	11	55	2.91296e+06	2.31318e+07	0	1.70222e+09	1.07051e+09	5.81122e+07	1.40789e+09	8.31697e+08	6.42694e+07	55508275	1.13947e+06	0	13.7373	14.48	3	4	3.92693	7.24	1	1	7.67723	10.34	2	2		0			48.2284	30.69	9	14	39.0262	26.9	7	11	7.17149	7.59	2	2	25.479	24.14	6
P46060	Ran GTPase-activating protein 1 OS=Homo sapiens OX=9606 GN=RANGAP1 PE=1 SV=1 - [RAGP1_HUMAN]	30.66	1	18	18	108	3.15521e+06	2.81397e+06	0	658760425	9.49192e+08	1.91378e+06	5.24758e+08	7.33927e+08	5.79825e+07	1.21076e+06	3.315e+07	0	43.4698	19.25	11	12	22.4711	9.54	4	7	23.5507	6.47	3	8		0			38.7379	18.23	9	11	46.6783	20.78	10	13	3.08447	2.04	1	1	36.8009	18.06	9
P41227	N-alpha-acetyltransferase 10 OS=Homo sapiens OX=9606 GN=NAA10 PE=1 SV=1 - [NAA10_HUMAN]	30.64	3	7	7	18	0	0	0	2.0441e+08	6.8092e+07	0	1.06155e+08	6.31194e+07	0	0	0	0	8.15512	12.34	2	2		0			2.21208	4.26	1	1		0			13.6254	14.47	2	3	15.7754	25.11	4	4		0			12.8144	20.85	4
P18754	Regulator of chromosome condensation OS=Homo sapiens OX=9606 GN=RCC1 PE=1 SV=1 - [RCC1_HUMAN]	30.64	2	9	9	34	0	0	0	464592037	3.90919e+08	0	2.15267e+08	1.18745e+10	0	1.08966e+06	0	0	5.94938	5.23	2	2		0			2.50391	4.51	1	1		0			31.4633	22.8	5	7	23.1633	19.95	5	6	4.86225	4.51	1	1	18.2525	17.81	5
P26583	High mobility group protein B2 OS=Homo sapiens OX=9606 GN=HMGB2 PE=1 SV=2 - [HMGB2_HUMAN]	30.62	1	11	13	201	140852	119703	0	6.05181e+09	8.42225e+09	8.29437e+08	4.35246e+09	5.60009e+09	2.6691e+08	0	0	0	43.3009	18.66	5	13	13.1375	11.48	2	5	17.8417	11.96	3	7		0			83.3323	20.57	9	22	129.381	30.62	11	33	36.3414	20.1	6	10	66.9579	20.57	9
P25774-2	Isoform 2 of Cathepsin S OS=Homo sapiens OX=9606 GN=CTSS - [CATS_HUMAN]	30.6	2	7	7	27	0	0	0	8.07886e+08	1356504265	0	1248072033	1.63585e+09	0	0	0	0		0				0				0							26.9713	20.64	4	7	19.8852	21	4	6		0			24.6301	19.57	5
Q99873-2	Isoform 2 of Protein arginine N-methyltransferase 1 OS=Homo sapiens OX=9606 GN=PRMT1 - [ANM1_HUMAN]	30.55	6	11	11	75	0	0	0	2.20581e+09	1.67596e+09	6.05582e+08	9.18272e+08	1.24857e+09	1.92334e+08	369340	1.87056e+06	0	20.3691	17.87	5	6		0				0							53.9047	27.09	9	14	50.5079	27.38	8	13	30.5225	20.75	5	7	34.9988	19.88	6
O43242	26S proteasome non-ATPase regulatory subunit 3 OS=Homo sapiens OX=9606 GN=PSMD3 PE=1 SV=2 - [PSMD3_HUMAN]	30.52	2	14	14	32	2.36532e+06	1.21682e+06	0	2.92734e+08	1.93239e+08	0	121008179	1.91164e+08	0	637958	479241	0	3.09434	2.25	1	1	5.0101	4.87	2	2	2.61484	2.06	1	1		0			16.3853	10.49	4	4	22.0865	14.61	6	6	2.38435	3	1	1	16.7205	11.99	5
P10768	S-formylglutathione hydrolase OS=Homo sapiens OX=9606 GN=ESD PE=1 SV=2 - [ESTD_HUMAN]	30.5	1	7	7	43	0	0	0	7.41714e+08	1.49082e+09	8.5218e+07	8.24655e+07	183490732	90541628	0	0	0		0				0			2.26653	4.26	1	1					43.5406	28.01	6	10	38.8139	22.7	5	10	8.73261	12.41	2	2	31.6043	20.57	4
O15347	High mobility group protein B3 OS=Homo sapiens OX=9606 GN=HMGB3 PE=1 SV=4 - [HMGB3_HUMAN]	30.5	1	11	12	68	914796	0	0	1.67955e+09	3.34754e+09	102940792	8.31677e+08	6.18093e+08	0	0	2.36342e+06	0	5.94075	13	2	2	15.9092	19.5	3	6	14.7811	13	2	5	2.34524	6.5	1	1	43.3609	24.5	8	12	43.0212	30.5	10	11	3.80286	6.5	1	1	19.9524	21.5	5
P31689	DnaJ homolog subfamily A member 1 OS=Homo sapiens OX=9606 GN=DNAJA1 PE=1 SV=2 - [DNJA1_HUMAN]	30.48	12	9	10	37	0	1.22752e+07	3.34349e+07	8.28403e+07	1.05045e+08	70834965	1.49338e+08	5.94849e+07	0	227744	2.37592e+07	2.30592e+07	4.48424	6.3	1	1	3.21723	3.27	1	1	16.8595	15.37	3	4	24.0309	15.11	3	6	4.39215	4.79	1	1	14.6194	8.06	3	4	6.40152	5.54	2	2	6.0036	5.54	2
P49588	Alanine--tRNA ligase, cytoplasmic OS=Homo sapiens OX=9606 GN=AARS PE=1 SV=2 - [SYAC_HUMAN]	30.48	2	25	25	92	325250	6.36262e+06	0	8.70926e+08	1.09936e+09	4.98657e+07	3.09559e+08	246349658	174552626	1.65883e+07	1.53891e+07	0	21.5841	9.5	6	6	6.83159	2.69	2	3	12.4744	3.93	3	4		0			65.3943	16.94	14	17	65.3891	16.01	11	17	16.9968	5.68	4	5	41.5214	14.77	10
P26196	Probable ATP-dependent RNA helicase DDX6 OS=Homo sapiens OX=9606 GN=DDX6 PE=1 SV=2 - [DDX6_HUMAN]	30.43	1	9	9	28	0	0	0	484729339	4.84762e+08	5.49823e+07	4.62585e+08	535001775	0	0	400525	0		0				0				0				0			31.9162	19.05	6	8	26.5906	17.6	5	6	3.55756	3.93	1	1	16.8745	15.53	5
P62857	40S ribosomal protein S28 OS=Homo sapiens OX=9606 GN=RPS28 PE=1 SV=1 - [RS28_HUMAN]	30.43	1	2	2	55	1.10879e+08	2.26013e+08	131115579	5290873014	6834050200	733826506	3104938902	3325461107	1.2924e+09	636449	3.66443e+08	6.48293e+07	8.33028	30.43	2	3	18.2472	30.43	2	7	19.5415	30.43	2	7	6.1024	30.43	2	2	4.21955	17.39	1	1	3.88144	17.39	1	1	6.98792	17.39	1	2	3.76307	17.39	1
P49593	Protein phosphatase 1F OS=Homo sapiens OX=9606 GN=PPM1F PE=1 SV=3 - [PPM1F_HUMAN]	30.4	2	9	9	23	0	0	0	3.35555e+08	1.54423e+08	0	177594759	1.88066e+08	0	0	657103	0	8.77374	11.45	3	3		0				0				0			30.1094	20.7	6	7	24.4109	17.62	6	6		0			3.49364	2.64	1
Q8WVM8	Sec1 family domain-containing protein 1 OS=Homo sapiens OX=9606 GN=SCFD1 PE=1 SV=4 - [SCFD1_HUMAN]	30.37	3	14	14	42	1.25148e+07	2.37914e+07	0	4.08922e+08	3.68798e+08	0	3.33345e+08	2.75878e+08	0	1.58287e+07	23605406	0	17.7119	10.28	5	5	10.4436	7.01	3	3	10.4857	7.01	3	3		0			26.9318	10.44	5	6	26.7771	12.62	5	6		0			9.40729	5.45	2
Q9H444	Charged multivesicular body protein 4b OS=Homo sapiens OX=9606 GN=CHMP4B PE=1 SV=1 - [CHM4B_HUMAN]	30.36	2	7	7	56	0	1.27732e+06	0	0	0	0	1.46966e+07	105548430	0	1.5001e+07	0	0	19.3944	23.21	5	6	15.8961	11.16	2	5	20.2686	18.3	3	6	6.84655	6.25	1	2		0				0				0			8.17069	13.39	2
P10321	HLA class I histocompatibility antigen, Cw-7 alpha chain OS=Homo sapiens OX=9606 GN=HLA-C PE=1 SV=3 - [1C07_HUMAN]	30.33	2	0	8	151	436357	351754	358392	4.75865e+09	6.79125e+09	1380981541	2919921246	5.99436e+09	553121232	3.98425e+06	582209	458043	39.3483	21.31	5	8	49.3571	10.11	2	11	63.3299	13.93	3	13	40.3913	9.02	2	8	54.1844	19.67	5	11	68.8557	27.87	7	15	29.1154	16.12	4	6	38.2542	27.87	7
Q9Y570	Protein phosphatase methylesterase 1 OS=Homo sapiens OX=9606 GN=PPME1 PE=1 SV=3 - [PPME1_HUMAN]	30.31	4	9	9	20	0	0	0	110852783	2.16483e+08	0	25699083	2.26781e+07	0	4.43601e+06	2.96223e+07	0	12.1762	13.47	2	2		0				0				0			13.5664	13.47	3	3	23.9774	20.21	6	6		0			2.81903	2.33	1
P61224-3	Isoform 3 of Ras-related protein Rap-1b OS=Homo sapiens OX=9606 GN=RAP1B - [RAP1B_HUMAN]	30.3	5	2	6	39	712271	1.17315e+06	1.90074e+06	1.9344e+08	250290100	2.04178e+08	679717410	5.95048e+08	8.10492e+07	0	0	1.1213e+06	3.84721	7.27	1	1	12.9137	15.15	2	5	17.7359	21.82	3	7	15.6378	21.82	4	6	10.1582	15.15	3	3	3.23736	6.67	1	1	6.55989	15.76	2	2	3.28003	6.67	1
P61247	40S ribosomal protein S3a OS=Homo sapiens OX=9606 GN=RPS3A PE=1 SV=2 - [RS3A_HUMAN]	30.3	1	8	8	41	0	0	0	5.79053e+08	2.92837e+07	0	2.20921e+08	2.51525e+08	0	1.60434e+08	0	0	11.7433	15.91	4	4	7.21385	6.44	2	3	6.97906	6.44	2	3		0			6.85951	9.47	2	2	15.6677	13.64	3	4		0			7.12745	4.92	1
P14854	Cytochrome c oxidase subunit 6B1 OS=Homo sapiens OX=9606 GN=COX6B1 PE=1 SV=2 - [CX6B1_HUMAN]	30.23	1	2	2	2	0	0	0	4.06326e+07	0	0	0	0	0	0	0	0		0				0				0				0			3.58385	12.79	1	1	2.99193	17.44	1	1		0
Q99614	Tetratricopeptide repeat protein 1 OS=Homo sapiens OX=9606 GN=TTC1 PE=1 SV=1 - [TTC1_HUMAN]	30.14	1	6	6	35	2.24801e+07	2.29749e+07	3.44518e+06	169797786	3.61026e+08	0	290350352	256485074	68074540	808590	1.89582e+07	19017373	23.2918	16.44	4	7	4.77563	6.85	1	1	4.67159	6.85	1	1	4.91721	6.85	1	1	3.1179	3.42	1	1	20.6741	25.68	5	5		0			2.80092	3.42	1
Q9NSA1	Fibroblast growth factor 21 OS=Homo sapiens OX=9606 GN=FGF21 PE=1 SV=1 - [FGF21_HUMAN]	30.14	1	3	3	7	0	0	0	0	0	32871622	0	0	4.16119e+08	0	0	0													4.20711	9.57	1	1						0			4.75689	9.57	1	1
Q9BT78-2	Isoform 2 of COP9 signalosome complex subunit 4 OS=Homo sapiens OX=9606 GN=COPS4 - [CSN4_HUMAN]	30.11	2	8	8	26	0	0	0	5.61729e+07	1.9622e+08	2.87114e+07	2.05513e+08	2.25075e+08	0	0	0	0		0				0				0				0			8.2589	4.83	1	2	23.5089	22.16	6	7	9.81135	10.8	3	3	29.1559	27.56	7
Q9BRG1	Vacuolar protein-sorting-associated protein 25 OS=Homo sapiens OX=9606 GN=VPS25 PE=1 SV=1 - [VPS25_HUMAN]	30.11	1	4	4	16	0	0	0	45173179	23138462	0	42661421	53907000	0	829128	0	0	2.71484	5.68	1	1	2.35542	5.68	1	1	4.5509	5.68	1	2		0			8.75271	19.32	2	2	4.128	10.8	1	1		0			4.09937	10.8	1
P63172	Dynein light chain Tctex-type 1 OS=Homo sapiens OX=9606 GN=DYNLT1 PE=1 SV=1 - [DYLT1_HUMAN]	30.09	1	2	2	9	0	0	0	2.40654e+08	0	0	320747597	0	4.11868e+06	0	0	0																	13.0777	30.09	2	3	2.95827	14.16	1	1	4.26359	14.16	1	1	7.68697	14.16	1
O43488	Aflatoxin B1 aldehyde reductase member 2 OS=Homo sapiens OX=9606 GN=AKR7A2 PE=1 SV=3 - [ARK72_HUMAN]	30.08	3	8	8	18	0	0	0	5.81178e+08	6.31713e+08	26566021	145446064	1.80923e+08	0	0	0	0	3.16757	3.34	1	1		0				0				0			23.9156	24.51	6	6	13.8949	14.21	4	4	7.49837	8.36	2	2	8.45608	8.36	2
Q5JS54	Proteasome assembly chaperone 4 OS=Homo sapiens OX=9606 GN=PSMG4 PE=1 SV=2 - [PSMG4_HUMAN]	30.08	3	2	2	5	0	0	0	262700662	346700244	0	1.44599e+08	0	0	0	0	0														0			5.15379	20.33	1	1	9.53999	30.08	2	2					9.43716	30.08	2
Q969H8	Myeloid-derived growth factor OS=Homo sapiens OX=9606 GN=MYDGF PE=1 SV=1 - [MYDGF_HUMAN]	30.06	1	4	4	22	0	0	0	2598046384	7.58443e+08	103631999	7.97541e+08	8.26424e+08	8.32635e+06	0	595302	0						0								0			12.2525	8.67	1	3	21.0461	30.06	4	6	4.30641	8.67	1	1	18.0413	20.81	3
Q92841	Probable ATP-dependent RNA helicase DDX17 OS=Homo sapiens OX=9606 GN=DDX17 PE=1 SV=2 - [DDX17_HUMAN]	30.04	4	15	19	83	477624	1.05997e+06	0	8.61415e+08	7.45045e+08	6.2983e+07	206438050	5.02495e+08	0	1.19678e+06	570018	602031	14.5375	6.04	4	5	16.669	6.58	4	7	24.0762	5.35	3	8		0			43.0434	20.16	11	13	34.3782	16.19	8	10	5.51673	3.16	2	2	15.208	8.23	5
Q96C19	EF-hand domain-containing protein D2 OS=Homo sapiens OX=9606 GN=EFHD2 PE=1 SV=1 - [EFHD2_HUMAN]	30	3	9	9	52	3.37692e+07	4.50527e+07	0	5.63968e+08	742456637	9.16882e+07	2.89059e+08	213730020	0	3.15989e+07	4.18332e+07	6.3257e+06	5.85212	9.17	2	2	14.0226	15.42	3	5	17.7477	19.17	4	6	2.44911	5	1	1	14.9099	21.67	4	4	13.6105	15.83	4	4	3.15512	5	1	1	13.0006	15	4
Q9UBQ6	Exostosin-like 2 OS=Homo sapiens OX=9606 GN=EXTL2 PE=1 SV=1 - [EXTL2_HUMAN]	30	1	7	7	40	0	0	0	1.04982e+09	6.59594e+08	1.30441e+09	8.00994e+08	1.08287e+09	1.62464e+09	0	0	0		0								0				0			17.8368	22.42	5	5	19.6428	21.52	5	5	28.0885	26.67	6	7	26.2661	23.03	5
P09603	Macrophage colony-stimulating factor 1 OS=Homo sapiens OX=9606 GN=CSF1 PE=1 SV=2 - [CSF1_HUMAN]	29.96	3	15	15	186	6.65863e+06	0	0	2.33727e+10	1.58948e+10	1410601741	7093770994	8.07433e+09	1.70823e+08	1.70651e+07	0	0	21.6432	11.19	4	6	3.25927	2.53	1	1		0				0			262.905	29.96	15	67	184.132	25.09	11	42	44.6569	12.64	6	11	83.1568	22.74	10
P52272-2	Isoform 2 of Heterogeneous nuclear ribonucleoprotein M OS=Homo sapiens OX=9606 GN=HNRNPM - [HNRPM_HUMAN]	29.96	2	15	15	67	320005	7.03445e+06	0	2.6306e+08	2.52035e+08	1.024e+07	132824707	324211471	0	1.11306e+07	1.19443e+07	0	11.9845	6.51	4	4	23.293	7.38	4	9	21.7141	9.7	5	8		0			11.0099	8.68	3	3	15.8202	8.97	4	4	6.64259	3.33	1	1	12.8031	7.09	3
P48723	Heat shock 70 kDa protein 13 OS=Homo sapiens OX=9606 GN=HSPA13 PE=1 SV=1 - [HSP13_HUMAN]	29.94	1	12	12	78	0	1.24112e+07	5.64366e+06	1.0798e+09	1983733431	249650179	2.82897e+09	3.18159e+09	1.45149e+09	0	1.97668e+07	0	2.42906	2.76	1	1		0			22.5549	13.16	5	7	9.65504	8.49	3	3	42.1703	20.38	7	11	24.866	13.8	5	7	9.41672	2.76	1	2	46.021	20.17	7
P68871	Hemoglobin subunit beta OS=Homo sapiens OX=9606 GN=HBB PE=1 SV=2 - [HBB_HUMAN]	29.93	5	4	4	139	0	0	0	1429644954	3.58062e+09	2.45288e+09	2576215066	7.56108e+08	3.22305e+09	0	0	0	22.672	29.93	4	8	33.526	6.12	1	13	30.0861	6.12	1	12	55.1592	14.97	2	21	8.57561	12.93	2	3	4.96073	6.12	1	2	2.80046	6.8	1	1	8.14577	12.93	2
P60520	Gamma-aminobutyric acid receptor-associated protein-like 2 OS=Homo sapiens OX=9606 GN=GABARAPL2 PE=1 SV=1 - [GBRL2_HUMAN]	29.91	1	2	3	4	0	0	0	0	0	22950276	6788249	1.79118e+07	0	0	0	0		0				0				0				0				0				0			2.98286	11.11	1	1	3.72426	12.82	1
P21741-2	Isoform 2 of Midkine OS=Homo sapiens OX=9606 GN=MDK - [MK_HUMAN]	29.89	2	3	3	26	0	0	0	0	602840052	8.68697e+08	0	0	341202680	0	0	0	3.30778	11.49	1	1		0								0			4.26277	18.39	1	1	3.51295	18.39	1	1	3.44904	18.39	1	1		0
Q96D15	Reticulocalbin-3 OS=Homo sapiens OX=9606 GN=RCN3 PE=1 SV=1 - [RCN3_HUMAN]	29.88	1	7	7	25	0	0	765105	19238046	1.73404e+07	393152924	2.51098e+07	86982252	1.05489e+09	0	0	360243		0				0				0			17.2864	13.41	4	6	12.9569	9.15	2	3	5.31711	4.88	1	1	9.01864	9.15	2	2	7.82207	9.15	2
P60891	Ribose-phosphate pyrophosphokinase 1 OS=Homo sapiens OX=9606 GN=PRPS1 PE=1 SV=2 - [PRPS1_HUMAN]	29.87	3	3	9	23	0	0	0	2.63462e+08	1.179e+08	0	1.3989e+08	1.94999e+08	0	0	0	0	5.72357	7.23	2	2		0			2.16079	2.2	1	1		0			16.7091	17.3	4	4	9.48711	11.32	3	3		0			13.281	15.41	4
P27694	Replication protein A 70 kDa DNA-binding subunit OS=Homo sapiens OX=9606 GN=RPA1 PE=1 SV=2 - [RFA1_HUMAN]	29.87	1	11	11	28	0	0	0	301651897	8.06174e+08	26924190	2.6315e+08	5.13989e+08	0	1.37677e+07	0	0	6.88014	4.38	2	2		0				0				0			27.8575	17.21	6	7	29.006	13.15	5	6	3.13228	1.95	1	1	14.4689	10.55	4
O00469	Procollagen-lysine,2-oxoglutarate 5-dioxygenase 2 OS=Homo sapiens OX=9606 GN=PLOD2 PE=1 SV=2 - [PLOD2_HUMAN]	29.85	1	1	18	87	0	0	727425	7.55664e+08	9.27389e+08	7.14445e+08	1.27638e+09	9.90005e+08	1.31464e+09	2.45786e+06	0	334375	7.09157	4.07	2	2	8.20247	3.53	2	3	6.85406	3.53	2	2	14.8752	6.24	3	5	36.2371	18.72	9	9	34.411	17.5	9	9	15.2569	7.6	4	4	38.9605	16.96	10
P84095	Rho-related GTP-binding protein RhoG OS=Homo sapiens OX=9606 GN=RHOG PE=1 SV=1 - [RHOG_HUMAN]	29.84	1	4	4	6	607669	1.54971e+06	0	0	0	0	4.43904e+08	544808112	0	0	0	0					3.8882	8.9	1	1	3.94056	9.95	1	1		0				0				0				0			6.39643	19.9	2
Q13765	Nascent polypeptide-associated complex subunit alpha OS=Homo sapiens OX=9606 GN=NACA PE=1 SV=1 - [NACA_HUMAN]	29.77	4	6	6	129	415300	293054	614661	2538965350	2.69086e+09	4.71752e+08	2.20306e+09	2.60972e+09	5.28917e+08	217786	1.82869e+07	1.41663e+06	20.8425	25.58	4	5	42.7901	19.53	3	13	38.7747	19.53	3	11	22.5842	19.53	3	6	20.3716	19.53	3	5	33.1893	25.58	4	9	15.682	25.58	4	4	35.7837	26.51	5
Q9NSC5-4	Isoform 4 of Homer protein homolog 3 OS=Homo sapiens OX=9606 GN=HOMER3 - [HOME3_HUMAN]	29.75	5	2	2	4	0	0	0	37839613	3.65668e+07	0	0	0	0	0	0	0						0								0			9.37619	29.75	2	2	9.23325	29.75	2	2
P50552	Vasodilator-stimulated phosphoprotein OS=Homo sapiens OX=9606 GN=VASP PE=1 SV=3 - [VASP_HUMAN]	29.74	1	10	10	42	0	0	0	5.36439e+08	619284200	3.1013e+08	6.83265e+08	1.16415e+09	2.18065e+08	1.60609e+07	0	0	10.3915	9.74	3	3		0				0							35.0616	10.26	4	8	32.806	26.58	8	9	10.3413	9.47	3	3	18.6677	16.32	5
Q7L2H7	Eukaryotic translation initiation factor 3 subunit M OS=Homo sapiens OX=9606 GN=EIF3M PE=1 SV=1 - [EIF3M_HUMAN]	29.68	2	8	9	26	0	0	0	2.37553e+08	9.06198e+08	0	233897581	1.51452e+08	37852216	0	0	0	4.94919	5.88	1	1		0				0				0			17.1865	17.11	4	5	33.6283	22.73	6	8		0			24.2827	20.59	5
P31942-3	Isoform 3 of Heterogeneous nuclear ribonucleoprotein H3 OS=Homo sapiens OX=9606 GN=HNRNPH3 - [HNRH3_HUMAN]	29.63	6	6	6	20	0	0	0	1.68172e+08	18056791	0	49276612	38587305	0	1.00344e+07	0	0	7.10327	9.09	2	2	3.51359	4.71	1	1	3.4564	4.71	1	1		0			4.52439	5.72	1	1	5.99895	3.37	1	2		0			9.12462	3.37	1
P51991	Heterogeneous nuclear ribonucleoprotein A3 OS=Homo sapiens OX=9606 GN=HNRNPA3 PE=1 SV=2 - [ROA3_HUMAN]	29.63	2	10	11	72	1.15209e+06	0	0	3.39459e+09	2.13026e+09	1.25059e+08	2.29714e+08	1.29736e+09	5.73589e+07	377562	1.82744e+06	500241	18.8814	15.87	4	6	5.51705	2.65	1	2	5.98237	2.65	1	2		0			23.677	14.81	5	6	18.796	13.23	5	6	12.4127	8.73	3	4	18.4381	15.61	5
P07814	Bifunctional glutamate/proline--tRNA ligase OS=Homo sapiens OX=9606 GN=EPRS PE=1 SV=5 - [SYEP_HUMAN]	29.63	1	34	35	131	0	0	0	1.02696e+09	1.45318e+09	1.66344e+08	7.45695e+08	1.25184e+09	2.56244e+07	4.6415e+06	495051	11005430	24.3564	5.62	6	7	5.3528	2.12	2	2	8.18082	2.71	3	3		0			100.101	19.11	19	25	115.441	21.89	24	28	16.5104	4.76	4	4	66.5932	15.01	15
P11233	Ras-related protein Ral-A OS=Homo sapiens OX=9606 GN=RALA PE=1 SV=1 - [RALA_HUMAN]	29.61	1	3	5	10	364343	0	0	2.6341e+07	85026863	0	2.56018e+07	0	0	5.64544e+06	512054	0		0			5.55396	12.14	2	2		0				0			6.26298	11.17	2	2	3.71399	5.83	1	1		0			7.94128	13.11	2
Q8N4Q1	Mitochondrial intermembrane space import and assembly protein 40 OS=Homo sapiens OX=9606 GN=CHCHD4 PE=1 SV=1 - [MIA40_HUMAN]	29.58	2	3	3	5	0	0	0	3.36022e+07	2.07332e+07	0	0	0	0	0	0	0		0				0				0				0			12.3128	29.58	2	2	14.3841	29.58	3	3		0				0
P27482	Calmodulin-like protein 3 OS=Homo sapiens OX=9606 GN=CALML3 PE=1 SV=2 - [CALL3_HUMAN]	29.53	1	2	3	5	0	2.30473e+06	0	0	0	0	0	0	0	0	0	0		0				0			2.5364	13.42	1	1		0			3.00738	13.42	1	1		0				0			2.90907	10.74	1
Q6NVY1	3-hydroxyisobutyryl-CoA hydrolase, mitochondrial OS=Homo sapiens OX=9606 GN=HIBCH PE=1 SV=2 - [HIBCH_HUMAN]	29.53	2	11	11	30	0	0	0	374432646	1.67258e+08	9.53508e+06	1.89772e+08	1.70992e+08	21732302	0	0	0	3.7919	3.11	1	1						0				0			27.3915	19.43	6	8	22.6274	19.43	7	7	2.84309	3.11	1	1	22.7654	19.17	6
Q53H82	Endoribonuclease LACTB2 OS=Homo sapiens OX=9606 GN=LACTB2 PE=1 SV=2 - [LACB2_HUMAN]	29.51	1	8	8	22	0	0	0	7.84851e+08	8.66678e+08	32324309	2.62608e+08	2.69739e+08	3.22774e+07	0	1.01251e+06	0	2.31977	3.13	1	1		0											22.0211	23.61	5	5	30.7705	16.32	5	7	2.36805	3.13	1	1	19.2382	12.85	4
Q9P258	Protein RCC2 OS=Homo sapiens OX=9606 GN=RCC2 PE=1 SV=2 - [RCC2_HUMAN]	29.5	1	12	12	46	0	0	0	1197269943	1.11262e+09	1.96963e+08	4.00397e+08	7.14983e+08	7.18805e+07	0	0	0	8.67475	5.36	2	3		0				0				0			36.5969	21.46	8	9	29.8586	11.69	7	9	25.9351	10.73	6	7	17.8251	8.24	5
Q96DC9	Ubiquitin thioesterase OTUB2 OS=Homo sapiens OX=9606 GN=OTUB2 PE=1 SV=2 - [OTUB2_HUMAN]	29.49	2	6	6	10	0	0	0	2.0185e+08	4.59173e+08	0	0	3.14459e+07	0	0	0	0		0				0											10.5857	14.96	2	2	22.3073	29.49	6	6						0
O00151	PDZ and LIM domain protein 1 OS=Homo sapiens OX=9606 GN=PDLIM1 PE=1 SV=4 - [PDLI1_HUMAN]	29.48	1	9	9	42	2.43016e+06	0	0	349705920	8.23031e+08	1.26633e+08	4.34502e+08	6.38759e+08	0	382228	459768	0	3.8816	4.56	1	1	2.41793	4.56	1	1	2.84628	4.56	1	1		0			3.88526	4.56	1	1	28.7071	26.44	7	7	6.56993	9.12	2	2	28.4286	26.44	7
P52926	High mobility group protein HMGI-C OS=Homo sapiens OX=9606 GN=HMGA2 PE=1 SV=1 - [HMGA2_HUMAN]	29.36	6	2	2	4	0	0	0	0	0	0	0	0	0	0	0	0	6.15341	29.36	2	2						0								0				0				0				0
O94985-2	Isoform 2 of Calsyntenin-1 OS=Homo sapiens OX=9606 GN=CLSTN1 - [CSTN1_HUMAN]	29.35	1	1	23	356	756685	804495	2163984	6.33798e+09	5.32459e+09	8603854580	9.22484e+09	1.03055e+10	1.04343e+10	2.79481e+07	6.20692e+07	9.44369e+07	26.6787	8.44	5	6	37.0247	6.59	6	13	68.1051	5.77	5	23	77.1707	6.59	6	26	143.033	17.1	14	32	100.472	13.18	10	27	144.021	18.54	14	37	168.122	24	15
P62241	40S ribosomal protein S8 OS=Homo sapiens OX=9606 GN=RPS8 PE=1 SV=2 - [RS8_HUMAN]	29.33	1	5	5	28	0	784179	0	1.67758e+08	1.23809e+08	0	1.00034e+08	1.18561e+08	0	265131	582794	0	6.31381	11.54	2	2	15.1003	11.54	2	5	13.6081	11.54	2	5					3.50502	6.25	1	1	7.435	12.5	2	2					11.392	19.71	3
O15355	Protein phosphatase 1G OS=Homo sapiens OX=9606 GN=PPM1G PE=1 SV=1 - [PPM1G_HUMAN]	29.3	1	11	11	32	5.87097e+06	0	0	3.27033e+08	5.42599e+08	0	2.26131e+08	3.75171e+08	1.89015e+07	3.82142e+06	21297153	0	6.16192	4.21	2	2	5.66718	4.95	2	2		0				0			12.7828	9.52	3	3	25.3386	14.47	6	6		0			6.23936	5.13	2
P17812	CTP synthase 1 OS=Homo sapiens OX=9606 GN=CTPS1 PE=1 SV=2 - [PYRG1_HUMAN]	29.27	2	13	14	42	0	419385	0	2.918e+08	3.807e+08	3.60191e+07	3.35467e+08	3.27988e+08	0	3.68489e+06	392846	0	4.83433	1.69	1	2	6.84139	1.69	1	3	14.4073	8.97	4	6		0			11.3807	6.94	3	3	17.9934	11	5	5	3.65493	3.55	1	1	37.0473	24.87	9
O94985	Calsyntenin-1 OS=Homo sapiens OX=9606 GN=CLSTN1 PE=1 SV=1 - [CSTN1_HUMAN]	29.26	1	1	23	358	756685	804495	2163984	6.33798e+09	5.32459e+09	8603854580	9.22484e+09	1.03055e+10	1.04343e+10	2.79481e+07	6.20692e+07	9.44369e+07	26.6787	8.36	5	6	37.0247	6.52	6	13	68.1051	5.71	5	23	77.1707	6.52	6	26	143.033	16.92	14	32	97.9947	12.13	9	26	151.993	18.55	14	40	167.974	23.96	15
Q93063	Exostosin-2 OS=Homo sapiens OX=9606 GN=EXT2 PE=1 SV=1 - [EXT2_HUMAN]	29.25	3	16	16	54	0	0	0	978560624	3.9277e+08	2.34033e+08	7.3166e+08	8.62957e+08	4.50669e+08	0	0	0		0				0				0				0			32.0187	15.04	9	9	43.6048	18.38	8	11	31.0644	12.53	7	8	25.4912	14.35	7
O95833	Chloride intracellular channel protein 3 OS=Homo sapiens OX=9606 GN=CLIC3 PE=1 SV=2 - [CLIC3_HUMAN]	29.24	1	5	5	10	0	0	0	71030610	163332506	0	164833393	1.50445e+08	0	0	0	0		0								0							12.6059	20.34	3	3	3.10236	5.93	1	1					10.6183	17.8	3
P18065	Insulin-like growth factor-binding protein 2 OS=Homo sapiens OX=9606 GN=IGFBP2 PE=1 SV=2 - [IBP2_HUMAN]	29.23	1	7	7	19	0	0	0	0	0	4.44935e+07	8.44021e+06	0	4.20345e+07	0	0	0	17.3477	5.54	3	6		0				0				0				0				0			7.33921	3.08	2	2	3.31596	2.77	1
Q9NVS9-3	Isoform 3 of Pyridoxine-5'-phosphate oxidase OS=Homo sapiens OX=9606 GN=PNPO - [PNPO_HUMAN]	29.22	3	6	6	21	0	0	0	233936860	5.73662e+08	0	161401169	1.08447e+08	0	0	0	0	15.2968	21.4	4	5		0				0				0			14.642	23.05	3	3	27.5422	21.4	4	6		0			14.7865	21.4	3
Q9Y316-2	Isoform 2 of Protein MEMO1 OS=Homo sapiens OX=9606 GN=MEMO1 - [MEMO1_HUMAN]	29.2	3	6	6	10	0	0	0	8.08805e+07	2.93934e+07	0	4.23752e+07	32317892	0	0	0	0		0				0				0				0			20.6796	15.69	3	4	6.92189	10.95	2	2		0			5.74368	7.3	2
Q92747	Actin-related protein 2/3 complex subunit 1A OS=Homo sapiens OX=9606 GN=ARPC1A PE=2 SV=2 - [ARC1A_HUMAN]	29.19	2	10	10	36	0	0	0	2.63921e+08	6.5147e+08	0	1.03304e+08	2.86016e+08	0	0	0	0	17.598	21.35	5	5	4.88059	2.7	1	2	10.0518	2.7	1	4		0			16.7765	5.14	3	4	26.1305	18.92	6	7		0			16.9619	12.7	4
Q96FW1	Ubiquitin thioesterase OTUB1 OS=Homo sapiens OX=9606 GN=OTUB1 PE=1 SV=2 - [OTUB1_HUMAN]	29.15	2	7	7	28	0	0	0	9.50675e+08	5.42674e+08	1.76333e+08	237077880	5.75126e+08	3.9251e+08	0	0	0		0				0			2.94817	5.54	1	1		0			24.0496	19.93	5	7	28.8142	23.62	6	8	14.2825	15.13	3	4	14.2602	13.65	3
O96019	Actin-like protein 6A OS=Homo sapiens OX=9606 GN=ACTL6A PE=1 SV=1 - [ACL6A_HUMAN]	29.14	3	8	8	20	0	0	0	8.47826e+08	6.05071e+08	88186216	4.55952e+08	4.08381e+08	32788625	0	0	0		0				0				0				0			28.5778	20.98	5	6	22.1036	20.51	6	6	3.67436	3.26	1	1	16.8614	14.22	3
P31153	S-adenosylmethionine synthase isoform type-2 OS=Homo sapiens OX=9606 GN=MAT2A PE=1 SV=1 - [METK2_HUMAN]	29.11	3	11	11	51	487235	341697	0	1.5293e+09	2897058055	8.02567e+07	1.54474e+09	1.76323e+09	1.60201e+08	0	691800	0		0			2.99215	3.8	1	1	3.41342	3.8	1	1		0			35.1687	15.19	6	10	34.5324	20.51	7	10	9.04808	4.56	2	3	30.6877	15.44	7
Q9H3K6	BolA-like protein 2 OS=Homo sapiens OX=9606 GN=BOLA2 PE=1 SV=1 - [BOLA2_HUMAN]	29.07	2	2	2	23	185009	396776	0	79599279	91443335	0	8.58448e+06	22865650	0	635047	440092	0	3.6543	18.6	1	1	7.26966	29.07	2	3	8.4649	18.6	1	3		0			10.4789	18.6	1	2	7.56949	29.07	2	2		0			9.94684	18.6	1
P04818	Thymidylate synthase OS=Homo sapiens OX=9606 GN=TYMS PE=1 SV=3 - [TYSY_HUMAN]	29.07	3	5	5	7	0	0	0	0	1.02352e+08	0	1.51286e+07	4.27718e+07	0	0	673452	0		0				0				0				0				0			13.8284	18.21	3	3		0			3.5327	4.47	1
P17612	cAMP-dependent protein kinase catalytic subunit alpha OS=Homo sapiens OX=9606 GN=PRKACA PE=1 SV=2 - [KAPCA_HUMAN]	29.06	3	5	11	22	0	0	0	508975962	7.55091e+08	0	2.3234e+08	575792897	0	0	0	0		0				0				0				0			25.5798	21.65	6	6	15.6035	14.81	4	4		0			17.1128	17.09	5
P08134	Rho-related GTP-binding protein RhoC OS=Homo sapiens OX=9606 GN=RHOC PE=1 SV=1 - [RHOC_HUMAN]	29.02	2	1	3	11	4.66243e+06	0	0	0	818407734	0	0	3.50632e+08	0	0	0	0	3.30975	8.81	1	1	8.17412	21.24	2	2		0				0			7.38712	8.81	1	2	4.4344	8.81	1	1	2.91755	8.81	1	1		0
Q96AG4	Leucine-rich repeat-containing protein 59 OS=Homo sapiens OX=9606 GN=LRRC59 PE=1 SV=1 - [LRC59_HUMAN]	28.99	1	7	8	42	4.50923e+07	6.52648e+07	0	2.38752e+09	1.74615e+09	1.43337e+08	4.52529e+08	1.86281e+09	7.39284e+07	562222	6.29135e+07	0	10.4185	13.36	3	3	12.6147	13.36	3	4	8.43674	10.1	2	2		0			30.3681	25.08	5	8	24.067	21.5	5	6	6.8431	8.79	2	2	16.1379	14.98	3
Q8TDQ7	Glucosamine-6-phosphate isomerase 2 OS=Homo sapiens OX=9606 GN=GNPDA2 PE=1 SV=1 - [GNPI2_HUMAN]	28.99	5	3	6	12	0	0	0	9.25534e+07	6.84869e+08	1.65482e+07	0	1.51866e+08	0	0	0	0										0				0			15.4521	15.58	3	4	12.7509	11.59	2	3	8.25366	11.59	2	2	2.44357	3.26	1
O75390	Citrate synthase, mitochondrial OS=Homo sapiens OX=9606 GN=CS PE=1 SV=2 - [CISY_HUMAN]	28.97	1	10	11	37	0	0	0	1481834040	1.81916e+09	102610613	7.73468e+08	6.45688e+08	4.54452e+07	0	806318	0	6.52656	5.79	2	2		0				0				0			47.1506	23.39	8	14	24.0064	13.52	5	8	9.6073	8.15	3	3	9.24739	8.15	3
P19021-3	Isoform 3 of Peptidyl-glycine alpha-amidating monooxygenase OS=Homo sapiens OX=9606 GN=PAM - [AMD_HUMAN]	28.95	6	28	28	303	9.79909e+07	9.985e+07	8.09154e+07	1.29451e+09	2.33064e+09	2745924120	1971321551	1.85596e+09	8.75275e+08	9.44085e+06	2.16761e+08	2.94648e+08	27.5751	9.5	8	9	41.6175	8.95	7	15	49.1232	9.06	8	18	50.0356	9.94	9	18	46.5766	12.71	10	12	78.7917	18.45	14	21	93.6487	22.32	16	26	73.5048	15.91	13
Q31612	HLA class I histocompatibility antigen, B-73 alpha chain OS=Homo sapiens OX=9606 GN=HLA-B PE=1 SV=1 - [1B73_HUMAN]	28.93	2	0	8	154	436357	351754	377385	4.75865e+09	6.79125e+09	1.3704e+09	2.90339e+09	5.99436e+09	1313775584	2.05564e+06	2.88837e+06	547197	40.1649	22.31	5	8	52.2468	14.05	3	12	66.0325	17.91	4	14	46.0802	12.95	3	10	61.1479	26.45	6	12	62.2956	21.21	5	13	29.7583	17.08	4	6	32.7521	21.21	5
P21266	Glutathione S-transferase Mu 3 OS=Homo sapiens OX=9606 GN=GSTM3 PE=1 SV=3 - [GSTM3_HUMAN]	28.89	1	4	5	6	0	0	0	113416820	78339481	0	0	4.79188e+06	0	1.85933e+06	1.37446e+07	0		0				0				0				0			4.55073	7.56	1	1	2.67233	6.22	1	1		0				0
P14314	Glucosidase 2 subunit beta OS=Homo sapiens OX=9606 GN=PRKCSH PE=1 SV=2 - [GLU2B_HUMAN]	28.79	2	15	15	82	0	0	862950	7.44322e+08	2.61497e+09	7.14662e+08	2.47262e+09	2.22089e+09	1.50967e+09	1.66249e+06	759071	1.74859e+06	3.09308	2.27	1	1	2.60034	2.08	1	1	5.51442	2.08	1	2	10.7878	6.44	3	4	33.5252	18.56	7	8	48.366	21.97	10	12	29.9873	20.08	8	8	45.9456	20.64	10
Q13438	Protein OS-9 OS=Homo sapiens OX=9606 GN=OS9 PE=1 SV=1 - [OS9_HUMAN]	28.79	8	16	16	47	0	0	9.33423e+06	0	4.635e+07	1.85005e+08	9.46828e+07	72038071	3.90198e+08	471398	0	744184		0				0				0			30.3313	10.34	5	10		0			3.2095	1.5	1	1	10.4694	5.85	3	3	10.9837	5.25	3
P28070	Proteasome subunit beta type-4 OS=Homo sapiens OX=9606 GN=PSMB4 PE=1 SV=4 - [PSB4_HUMAN]	28.79	1	5	5	30	0	0	0	3.09016e+09	3876699245	734769750	2.26831e+09	2.74173e+09	3.87929e+08	4.16294e+06	0	0						0				0							23.1675	25	4	5	28.593	25	4	7	18.7123	21.59	3	4	17.1721	17.42	3
Q7Z6K5	Arpin OS=Homo sapiens OX=9606 GN=ARPIN PE=1 SV=1 - [ARPIN_HUMAN]	28.76	2	4	4	7	0	0	0	54928563	2.20037e+07	0	54311038	40933473	0	0	0	0		0				0				0				0			9.91093	17.26	2	2	8.05309	11.06	2	2		0			2.93134	5.75	1
P55957	BH3-interacting domain death agonist OS=Homo sapiens OX=9606 GN=BID PE=1 SV=1 - [BID_HUMAN]	28.72	4	3	3	3	0	0	0	62269602	0	0	0	0	0	0	0	0		0								0				0			9.8478	22.05	2	2	2.80089	6.67	1	1		0				0
P35052	Glypican-1 OS=Homo sapiens OX=9606 GN=GPC1 PE=1 SV=2 - [GPC1_HUMAN]	28.67	2	11	11	38	0	0	0	9.28568e+08	2079765151	1.23053e+09	8.27123e+08	7.6737e+08	402168655	0	0	553809	3.16782	3.23	1	1		0				0				0			24.118	9.68	4	7	34.2356	15.59	6	9	38.6237	19.35	8	9	15.2324	8.42	3
P62266	40S ribosomal protein S23 OS=Homo sapiens OX=9606 GN=RPS23 PE=1 SV=3 - [RS23_HUMAN]	28.67	1	4	4	15	0	0	0	212358444	1.45876e+08	0	38434873	57886548	0	5.13369e+06	0	0	9.05913	15.38	2	3		0				0							3.07206	7.69	1	1	8.27667	20.98	3	3		0			3.08439	7.69	1
Q07812-5	Isoform Epsilon of Apoptosis regulator BAX OS=Homo sapiens OX=9606 GN=BAX - [BAX_HUMAN]	28.66	5	4	4	11	0	0	0	3.04864e+07	8.89305e+07	0	1.58538e+07	34545540	0	0	3.58133e+06	0		0				0				0				0			9.16217	12.8	2	2	13.6571	20.73	3	3		0			8.32481	12.8	2
Q16222-3	Isoform 3 of UDP-N-acetylhexosamine pyrophosphorylase OS=Homo sapiens OX=9606 GN=UAP1 - [UAP1_HUMAN]	28.6	3	12	13	50	844707	1.02309e+06	0	1.90635e+09	2.79692e+09	134635179	1.71542e+09	1.53256e+09	4.89855e+07	909841	2.93936e+06	0	4.47747	2.69	1	1	3.28715	2.69	1	1	3.30544	2.69	1	1		0			53.6902	28.6	13	13	49.5239	20.35	10	12	7.07836	5.76	2	2	29.3249	14.97	5
Q9GZT8-2	Isoform 2 of NIF3-like protein 1 OS=Homo sapiens OX=9606 GN=NIF3L1 - [NIF3L_HUMAN]	28.57	3	7	7	17	0	0	0	5.58659e+08	9.35427e+08	2.59025e+07	2.88052e+08	4.20598e+08	0	0	0	0		0				0				0				0			19.3436	21.71	4	4	16.3543	18.57	4	4	3.17676	3.71	1	1	16.0692	17.14	4
P60866	40S ribosomal protein S20 OS=Homo sapiens OX=9606 GN=RPS20 PE=1 SV=1 - [RS20_HUMAN]	28.57	2	4	5	205	274969	476428	0	1.69371e+09	3.09359e+09	3.84864e+08	2.73128e+09	2.47642e+09	1.03384e+08	973876	1.19421e+06	0	32.1258	22.69	3	9	88.0378	24.37	3	27	102.696	24.37	3	30	23.2893	19.33	2	7	18.7072	19.33	2	5	27.3571	23.53	4	7	8.22325	22.69	2	2	22.1814	22.69	3
O14657	Torsin-1B OS=Homo sapiens OX=9606 GN=TOR1B PE=1 SV=2 - [TOR1B_HUMAN]	28.57	1	8	8	43	271069	207661	1.06598e+06	2.06066e+08	5.04345e+08	1.72301e+08	5.76913e+08	6.84003e+08	1.17078e+08	476695	0	0	6.7215	7.14	2	2	6.3214	2.98	1	2	6.21359	2.98	1	2	5.49525	6.25	2	2	13.224	13.1	4	4	12.5496	13.69	4	4	13.4863	14.88	4	4	10.5368	11.61	3
Q6NUR6	Putative protein RNF216-like OS=Homo sapiens OX=9606 GN=RNF216P1 PE=5 SV=2 - [R216L_HUMAN]	28.57	1	1	1	1	0	0	0	0	0	0	0	0	0	0	0	0																						0							2.95584	28.57	1
P07711	Cathepsin L1 OS=Homo sapiens OX=9606 GN=CTSL PE=1 SV=2 - [CATL1_HUMAN]	28.53	1	8	8	37	0	0	0	1.59063e+09	2.53284e+09	0	4.06959e+09	4.06306e+09	0	0	711066	0		0				0				0				0			30.8909	15.62	5	9	30.4192	22.52	6	9		0			20.3054	7.81	2
Q8N9N8	Probable RNA-binding protein EIF1AD OS=Homo sapiens OX=9606 GN=EIF1AD PE=1 SV=1 - [EIF1A_HUMAN]	28.48	1	3	3	14	0	0	0	0	28723038	0	41906160	5.85302e+07	0	0	0	0	17.1437	18.18	2	4										0				0			4.02844	10.3	1	1		0			3.21118	8.48	1
O43776	Asparagine--tRNA ligase, cytoplasmic OS=Homo sapiens OX=9606 GN=NARS PE=1 SV=1 - [SYNC_HUMAN]	28.47	2	16	16	80	1.07667e+06	842661	0	2.83183e+09	2.91982e+09	2.96351e+08	1.25734e+09	1.22463e+09	2.918e+08	0	6.61277e+06	0	18.3243	11.68	5	5	3.80286	2.74	1	1	11.5133	4.93	2	4		0			70.4987	25.55	11	15	58.4477	22.81	11	14	13.3683	8.03	3	3	50.2332	22.81	10
Q9UHD1-2	Isoform 2 of Cysteine and histidine-rich domain-containing protein 1 OS=Homo sapiens OX=9606 GN=CHORDC1 - [CHRD1_HUMAN]	28.43	2	9	9	42	0	0	0	5.53076e+08	1.44621e+09	3.02258e+08	5.88457e+08	7.8465e+08	1.18374e+08	0	0	0	11.3038	4.79	1	3		0				0				0			26.8868	20.13	5	6	43.6002	23.32	7	10	17.9987	5.43	2	3	24.4712	20.13	5
O14773	Tripeptidyl-peptidase 1 OS=Homo sapiens OX=9606 GN=TPP1 PE=1 SV=2 - [TPP1_HUMAN]	28.42	2	9	9	52	0	0	0	2.24275e+09	2.51353e+09	1.39494e+08	3.75682e+09	4.08109e+09	5.4316e+08	0	0	0	2.86825	3.2	1	1		0				0				0			45.9749	21.49	7	11	37.0585	18.65	6	9	9.147	7.28	2	2	58.4088	25.22	8
P17931	Galectin-3 OS=Homo sapiens OX=9606 GN=LGALS3 PE=1 SV=5 - [LEG3_HUMAN]	28.4	1	6	6	37	0	0	0	2287089854	5.50397e+09	4.12345e+07	3.00192e+09	5.01246e+09	0	0	0	0	5.47654	8.8	2	2	2.24036	2.8	1	1	2.18642	2.8	1	1					19.5081	21.2	4	5	33.4167	25.6	5	9	6.4043	8.8	2	2	26.075	19.6	4
Q9UJ68-2	Isoform 2 of Mitochondrial peptide methionine sulfoxide reductase OS=Homo sapiens OX=9606 GN=MSRA - [MSRA_HUMAN]	28.4	5	3	3	7	0	0	0	3.16473e+08	522829939	0	1.60161e+08	0	0	0	0	0		0				0				0				0			10.8241	28.4	3	3	7.13131	19.53	2	2		0			6.56083	19.53	2
P63010	AP-2 complex subunit beta OS=Homo sapiens OX=9606 GN=AP2B1 PE=1 SV=1 - [AP2B1_HUMAN]	28.39	3	16	25	106	3.82502e+06	727914	353167	1.94085e+09	2.17724e+09	2.5511e+08	1.27499e+09	1825947804	2.23559e+08	476629	1.4286e+06	0	11.2746	4.38	4	4	16.8644	4.7	3	4	7.95773	4.06	3	3	2.23316	1.39	1	1	95.7836	21.24	16	27	40.8754	13.02	9	11	28.9774	11.31	9	9	41.2221	15.37	12
P49411	Elongation factor Tu, mitochondrial OS=Homo sapiens OX=9606 GN=TUFM PE=1 SV=2 - [EFTU_HUMAN]	28.32	1	9	9	33	444020	1.80843e+06	0	445563449	1.91193e+08	0	173672475	9.0844e+07	0	2.68905e+06	431638	0	7.81176	6.86	2	2	8.86936	2.65	1	3	16.9569	11.95	4	6		0			13.5864	13.27	4	4	18.2839	15.71	5	5		0			3.74453	3.1	1
O60739	Eukaryotic translation initiation factor 1b OS=Homo sapiens OX=9606 GN=EIF1B PE=1 SV=2 - [EIF1B_HUMAN]	28.32	2	4	4	32	388483	0	0	265825968	5.26751e+07	0	1.34374e+08	4.18061e+07	0	1.51922e+06	0	0	10.703	26.55	2	3	6.07577	12.39	1	2	3.04228	12.39	1	1					10.308	28.32	2	3	9.63102	28.32	2	3					7.49018	14.16	1
P35609	Alpha-actinin-2 OS=Homo sapiens OX=9606 GN=ACTN2 PE=1 SV=1 - [ACTN2_HUMAN]	28.3	2	7	24	152	0	7.1796e+06	0	1.13948e+10	1.43844e+10	2.6437e+09	1.04432e+10	1.11455e+10	2.62602e+09	342135	1.31295e+07	0	52.1939	17.67	12	15		0			6.33387	2.35	2	2		0			102.07	12.98	12	28	117.268	14.54	14	31	38.7981	10.51	8	11	79.9854	16.22	14
O95782-2	Isoform B of AP-2 complex subunit alpha-1 OS=Homo sapiens OX=9606 GN=AP2A1 - [AP2A1_HUMAN]	28.27	2	17	20	55	0	1.03734e+07	0	1.10883e+09	4.84017e+08	0	4.75886e+08	6.29088e+08	0	9.52304e+06	4.90903e+06	0	7.72912	4.5	3	3	2.50608	1.15	1	1	9.15746	3.87	3	3		0			23.0886	9.95	7	7	29.9837	10.89	9	10	3.18769	1.47	1	1	27.8242	10.68	8
Q9ULV4	Coronin-1C OS=Homo sapiens OX=9606 GN=CORO1C PE=1 SV=1 - [COR1C_HUMAN]	28.27	3	12	12	78	6.28516e+07	9.07337e+07	0	4.04356e+09	3811145749	327034250	2.66239e+09	2.5171e+09	1.1025e+09	5.49137e+06	8.41384e+07	0	27.6502	18.14	5	6	7.64186	6.12	1	1	9.29148	7.38	2	2					35.8371	22.15	6	8	32.8654	15.61	6	9	18.7004	11.39	4	5	23.8648	13.71	5
P27144	Adenylate kinase 4, mitochondrial OS=Homo sapiens OX=9606 GN=AK4 PE=1 SV=1 - [KAD4_HUMAN]	28.25	1	5	5	11	0	0	0	30050535	115183399	0	1.46715e+07	2.10986e+07	0	0	0	0	5.90344	9.87	2	2		0				0							9.7412	9.87	2	3	14.3682	23.32	4	4		0			3.24365	4.93	1
P00736	Complement C1r subcomponent OS=Homo sapiens OX=9606 GN=C1R PE=1 SV=2 - [C1R_HUMAN]	28.23	1	11	13	31	0	0	0	3.18116e+08	3.31964e+08	1.94039e+09	0	349762934	36777742	0	0	0		0				0				0				0			27.0297	15.89	7	7	13.3243	4.68	4	4	44.2376	18.16	9	11	3.02318	1.42	1
O14907	Tax1-binding protein 3 OS=Homo sapiens OX=9606 GN=TAX1BP3 PE=1 SV=2 - [TX1B3_HUMAN]	28.23	1	2	2	11	0	0	0	102306599	6.76095e+07	0	1.01844e+08	275025809	0	203686	0	0					3.20069	13.71	1	1	3.59306	13.71	1	1		0			9.67845	28.23	2	2	9.5018	28.23	2	2		0			9.61795	28.23	2
Q9P2B2	Prostaglandin F2 receptor negative regulator OS=Homo sapiens OX=9606 GN=PTGFRN PE=1 SV=2 - [FPRP_HUMAN]	28.21	1	25	25	322	593451	3.53565e+06	1.06587e+07	38801927	4.02642e+08	1.89534e+09	323240570	8.45904e+08	5.32517e+08	1.78269e+08	1.2169e+06	566315		0			99.6037	17.29	15	39	99.7533	21.27	17	38	187.721	21.39	17	67	3.97134	1.48	1	1	14.3298	5.46	3	3	45.4419	10.69	10	12	16.0599	6.6	4
Q9NVA2	Septin-11 OS=Homo sapiens OX=9606 GN=SEPT11 PE=1 SV=3 - [SEP11_HUMAN]	28.21	7	12	14	58	334528	0	0	440925529	7.53308e+08	202232296	670328278	5.446e+08	39455044	716308	560952	0	16.761	13.99	5	6	7.51889	5.59	2	3	8.09542	5.59	2	3		0			21.3949	11.89	5	6	33.6013	20.75	8	9	2.6237	2.1	1	1	28.4481	11.89	6
Q13907	Isopentenyl-diphosphate Delta-isomerase 1 OS=Homo sapiens OX=9606 GN=IDI1 PE=1 SV=2 - [IDI1_HUMAN]	28.19	2	5	5	24	0	349251	0	1.06885e+09	1.02686e+09	6.66163e+07	7.26652e+08	8.1217e+08	1.22299e+08	0	1.62547e+06	0	7.90392	13.66	2	2		0			2.38755	5.29	1	1		0			26.7245	28.19	4	6	11.1986	11.01	2	3	6.4452	5.73	2	2	10.9259	11.01	2
P62136	Serine/threonine-protein phosphatase PP1-alpha catalytic subunit OS=Homo sapiens OX=9606 GN=PPP1CA PE=1 SV=1 - [PP1A_HUMAN]	28.18	3	4	10	25	0	0	0	3.286e+08	623049992	0	5.20109e+08	5.95912e+08	0	0	0	0	9.32306	11.21	3	3	2.37523	3.03	1	1	5.1681	3.03	1	2		0			23.4082	21.82	6	6	16.7197	15.76	5	5		0			12.4067	15.76	4
P35221	Catenin alpha-1 OS=Homo sapiens OX=9606 GN=CTNNA1 PE=1 SV=1 - [CTNA1_HUMAN]	28.15	10	18	18	60	368647	865454	0	235067862	4.40055e+08	1.54759e+08	2.21806e+08	160053710	6.97069e+07	1.66579e+06	1.55917e+06	1.38388e+06	3.11296	0.99	1	1	7.63849	3.86	2	3	10.0203	3.86	2	3	2.55222	1.88	1	1	23.6531	10.04	7	7	46.1574	15.67	10	11	31.5796	11.37	7	8	22.3578	9.6	6
Q9HAV7	GrpE protein homolog 1, mitochondrial OS=Homo sapiens OX=9606 GN=GRPEL1 PE=1 SV=2 - [GRPE1_HUMAN]	28.11	1	6	6	32	1.82332e+07	2.48231e+07	3.69333e+06	3.006e+08	4.45657e+08	32063131	6.90709e+07	1.81459e+08	16971360	316533	3.81368e+07	4.10658e+06	3.07566	5.07	1	1	3.56704	5.07	1	1	3.27189	5.07	1	1	3.22742	5.07	1	1	16.8935	21.66	4	5	27.2142	23.96	5	8	3.41144	5.07	1	1	10.9163	17.97	3
P27701	CD82 antigen OS=Homo sapiens OX=9606 GN=CD82 PE=1 SV=1 - [CD82_HUMAN]	28.09	2	6	6	64	354048373	1.0547e+08	0	1.02509e+08	3.29034e+08	0	619647481	6.30109e+08	0	5.96299e+07	1.18169e+08	0		0			59.5069	21.72	4	22	45.062	16.48	4	18		0			3.32757	5.99	1	1	6.84448	5.24	2	2		0			14.4561	16.85	4
Q9HD47-2	Isoform 2 of Ran guanine nucleotide release factor OS=Homo sapiens OX=9606 GN=RANGRF - [MOG1_HUMAN]	28.08	4	3	3	5	0	0	0	287341249	1.17675e+08	0	0	0	0	0	0	0						0											6.86929	21.23	2	2	10.2798	28.08	3	3
P68402	Platelet-activating factor acetylhydrolase IB subunit beta OS=Homo sapiens OX=9606 GN=PAFAH1B2 PE=1 SV=1 - [PA1B2_HUMAN]	27.95	4	5	5	23	0	0	0	2.40812e+09	7.72698e+08	29376485	8.88419e+08	9.88295e+08	57186117	2.03237e+06	0	0	4.65988	8.3	1	1		0				0							11.0767	12.23	2	3	16.5282	17.47	3	4	2.87865	3.93	1	1	20.6058	17.47	3
P55884	Eukaryotic translation initiation factor 3 subunit B OS=Homo sapiens OX=9606 GN=EIF3B PE=1 SV=3 - [EIF3B_HUMAN]	27.89	2	18	18	60	1.5773e+06	1.5893e+06	0	889602168	1235821722	3.1321e+07	1.09606e+09	1068738645	6.43812e+07	169459	873415	0	19.4499	10.57	5	5	7.03121	4.18	2	2	7.75533	4.18	2	2		0			28.3026	11.18	7	8	39.2106	12.53	8	10	8.06986	3.44	3	3	34.5036	14.37	9
P40123	Adenylyl cyclase-associated protein 2 OS=Homo sapiens OX=9606 GN=CAP2 PE=1 SV=1 - [CAP2_HUMAN]	27.88	3	10	12	66	0	0	0	1.64444e+08	4.29199e+08	8.73932e+07	3.90901e+08	479004748	1.04218e+07	121049	0	0	12.2799	3.98	2	5	4.55648	1.68	1	2	17.8464	5.45	3	8	2.28661	1.68	1	1	12.6867	11.11	3	3	17.885	12.79	6	6	2.48147	1.68	1	1	21.6935	19.29	7
Q92734-4	Isoform 4 of Protein TFG OS=Homo sapiens OX=9606 GN=TFG - [TFG_HUMAN]	27.86	5	5	5	20	0	0	0	967511740	1.81113e+08	6.85051e+07	263954688	476378668	124450924	0	0	0	3.1523	6.79	1	1		0			4.88813	3.57	1	2		0			14.3921	13.21	2	3	10.0768	15.71	3	3	9.87992	13.21	2	2	13.8268	15	2
P10124	Serglycin OS=Homo sapiens OX=9606 GN=SRGN PE=1 SV=3 - [SRGN_HUMAN]	27.85	1	4	4	43	1.0715e+06	384523	900175	5.71848e+09	5.90843e+09	2.12495e+09	3.01904e+08	3.70239e+09	1670120786	0	3.67943e+07	3.38291e+06	3.66961	8.23	1	1	3.25402	8.23	1	1	6.03693	8.23	1	2	5.89601	8.23	1	2	15.6178	25.95	3	5	29.0403	27.85	4	9	9.6896	15.19	3	3	13.5846	22.78	3
Q9Y262	Eukaryotic translation initiation factor 3 subunit L OS=Homo sapiens OX=9606 GN=EIF3L PE=1 SV=1 - [EIF3L_HUMAN]	27.84	2	13	13	43	0	484612	0	2.21072e+08	4.15361e+08	62371071	1.67937e+08	5.07132e+08	4.62394e+07	176221	421509	0	3.34444	2.48	1	1		0			9.52926	6.38	2	3					32.4057	18.44	8	8	18.1284	10.28	4	4	16.8778	8.51	3	4	18.1633	10.64	5
Q9Y547	Intraflagellar transport protein 25 homolog OS=Homo sapiens OX=9606 GN=HSPB11 PE=1 SV=1 - [IFT25_HUMAN]	27.78	1	3	3	18	0	0	0	3.42145e+08	1.02165e+09	44946836	8.59938e+08	5.89264e+08	96689400	0	0	0		0								0							15.4056	27.78	2	3	25.326	27.78	3	5	6.43324	10.42	2	2	11.0439	27.78	2
Q10469	Alpha-1,6-mannosyl-glycoprotein 2-beta-N-acetylglucosaminyltransferase OS=Homo sapiens OX=9606 GN=MGAT2 PE=1 SV=1 - [MGAT2_HUMAN]	27.74	1	11	11	34	0	0	0	2.90606e+08	589877632	8.98405e+07	3.82209e+08	3.03448e+08	2.59463e+07	0	0	0		0				0				0				0			20.9213	16.11	6	6	24.9958	16.78	7	7	9.89196	7.38	3	3	28.418	17	8
Q16531	DNA damage-binding protein 1 OS=Homo sapiens OX=9606 GN=DDB1 PE=1 SV=1 - [DDB1_HUMAN]	27.72	2	25	25	76	0	0	0	1.22298e+09	8.60418e+08	1.21418e+08	6.29159e+08	5.51715e+08	4.56068e+07	0	0	0		0				0				0				0			61.3892	17.89	14	16	65.3665	18.42	16	18	25.212	8.16	7	7	48.4671	15.44	14
P16930	Fumarylacetoacetase OS=Homo sapiens OX=9606 GN=FAH PE=1 SV=2 - [FAAA_HUMAN]	27.68	2	8	8	20	0	0	0	1.6259e+09	7.1151e+08	0	2.06845e+08	254501370	0	0	0	0		0								0				0			26.887	21.96	6	6	25.0918	21	6	6		0			16.6444	13.37	4
Q15046	Lysine--tRNA ligase OS=Homo sapiens OX=9606 GN=KARS PE=1 SV=3 - [SYK_HUMAN]	27.64	2	14	14	69	0	1.05656e+06	0	1014953997	1656256696	2.33816e+08	3.14759e+08	1.40168e+09	1.89801e+08	354456	1187328	0	20.3756	10.05	4	5		0			5.68373	5.86	2	2		0			31.5787	14.57	7	7	51.7575	24.12	11	12	25.6639	12.06	5	6	20.0325	10.89	5
Q86WD7-5	Isoform 5 of Serpin A9 OS=Homo sapiens OX=9606 GN=SERPINA9 - [SPA9_HUMAN]	27.62	6	6	6	10	0	0	0	0	0	0	356822796	1.97945e+08	0	0	0	0		0								0				0				0				0				0			18.2627	20.63	5
P29317	Ephrin type-A receptor 2 OS=Homo sapiens OX=9606 GN=EPHA2 PE=1 SV=2 - [EPHA2_HUMAN]	27.56	13	19	20	72	1.04092e+07	1.10477e+06	0	2.32453e+08	215954397	102327367	252012249	2.52686e+08	2.36162e+07	8.68621e+06	701719	0		0			37.524	9.43	7	13	36.8783	9.32	7	13	12.2631	4.2	3	4	36.5611	16.5	9	9	18.3638	6.56	6	6	5.2508	2.05	2	2	31.7552	13.22	9
P35613-2	Isoform 2 of Basigin OS=Homo sapiens OX=9606 GN=BSG - [BASI_HUMAN]	27.51	4	6	6	51	3.57459e+07	1.62975e+07	3.28719e+06	3.16942e+09	1.47609e+09	4.07594e+08	2.4701e+09	2.65699e+09	5.06169e+08	186798	384329	0		0			5.00241	8.92	2	2	12.6186	15.61	3	5	2.37304	5.2	1	1	22.7688	17.1	3	6	27.1341	21.93	4	7	10.7301	17.1	3	3	22.3914	20.82	4
O14933	Ubiquitin/ISG15-conjugating enzyme E2 L6 OS=Homo sapiens OX=9606 GN=UBE2L6 PE=1 SV=4 - [UB2L6_HUMAN]	27.45	2	2	2	2	0	0	0	1.75769e+08	0	0	0	0	0	0	0	0		0				0				0							10.2176	27.45	2	2
O15143	Actin-related protein 2/3 complex subunit 1B OS=Homo sapiens OX=9606 GN=ARPC1B PE=1 SV=3 - [ARC1B_HUMAN]	27.42	1	10	10	69	0	0	0	365045263	6.36181e+08	0	5.26981e+08	4.78211e+08	0	0	0	0	43.6236	21.24	7	11	2.54135	4.84	1	1	9.22802	8.6	2	3		0			15.874	8.6	3	4	33.369	23.66	7	9		0			24.2946	16.94	5
P21281	V-type proton ATPase subunit B, brain isoform OS=Homo sapiens OX=9606 GN=ATP6V1B2 PE=1 SV=3 - [VATB2_HUMAN]	27.4	2	9	9	17	288082	0	0	1.69108e+08	34180450	0	0	0	0	2.90692e+06	0	0	2.62563	1.96	1	1	5.31691	5.09	2	2		0				0			18.0261	11.94	4	5	4.85457	4.31	1	1		0			4.14102	3.13	1
P38159	RNA-binding motif protein, X chromosome OS=Homo sapiens OX=9606 GN=RBMX PE=1 SV=3 - [RBMX_HUMAN]	27.37	5	6	11	116	0	0	426728	4.66714e+08	2.32462e+09	3.64794e+08	1.57158e+09	1.73346e+09	4.8744e+08	4.84623e+07	7.33436e+07	5.79642e+07	28.6817	23.02	8	9	5.38241	3.32	1	2	7.73167	3.32	1	3	13.559	6.65	2	5	40.6147	16.62	6	12	27.6233	15.86	5	9	8.53832	8.95	3	3	28.3164	19.95	6
O43390	Heterogeneous nuclear ribonucleoprotein R OS=Homo sapiens OX=9606 GN=HNRNPR PE=1 SV=1 - [HNRPR_HUMAN]	27.33	4	13	16	80	2.16088e+07	3.57348e+07	5.88993e+06	6.96484e+08	1.03835e+09	2.19054e+08	2.60122e+08	279113399	9.78315e+07	0	4.81924e+07	0	9.51949	6	3	3	2.81475	2.05	1	1	9.62599	6	3	3	3.60062	2.05	1	1	49.9132	22.59	13	14	58.0219	18.01	10	16	10.4586	6.64	3	3	37.9429	17.38	9
P07585	Decorin OS=Homo sapiens OX=9606 GN=DCN PE=1 SV=1 - [PGS2_HUMAN]	27.3	5	7	7	22	0	0	0	0	0	1.82928e+09	0	0	1.52025e+08	0	0	1.81029e+07		0				0				0			3.87545	4.18	1	1		0			2.81733	3.62	1	1	48.9796	27.3	7	13		0
Q08752	Peptidyl-prolyl cis-trans isomerase D OS=Homo sapiens OX=9606 GN=PPID PE=1 SV=3 - [PPID_HUMAN]	27.3	1	8	8	20	0	0	0	3.51035e+07	2.93167e+08	43532030	1.18267e+08	1.65283e+08	0	1.05708e+06	1.26464e+06	0	2.47902	2.97	1	1		0				0				0			17.5098	14.59	3	4	5.76958	6.22	2	2	7.62832	9.19	2	2	9.66402	9.73	3
P13497	Bone morphogenetic protein 1 OS=Homo sapiens OX=9606 GN=BMP1 PE=1 SV=2 - [BMP1_HUMAN]	27.28	8	21	22	137	3.79761e+07	5.19176e+07	1.11976e+08	5.68373e+08	6.27927e+08	2.22041e+08	2.66369e+09	2.53027e+09	5.48385e+08	1.39074e+07	0	1.36377e+07	4.2895	2.33	1	1	38.9583	10.65	8	13	41.3082	11.56	9	14	20.7041	7.3	5	6	37.2888	10.85	8	9	27.7762	7.61	6	8	23.3325	7	6	7	78.8621	19.47	15
Q96CW1-2	Isoform 2 of AP-2 complex subunit mu OS=Homo sapiens OX=9606 GN=AP2M1 - [AP2M1_HUMAN]	27.25	2	10	11	28	3.06556e+07	3.67425e+07	0	1.49731e+08	9.45817e+07	0	9.73012e+07	1.61606e+08	0	3.96334e+06	0	0		0			5.73693	5.54	2	2	9.88416	7.62	3	4					13.2082	9.93	3	4	11.5668	9.01	3	4		0			18.2501	15.47	5
P15018	Leukemia inhibitory factor OS=Homo sapiens OX=9606 GN=LIF PE=1 SV=1 - [LIF_HUMAN]	27.23	1	5	5	36	0	0	0	2.60861e+09	1674569426	1.04456e+08	2.95569e+09	4.02892e+09	1.26266e+09	0	0	0		0				0											22.1642	16.83	3	4	25.9842	18.81	3	6	8.5686	10.89	2	2	43.6436	27.23	5
Q7L5N1	COP9 signalosome complex subunit 6 OS=Homo sapiens OX=9606 GN=COPS6 PE=1 SV=1 - [CSN6_HUMAN]	27.22	1	5	5	13	0	0	0	440716072	4.15365e+08	1.16706e+08	1.92276e+08	417941187	0	0	0	0														0			3.03349	4.59	1	1	17.9054	23.85	4	4	4.01204	4.89	1	1	12.0542	15.6	3
Q16706	Alpha-mannosidase 2 OS=Homo sapiens OX=9606 GN=MAN2A1 PE=1 SV=2 - [MA2A1_HUMAN]	27.19	1	26	26	91	0	0	0	5.45017e+08	3.88875e+08	4.17569e+08	6.85166e+08	6.63716e+08	266918321	0	0	0		0				0				0				0			50.2355	15.21	12	13	38.7134	8.3	10	12	48.7665	13.64	14	14	74.6156	20.54	17
P26368-2	Isoform 2 of Splicing factor U2AF 65 kDa subunit OS=Homo sapiens OX=9606 GN=U2AF2 - [U2AF2_HUMAN]	27.18	2	8	8	26	694676	0	0	3.96275e+08	8.84784e+08	3.44266e+08	1.03815e+09	8.74363e+08	0	0	185885	0	2.87628	2.12	1	1	2.40792	2.12	1	1	4.81968	2.12	1	2		0			21.5812	13.8	4	5	13.2922	12.1	4	4	12.4784	6.58	2	3	6.16048	5.52	2
P62834	Ras-related protein Rap-1A OS=Homo sapiens OX=9606 GN=RAP1A PE=1 SV=1 - [RAP1A_HUMAN]	27.17	2	2	6	26	910151	654742	0	1.9344e+08	243756716	2.04178e+08	679717410	3.76348e+08	141307415	0	826244	0	3.84721	6.52	1	1	9.1426	12.5	2	4	9.33687	11.41	2	4	4.78022	11.41	2	2	10.1582	13.59	3	3	6.25637	14.13	2	2	2.93041	5.98	1	1	3.28003	5.98	1
Q16851	UTP--glucose-1-phosphate uridylyltransferase OS=Homo sapiens OX=9606 GN=UGP2 PE=1 SV=5 - [UGPA_HUMAN]	27.17	2	12	12	51	0	0	0	1017332952	7.39875e+08	3.3266e+08	5.93859e+08	7.38255e+08	154248116	0	0	0	2.4277	2.95	1	1		0				0				0			41.1679	22.64	9	10	35.3504	19.69	8	10	21.369	18.31	6	6	42.6566	19.69	8
Q15323	Keratin, type I cuticular Ha1 OS=Homo sapiens OX=9606 GN=KRT31 PE=1 SV=3 - [K1H1_HUMAN]	27.16	5	1	10	31	0	0	0	0	0	0	0	0	1.94681e+09	1.29935e+08	0	0		0			8.99777	1.68	1	4	6.67647	1.68	1	3	6.72605	1.68	1	3		0				0				0				0
P22692	Insulin-like growth factor-binding protein 4 OS=Homo sapiens OX=9606 GN=IGFBP4 PE=1 SV=2 - [IBP4_HUMAN]	27.13	2	6	6	47	0	530914	0	2.92736e+09	1.37105e+09	6.90161e+08	1.11945e+09	1.25988e+09	1.87963e+08	0	0	950179	12.9913	12.4	2	3	7.26732	9.69	2	3	10.3354	9.69	2	4	2.26284	3.1	1	1	22.6075	17.83	3	5	18.712	20.54	4	5	15.266	17.05	3	3	16.0276	22.48	4
Q08257-3	Isoform 3 of Quinone oxidoreductase OS=Homo sapiens OX=9606 GN=CRYZ - [QOR_HUMAN]	27.12	3	5	5	12	0	0	0	1.79151e+08	3.95402e+08	45942917	379443924	465620912	0	0	1.23661e+06	0		0				0				0				0			15.0787	18.98	4	4	15.0923	17.63	3	3	3.07487	3.73	1	1	2.71165	3.73	1
P09341	Growth-regulated alpha protein OS=Homo sapiens OX=9606 GN=CXCL1 PE=1 SV=1 - [GROA_HUMAN]	27.1	3	5	5	59	0	0	0	2.70123e+09	2.23092e+09	0	1.99599e+09	2.09942e+09	0	0	0	0	12.9475	26.17	3	3		0				0				0			42.9187	27.1	4	10	40.3245	27.1	4	9		0			48.9779	27.1	5
P63098	Calcineurin subunit B type 1 OS=Homo sapiens OX=9606 GN=PPP3R1 PE=1 SV=2 - [CANB1_HUMAN]	27.06	1	3	3	3	0	0	0	0	0	0	0	0	0	573119	0	0	6.44648	17.65	2	2		0				0				0				0				0				0				0
Q86SR1	Polypeptide N-acetylgalactosaminyltransferase 10 OS=Homo sapiens OX=9606 GN=GALNT10 PE=1 SV=2 - [GLT10_HUMAN]	27.03	6	14	14	55	0	0	0	4.0512e+08	4.25963e+08	2.47201e+08	6.91447e+08	1.12034e+09	853364076	0	0	0	3.73729	4.31	1	1		0				0				0			17.2312	7.3	3	5	24.6972	13.93	6	7	46.2242	19.73	9	10	31.4224	12.11	6
P06865	Beta-hexosaminidase subunit alpha OS=Homo sapiens OX=9606 GN=HEXA PE=1 SV=2 - [HEXA_HUMAN]	27.03	2	12	12	55	0	0	0	1.17832e+08	2.37588e+09	1.62242e+08	2.74038e+09	3.5445e+09	5.35354e+08	0	0	0		0				0				0				0			26.5376	19.28	7	7	34.8304	17.96	8	11	14.0338	9.07	4	4	49.845	16.82	8
Q9UBB4-2	Isoform 2 of Ataxin-10 OS=Homo sapiens OX=9606 GN=ATXN10 - [ATX10_HUMAN]	27.01	2	10	10	21	1.17785e+06	0	0	2.6335e+08	3.1999e+08	0	1.96016e+07	1.68211e+08	0	0	189913	0	3.15459	2.68	1	1	2.16988	2.68	1	1	2.5623	4.14	1	1		0			16.49	15.09	4	4	29.799	22.87	7	8		0			7.6165	4.14	2
P53634	Dipeptidyl peptidase 1 OS=Homo sapiens OX=9606 GN=CTSC PE=1 SV=2 - [CATC_HUMAN]	27	3	10	10	59	0	0	0	1.09752e+09	1.77415e+09	488705284	2.00792e+09	1.89689e+09	2.43439e+08	0	0	0		0								0				0			39.5364	18.57	6	11	44.7622	13.17	5	14	20.4831	9.72	4	6	46.9721	18.36	7
P17302	Gap junction alpha-1 protein OS=Homo sapiens OX=9606 GN=GJA1 PE=1 SV=2 - [CXA1_HUMAN]	26.96	1	7	7	56	1.60547e+06	2.0612e+06	1.15099e+06	100100816	0	2.03509e+08	65726718	98253045	222021835	0	1.99114e+06	2.76018e+06					16.4412	10.73	3	5	21.3321	10.73	3	6	21.6445	17.54	4	6	3.97174	3.66	1	1		0			27.6906	17.54	5	6	2.87368	3.66	1
P07741-2	Isoform 2 of Adenine phosphoribosyltransferase OS=Homo sapiens OX=9606 GN=APRT - [APT_HUMAN]	26.87	2	3	3	21	0	0	0	6.94421e+08	7.10614e+08	99558288	381455148	290378731	0	0	1.59303e+06	0	2.68933	7.46	1	1													10.2547	19.4	2	3	13.6001	17.16	2	4	3.18062	9.7	1	1	6.53965	9.7	1
P58166	Inhibin beta E chain OS=Homo sapiens OX=9606 GN=INHBE PE=1 SV=1 - [INHBE_HUMAN]	26.86	1	7	7	25	0	0	2.54825e+06	49318914	4.26915e+07	2.53843e+08	5.96033e+07	1.3427e+08	2.45583e+08	0	0	8.87458e+06						0							3.08356	3.43	1	1	6.51267	4.57	1	1	10.4199	8	3	3	20.0823	16	5	5	13.2157	15.14	3
Q8NBS9	Thioredoxin domain-containing protein 5 OS=Homo sapiens OX=9606 GN=TXNDC5 PE=1 SV=2 - [TXND5_HUMAN]	26.85	2	11	11	69	380805	0	0	3068158724	1.27001e+09	3.81704e+08	1.53507e+09	2.52997e+09	2.63148e+09	2.40291e+06	431703	0	4.28037	4.63	1	1	6.87418	2.08	1	3	7.52275	2.08	1	3	4.89752	2.08	1	2	28.9987	19.44	7	8	35.2761	18.06	8	10	15.7168	13.19	4	4	37.8086	21.53	8
Q9BRA2	Thioredoxin domain-containing protein 17 OS=Homo sapiens OX=9606 GN=TXNDC17 PE=1 SV=1 - [TXD17_HUMAN]	26.83	1	3	3	34	0	0	0	8.57184e+08	2.06369e+07	215000574	3.21884e+08	0	278973514	0	0	0														0			41.275	26.83	3	12	34.0853	19.51	2	10	8.20311	26.83	3	3	11.0608	26.83	3
P04066	Tissue alpha-L-fucosidase OS=Homo sapiens OX=9606 GN=FUCA1 PE=1 SV=4 - [FUCO_HUMAN]	26.82	1	8	8	26	0	0	0	9.66877e+08	6.9909e+08	0	1.16561e+08	4.9515e+08	0	0	0	0		0				0				0				0			38.6121	23.39	7	10	28.2972	18.67	6	8		0			10.0563	8.37	3
Q9UKZ9	Procollagen C-endopeptidase enhancer 2 OS=Homo sapiens OX=9606 GN=PCOLCE2 PE=1 SV=1 - [PCOC2_HUMAN]	26.75	1	7	7	26	372142	477505	0	0	2.49954e+07	1.02257e+08	4.31249e+07	1.62349e+08	160465265	0	862664	986122		0			2.93096	3.86	1	1	3.27305	3.86	1	1		0			5.01126	3.61	1	1	7.08006	5.3	2	2	17.2732	7.71	3	4	23.2779	17.35	4
Q9UJ70	N-acetyl-D-glucosamine kinase OS=Homo sapiens OX=9606 GN=NAGK PE=1 SV=4 - [NAGK_HUMAN]	26.74	2	7	7	13	0	0	0	1.39014e+08	1.08428e+08	0	1.85902e+08	323173540	0	0	0	0		0				0				0				0			11.242	12.21	3	3	13.8056	13.95	4	4		0			9.48421	8.14	2
P11908	Ribose-phosphate pyrophosphokinase 2 OS=Homo sapiens OX=9606 GN=PRPS2 PE=1 SV=2 - [PRPS2_HUMAN]	26.73	2	1	7	17	0	1.26738e+06	0	2.28789e+08	157681869	0	313895216	2.39752e+08	0	0	0	0	3.40658	5.03	1	1		0			5.27893	8.49	2	2		0			11.9882	13.21	3	3	6.46743	8.18	2	2		0			6.99953	8.18	2
P00390-2	Isoform Cytoplasmic of Glutathione reductase, mitochondrial OS=Homo sapiens OX=9606 GN=GSR - [GSHR_HUMAN]	26.72	5	7	7	29	0	0	0	1.53648e+09	1.02088e+09	1.39855e+08	7.295e+08	5.21476e+08	1.2791e+08	0	0	0	3.03561	3.76	1	1		0								0			32.0912	26.72	7	7	25.6141	16.08	5	7	26.1044	18.16	5	6	10.0506	8.14	2
Q14651	Plastin-1 OS=Homo sapiens OX=9606 GN=PLS1 PE=1 SV=2 - [PLSI_HUMAN]	26.71	1	7	11	61	0	0	0	3.71e+09	6.43367e+09	1.47462e+08	4858310496	5.84392e+09	275667383	73055	1.63242e+07	0	6.41741	3.66	2	2	7.71253	2.23	1	2	14.5519	5.88	3	5		0			37.2902	16.53	7	10	46.4479	17.81	8	12	9.6549	5.56	3	3	25.3266	7.63	4
O95150	Tumor necrosis factor ligand superfamily member 15 OS=Homo sapiens OX=9606 GN=TNFSF15 PE=1 SV=2 - [TNF15_HUMAN]	26.69	3	4	4	41	619378	0	0	1.67268e+09	1.87059e+09	0	2.57596e+09	4.16996e+08	0	0	0	0	6.61261	12.75	2	2	5.56196	6.37	1	2	3.65403	6.37	1	1					31.4459	20.32	3	7	28.4449	20.32	3	6		0			41.3347	26.69	4
P35659	Protein DEK OS=Homo sapiens OX=9606 GN=DEK PE=1 SV=1 - [DEK_HUMAN]	26.67	2	12	12	69	855145	666317	0	5.3075e+08	9.90313e+08	6.77323e+07	621146551	8.95567e+08	40387846	574570	1.00212e+06	0	31.0322	14.13	6	8	12.3838	6.93	2	4	15.0477	10.13	3	5		0			21.3477	16.53	4	5	50.4478	22.93	8	12	7.01311	6.93	2	2	28.0801	20.53	8
P11047	Laminin subunit gamma-1 OS=Homo sapiens OX=9606 GN=LAMC1 PE=1 SV=3 - [LAMC1_HUMAN]	26.66	5	38	38	264	1.524e+07	1.46274e+07	4.41295e+06	3.58521e+09	3.92481e+09	3406370714	3.8366e+09	6.3549e+09	2.54194e+09	552446	3.5832e+06	1.48984e+07	13.515	3.23	4	4	41.3502	8.14	10	13	45.6229	7.71	9	14	34.0335	6.4	7	11	147.784	19.39	21	32	122.587	19.33	21	29	145.053	22.31	26	34	110.581	16.59	20
P15151-3	Isoform Gamma of Poliovirus receptor OS=Homo sapiens OX=9606 GN=PVR - [PVR_HUMAN]	26.65	4	9	9	168	545367	0	973899	4.18189e+09	4.32672e+09	5.15329e+09	6.11818e+09	4.15567e+09	1.07814e+10	0	732116	152930	13.0285	11.54	3	3	8.2191	3.3	1	3	8.52945	9.34	2	3	30.8189	15.11	4	10	68.6936	11.54	4	12	111.59	13.46	5	20	103.209	15.66	6	21	72.1179	21.43	6
Q9NQ30	Endothelial cell-specific molecule 1 OS=Homo sapiens OX=9606 GN=ESM1 PE=1 SV=2 - [ESM1_HUMAN]	26.63	2	5	5	12	0	0	0	10241981	5.76662e+08	1.77746e+07	0	0	0	2.10742e+07	0	0	5.68557	8.15	2	2	2.32327	5.43	1	1	2.51518	5.43	1	1		0			6.09803	13.04	2	2	10.8061	13.59	2	3	3.81614	8.15	1	1		0
Q9Y6G9	Cytoplasmic dynein 1 light intermediate chain 1 OS=Homo sapiens OX=9606 GN=DYNC1LI1 PE=1 SV=3 - [DC1L1_HUMAN]	26.58	1	8	9	15	0	0	0	1.49038e+08	7.09927e+06	0	1.1404e+08	2.84056e+07	0	314578	1.30408e+06	0		0				0				0							7.65195	4.97	2	2	19.618	12.62	4	5	4.02265	2.29	1	1	8.70769	8.22	3
P08758	Annexin A5 OS=Homo sapiens OX=9606 GN=ANXA5 PE=1 SV=2 - [ANXA5_HUMAN]	26.56	1	10	10	38	482749	1.26737e+06	0	7.84677e+08	6.09727e+08	82394612	2.70477e+08	3.95036e+08	0	2.07509e+06	2.4864e+07	0		0			4.45375	3.75	1	2	6.96112	6.56	2	3		0			28.3686	20.94	8	9	19.2575	20.63	6	6	2.53299	2.81	1	1	19.8077	16.25	5
P50502	Hsc70-interacting protein OS=Homo sapiens OX=9606 GN=ST13 PE=1 SV=2 - [F10A1_HUMAN]	26.56	3	8	8	73	346603	276334	543170	2.5784e+09	3.61674e+09	1.2452e+09	1.45153e+09	1.68685e+09	599865244	395441	474039	284517	6.71962	5.96	2	2	15.53	10.57	3	5	17.8762	13.28	4	6	18.1482	13.28	4	6	28.4531	23.31	6	8	27.6866	22.22	6	7	5.65519	6.23	2	2	17.0998	13.28	4
P63000	Ras-related C3 botulinum toxin substrate 1 OS=Homo sapiens OX=9606 GN=RAC1 PE=1 SV=1 - [RAC1_HUMAN]	26.56	3	3	5	21	0	0	0	1.76772e+08	1.14322e+09	3.44419e+08	8.1283e+08	0	191358552	0	0	0	5.41117	13.54	2	2	2.42052	6.25	1	1	2.36447	6.25	1	1		0			16.5832	21.35	3	4	21.1429	26.56	5	6	3.2964	7.29	1	1	15.8584	14.06	3
P50583	Bis(5'-nucleosyl)-tetraphosphatase [asymmetrical] OS=Homo sapiens OX=9606 GN=NUDT2 PE=1 SV=3 - [AP4A_HUMAN]	26.53	1	2	2	5	0	0	0	341074619	0	0	138135950	0	0	0	0	0		0								0							14.35	26.53	2	3	4.67667	10.2	1	1		0			3.75935	10.2	1
O15382	Branched-chain-amino-acid aminotransferase, mitochondrial OS=Homo sapiens OX=9606 GN=BCAT2 PE=1 SV=2 - [BCAT2_HUMAN]	26.53	2	8	8	22	0	0	0	1.22281e+09	1.34938e+09	3.57041e+07	387537378	9.37037e+07	68016139	0	0	0		0												0			36.5779	22.45	6	8	20.3053	14.8	4	5	4.99423	4.59	1	1	16.5602	10.71	4
P37108	Signal recognition particle 14 kDa protein OS=Homo sapiens OX=9606 GN=SRP14 PE=1 SV=2 - [SRP14_HUMAN]	26.47	1	6	6	33	168236	0	0	9.10056e+07	1.96056e+08	0	1.32151e+08	107550444	0	1.31438e+08	467954	0	7.86071	9.56	2	2	2.25936	9.56	1	1		0				0			11.1423	16.91	4	4	9.10013	16.91	3	3					5.30874	13.24	2
P35080	Profilin-2 OS=Homo sapiens OX=9606 GN=PFN2 PE=1 SV=3 - [PROF2_HUMAN]	26.43	1	1	4	33	332939	0	0	5.47035e+08	3.76419e+08	190080216	189632609	2.20312e+08	6.74661e+07	1.54946e+06	0	0	9.89193	20.71	3	3	8.46634	10	1	3	6.15452	10	1	2		0			11.0003	10.71	2	3	9.96276	26.43	3	3	12.3916	26.43	4	4	6.88629	20.71	2
P35080-2	Isoform IIb of Profilin-2 OS=Homo sapiens OX=9606 GN=PFN2 - [PROF2_HUMAN]	26.43	1	1	4	32	332939	0	0	5.47035e+08	5.32025e+08	190080216	189632609	2.20312e+08	6.74661e+07	1.54946e+06	0	0	9.89193	20.71	3	3	8.46634	10	1	3	6.15452	10	1	2		0			11.0003	10.71	2	3	9.86586	26.43	3	3	9.83096	20.71	3	3	6.88629	20.71	2
O14602	Eukaryotic translation initiation factor 1A, Y-chromosomal OS=Homo sapiens OX=9606 GN=EIF1AY PE=1 SV=4 - [IF1AY_HUMAN]	26.39	2	4	4	36	265189	0	0	317366994	371917776	93130216	0	238669088	76130342	0	0	0	9.6523	15.97	2	3	10.4051	14.58	2	4	7.94229	7.64	1	3		0			9.01744	19.44	2	2	8.73516	19.44	2	2	4.91772	8.33	1	1		0
P49247	Ribose-5-phosphate isomerase OS=Homo sapiens OX=9606 GN=RPIA PE=1 SV=3 - [RPIA_HUMAN]	26.37	1	6	6	18	0	0	0	655776672	6.60882e+08	0	2.52677e+08	3.3589e+08	0	0	0	0	2.44091	2.89	1	1		0				0				0			23.4268	19.29	4	6	14.3149	12.86	3	4		0			11.029	12.86	3
P38606-2	Isoform 2 of V-type proton ATPase catalytic subunit A OS=Homo sapiens OX=9606 GN=ATP6V1A - [VATA_HUMAN]	26.37	2	10	10	26	0	2.31346e+06	0	2.27516e+08	4.41864e+08	0	1.83209e+08	2.42919e+08	15887222	6.21366e+06	1.32403e+07	0	5.40309	4.11	2	2		0			7.30629	5.99	2	2		0			13.7577	7.88	3	3	18.8396	11.13	4	5	3.76663	2.91	1	1	19.6797	14.04	5
P09467	Fructose-1,6-bisphosphatase 1 OS=Homo sapiens OX=9606 GN=FBP1 PE=1 SV=5 - [F16P1_HUMAN]	26.33	2	6	6	7	0	0	0	7.67134e+07	2.47619e+08	0	1.64429e+07	0	0	0	0	0		0				0				0				0			8.30839	9.17	2	2	12.375	13.91	3	3		0			6.91886	7.4	2
P61812	Transforming growth factor beta-2 proprotein OS=Homo sapiens OX=9606 GN=TGFB2 PE=1 SV=1 - [TGFB2_HUMAN]	26.33	2	11	11	95	263191	471544	105073	2.43667e+09	1.48501e+09	2.50072e+09	8.68822e+08	1016367866	4635373918	1.69588e+07	340737	1.41426e+07	2.75068	3.86	1	1	6.32394	3.86	1	2	11.9482	5.8	2	4	37.9779	12.56	6	13	47.3905	19.81	7	11	26.7574	8.94	2	5	48.9046	17.15	5	10	17.1336	11.35	4
Q15056-2	Isoform Short of Eukaryotic translation initiation factor 4H OS=Homo sapiens OX=9606 GN=EIF4H - [IF4H_HUMAN]	26.32	2	4	4	32	276474	617791	1.06039e+06	70595651	2.12154e+07	0	1.50859e+08	0	0	979179	0	337519	9.81633	11.84	2	3	9.42969	5.7	1	3	9.71051	5.7	1	3	6.4271	5.7	1	2	14.4256	14.47	2	3	16.3633	14.47	2	4		0			12.2029	20.18	3
A8MWD9	Putative small nuclear ribonucleoprotein G-like protein 15 OS=Homo sapiens OX=9606 GN=SNRPGP15 PE=5 SV=2 - [RUXGL_HUMAN]	26.32	2	3	3	17	0	0	1.22248e+07	5.6733e+08	2.28446e+08	1.97731e+07	0	236986870	0	498235	0	5.31747e+07	9.72931	17.11	2	3		0				0			3.37366	15.79	1	1	6.8812	17.11	2	2	3.22543	15.79	1	1	7.09574	17.11	2	2	2.80829	15.79	1
Q96I15	Selenocysteine lyase OS=Homo sapiens OX=9606 GN=SCLY PE=1 SV=4 - [SCLY_HUMAN]	26.29	2	7	7	17	0	0	0	9.8089e+07	166779807	0	19091546	6.417e+07	0	473445	0	0		0				0				0				0			21.8312	21.12	5	5	19.7721	11.01	3	5		0			12.2408	7.64	2
Q96HE7	ERO1-like protein alpha OS=Homo sapiens OX=9606 GN=ERO1A PE=1 SV=2 - [ERO1A_HUMAN]	26.28	1	9	10	29	0	0	0	514356990	4.35198e+08	1.94128e+08	1.24981e+08	6.81262e+08	1.34663e+08	856520	326703	0	2.37816	2.35	1	1		0			2.97537	2.99	1	1	3.15125	2.99	1	1	15.0187	11.97	4	4	8.93261	7.48	2	2	11.7199	9.19	3	3	14.4533	11.54	4
P14621	Acylphosphatase-2 OS=Homo sapiens OX=9606 GN=ACYP2 PE=1 SV=2 - [ACYP2_HUMAN]	26.26	1	2	2	3	0	0	0	0	2.38844e+08	0	0	0	0	0	0	0						0				0				0				0			8.6972	26.26	2	2		0				0
P07738	Bisphosphoglycerate mutase OS=Homo sapiens OX=9606 GN=BPGM PE=1 SV=2 - [PMGE_HUMAN]	26.25	1	4	4	9	0	0	0	105254860	3.95794e+07	0	1.02925e+08	239266048	0	0	0	0	3.23801	5.02	1	1										0			5.90952	4.63	1	2	2.93668	4.63	1	1					13.2381	21.24	3
Q9UK41	Vacuolar protein sorting-associated protein 28 homolog OS=Homo sapiens OX=9606 GN=VPS28 PE=1 SV=1 - [VPS28_HUMAN]	26.24	2	5	5	25	2.37582e+07	0	434726	55971988	49348231	0	0	3.72144e+07	0	363784	0	318083		0			21.8305	14.93	3	9	13.2429	9.5	2	5	4.9135	4.52	1	2	4.32959	6.79	1	1	6.51587	9.5	2	2		0			3.01765	4.98	1
Q9UL25	Ras-related protein Rab-21 OS=Homo sapiens OX=9606 GN=RAB21 PE=1 SV=3 - [RAB21_HUMAN]	26.22	1	4	4	5	0	0	0	0	1.52624e+07	0	0	155585240	0	2.37455e+06	0	0		0				0				0				0				0			7.86251	16	2	2	4.00074	5.78	1	1		0
Q15008	26S proteasome non-ATPase regulatory subunit 6 OS=Homo sapiens OX=9606 GN=PSMD6 PE=1 SV=1 - [PSMD6_HUMAN]	26.22	4	10	10	17	0	0	0	2.35428e+07	2.58799e+08	0	4.93942e+07	0	0	0	0	0	6.10388	3.34	1	2		0				0				0			15.0435	13.62	4	4	22.9723	16.2	5	6		0			14.0815	12.6	4
P36551	Oxygen-dependent coproporphyrinogen-III oxidase, mitochondrial OS=Homo sapiens OX=9606 GN=CPOX PE=1 SV=3 - [HEM6_HUMAN]	26.21	2	9	9	39	0	0	0	1.58934e+09	1.51431e+09	6.60764e+07	4.87757e+08	664160769	6.79604e+07	0	0	0	11.0185	5.73	2	3		0				0				0			31.2252	24.23	8	8	34.8555	21.37	7	9	9.40819	9.69	3	3	24.2972	18.5	7
P13646	Keratin, type I cytoskeletal 13 OS=Homo sapiens OX=9606 GN=KRT13 PE=1 SV=4 - [K1C13_HUMAN]	26.2	8	6	14	161	926790	969595	351749	0	392099888	0	1.08112e+08	245023254	9.73769e+08	6.51756e+07	0	788738	12.515	5.24	3	4	125.903	9.17	6	44	63.2845	9.17	6	23	58.1899	9.17	6	21		0			6.15215	5.02	2	2		0			2.88811	2.62	1
P01583	Interleukin-1 alpha OS=Homo sapiens OX=9606 GN=IL1A PE=1 SV=1 - [IL1A_HUMAN]	26.2	1	4	4	13	0	0	0	1465841033	297670963	0	431635744	505616098	0	0	0	0		0												0			21.24	26.2	4	5	17.2827	20.3	3	4		0			4.50243	7.01	1
P02649	Apolipoprotein E OS=Homo sapiens OX=9606 GN=APOE PE=1 SV=1 - [APOE_HUMAN]	26.18	1	7	7	14	0	0	0	0	0	0	0	0	0	631696	0	0	10.2054	5.68	2	4		0				0				0				0				0				0				0
Q9Y263	Phospholipase A-2-activating protein OS=Homo sapiens OX=9606 GN=PLAA PE=1 SV=2 - [PLAP_HUMAN]	26.16	1	14	14	37	0	0	0	1.32817e+08	1.15905e+08	0	2.16439e+08	2.77192e+08	0	0	410174	0	15.9519	7.55	4	4	2.79698	2.01	1	1		0				0			22.1856	9.81	5	5	17.4754	6.54	4	5		0			23.892	14.21	6
P19623	Spermidine synthase OS=Homo sapiens OX=9606 GN=SRM PE=1 SV=1 - [SPEE_HUMAN]	26.16	1	8	8	44	0	602955	0	9.4687e+08	1.34324e+09	2.25135e+08	5.41394e+08	5.88327e+08	216530948	3.17483e+07	8.21473e+06	0	7.77477	10.26	3	3	2.48526	2.65	1	1	9.66637	10.26	3	4		0			16.7466	11.26	4	5	19.2617	15.56	6	6	8.95208	11.26	2	2	15.2113	14.9	5
O95297-2	Isoform 2 of Myelin protein zero-like protein 1 OS=Homo sapiens OX=9606 GN=MPZL1 - [MPZL1_HUMAN]	26.12	5	6	6	39	169343	449108	0	7.10273e+07	1.00883e+09	0	2232214182	106172495	0	899450	0	0	7.26361	4.85	1	2	12.8016	8.58	2	5	12.1246	8.58	2	4	2.23814	3.36	1	1	12.7969	14.55	2	3	13.7367	8.58	2	4		0			7.36365	4.85	1
P26640	Valine--tRNA ligase OS=Homo sapiens OX=9606 GN=VARS PE=1 SV=4 - [SYVC_HUMAN]	26.11	2	26	27	83	357893	342553	0	7.89455e+08	1.1644e+09	5.26276e+07	6.37916e+08	7.3351e+08	0	2.68461e+06	799438	0	10.184	3.48	3	3	2.59825	1.19	1	1	4.86261	2.45	2	2		0			49.1139	11.79	11	13	65.892	13.69	16	19	20.3813	4.35	4	5	58.3021	15.74	15
P26572	Alpha-1,3-mannosyl-glycoprotein 2-beta-N-acetylglucosaminyltransferase OS=Homo sapiens OX=9606 GN=MGAT1 PE=1 SV=2 - [MGAT1_HUMAN]	26.07	1	11	11	44	0	0	0	1.66443e+08	1.52373e+08	1.35599e+08	3.95041e+08	3.82137e+08	1.71161e+08	431634	0	412180	2.90708	2.92	1	1	2.5209	2.47	1	1	8.30067	4.94	2	3	5.7595	2.47	1	2	11.1633	8.99	3	3	17.5415	12.13	5	5	13.1252	10.56	4	4	27.4554	17.3	8
Q01813	ATP-dependent 6-phosphofructokinase, platelet type OS=Homo sapiens OX=9606 GN=PFKP PE=1 SV=2 - [PFKAP_HUMAN]	26.02	2	16	17	52	0	0	0	583006874	1.04167e+09	2.08378e+07	4.40929e+08	5.90878e+08	2.27327e+07	433675	615393	0	3.08833	1.53	1	1		0				0				0			37.1177	16.2	10	10	47.2619	15.94	10	13	4.47501	2.42	1	1	42.3888	20.15	12
Q9UH65	Switch-associated protein 70 OS=Homo sapiens OX=9606 GN=SWAP70 PE=1 SV=1 - [SWP70_HUMAN]	25.98	1	9	9	14	0	0	0	264396700	1.21661e+08	0	6.09182e+07	213695792	0	0	454371	0		0				0				0				0			10.791	9.23	2	2	12.4123	8.38	3	3		0			17.5245	11.97	4
P19320	Vascular cell adhesion protein 1 OS=Homo sapiens OX=9606 GN=VCAM1 PE=1 SV=1 - [VCAM1_HUMAN]	25.98	4	18	18	41	0	0	0	7.92944e+08	554503133	40931746	45385988	3.26952e+07	3.57164e+07	5.48728e+06	503322	0	5.59448	3.38	2	2		0				0				0			35.3587	14.21	9	10	48.2858	18.13	12	14	6.07593	2.71	2	2	6.26818	2.71	2
Q2TAY7	WD40 repeat-containing protein SMU1 OS=Homo sapiens OX=9606 GN=SMU1 PE=1 SV=2 - [SMU1_HUMAN]	25.93	2	10	10	31	0	0	0	195604423	5.31134e+08	0	0	3.77401e+08	0	289288	289360	0	10.1454	8.19	3	3		0				0				0			15.0758	8.19	3	4	35.2751	16.57	7	9		0			12.8033	9.94	3
Q86WQ0	Nuclear receptor 2C2-associated protein OS=Homo sapiens OX=9606 GN=NR2C2AP PE=1 SV=1 - [NR2CA_HUMAN]	25.9	2	2	2	3	0	0	0	0	3.42019e+07	0	0	0	0	279252	0	0										0				0			4.99697	17.27	1	1	2.80022	8.63	1	1
Q9H446-2	Isoform 2 of RWD domain-containing protein 1 OS=Homo sapiens OX=9606 GN=RWDD1 - [RWDD1_HUMAN]	25.85	2	4	4	7	0	0	0	1.88019e+08	241520009	0	2.00618e+08	169943864	0	0	0	0		0								0							7.16857	19.05	2	2	10.2295	14.29	2	3		0			3.09165	8.16	1
Q96C90	Protein phosphatase 1 regulatory subunit 14B OS=Homo sapiens OX=9606 GN=PPP1R14B PE=1 SV=3 - [PP14B_HUMAN]	25.85	1	3	3	19	0	626610	0	1.6812e+09	3944968652	148308246	76265060	3362514898	0	0	736962	0					5.73938	17.01	2	2	6.94902	17.01	2	2		0			14.9812	25.85	2	3	12.8925	17.01	2	3	5.85046	17.01	1	1	9.76464	17.01	2
P32455	Guanylate-binding protein 1 OS=Homo sapiens OX=9606 GN=GBP1 PE=1 SV=2 - [GBP1_HUMAN]	25.84	3	13	15	54	0	0	0	9.16304e+08	6.13466e+08	6.94239e+06	1.56828e+08	1.9037e+08	2.41636e+07	0	0	0	19.5244	10.3	4	5		0				0				0			61.8575	21.45	10	16	38.8901	18.75	9	11	4.07375	2.03	1	1	32.4245	13.85	7
P08294	Extracellular superoxide dismutase [Cu-Zn] OS=Homo sapiens OX=9606 GN=SOD3 PE=1 SV=2 - [SODE_HUMAN]	25.83	1	5	5	18	0	0	0	4.63371e+08	9.37676e+08	0	182335727	5.90246e+08	0	0	0	0						0											21.9112	22.5	4	5	24.3266	20	4	7		0			5.29084	8.75	2
O43583	Density-regulated protein OS=Homo sapiens OX=9606 GN=DENR PE=1 SV=2 - [DENR_HUMAN]	25.76	1	5	5	42	37409282	5.10547e+07	0	1.68317e+09	7.66367e+08	6.53457e+07	0	6.1124e+08	0	4.11214e+07	9.95078e+07	0	14.2419	17.68	3	3	14.2811	16.16	3	5	14.5517	16.16	3	5		0			14.9992	8.59	2	3	7.06813	12.12	2	2	9.10601	8.59	2	2		0
Q96AC1	Fermitin family homolog 2 OS=Homo sapiens OX=9606 GN=FERMT2 PE=1 SV=1 - [FERM2_HUMAN]	25.74	6	15	15	53	0	0	0	2.25985e+08	1.02437e+08	1.78389e+07	2.7307e+08	2.54707e+08	63841214	3.42459e+06	0	0	26.7368	12.79	7	7		0			9.94312	2.65	2	4		0			27.9617	11.91	6	7	19.8008	7.79	4	5	3.41451	2.35	1	1	30.7398	9.12	5
P53618	Coatomer subunit beta OS=Homo sapiens OX=9606 GN=COPB1 PE=1 SV=3 - [COPB_HUMAN]	25.71	1	18	18	50	0	13440061	0	465331558	5.36929e+08	0	4.07066e+08	559469073	0	0	2.62992e+06	0	9.27846	3.99	3	3		0			7.53676	3.57	3	3		0			49.1791	17.31	11	12	18.9356	7.66	5	5	2.51857	1.05	1	1	31.9696	13.64	8
Q16595	Frataxin, mitochondrial OS=Homo sapiens OX=9606 GN=FXN PE=1 SV=2 - [FRDA_HUMAN]	25.71	3	4	4	11	0	0	0	445233198	663416013	1.12729e+08	3.47089e+08	2.86425e+08	0	0	0	0		0				0								0			10.5984	20	3	3	4.01953	8.1	1	1	4.17186	8.1	1	1	10.3977	20	3
Q6GMV3	Putative peptidyl-tRNA hydrolase PTRHD1 OS=Homo sapiens OX=9606 GN=PTRHD1 PE=1 SV=1 - [PTRD1_HUMAN]	25.71	1	4	4	19	809004	0	0	3.91198e+08	1.08478e+09	0	2.6259e+08	3.57044e+08	0	5.80095e+06	0	0	11.2796	25	2	3	2.27927	8.57	1	1	2.4909	8.57	1	1		0			12.2603	19.29	3	3	7.76946	19.29	2	2					10.8783	19.29	3
O75340	Programmed cell death protein 6 OS=Homo sapiens OX=9606 GN=PDCD6 PE=1 SV=1 - [PDCD6_HUMAN]	25.65	2	5	5	48	1.13903e+07	3.55239e+06	549915	62012971	3.32691e+08	1.4029e+07	134275545	2.13048e+08	0	7.0755e+06	522013	9.0765e+06		0			22.3706	18.85	3	9	21.3685	18.85	3	8	15.4356	12.04	2	6	2.91637	6.81	1	1	3.57876	5.76	1	1	6.83949	15.18	2	2	3.98617	5.76	1
P25685	DnaJ homolog subfamily B member 1 OS=Homo sapiens OX=9606 GN=DNAJB1 PE=1 SV=4 - [DNJB1_HUMAN]	25.59	2	9	10	62	0	8.43179e+06	978436	0	98109226	0	8.28871e+07	8.98599e+07	9.42531e+07	3.01507e+07	1.17031e+07	607772	16.3692	12.65	4	5	3.66352	3.82	1	1	17.1981	15.59	5	6	5.61497	3.82	1	2	3.35386	4.41	1	1	10.5545	10.88	3	3		0			8.51769	10.59	3
P52758	2-iminobutanoate/2-iminopropanoate deaminase OS=Homo sapiens OX=9606 GN=RIDA PE=1 SV=1 - [RIDA_HUMAN]	25.55	1	2	2	6	0	0	0	595108681	0	0	499805416	4.22584e+07	122586714	0	0	0						0								0			9.54879	25.55	2	2						0			4.65298	11.68	1
O00339-2	Isoform 2 of Matrilin-2 OS=Homo sapiens OX=9606 GN=MATN2 - [MATN2_HUMAN]	25.51	4	17	17	80	3.31555e+06	0	0	1.23185e+09	1019038936	23473785	3.38134e+08	4.14167e+08	0	3.93324e+07	488601	0	24.907	11.21	7	7	15.1256	3.74	3	5	11.3737	3.84	3	4		0			60.4186	13.87	9	16	33.2257	10.46	7	8	3.20968	2.13	1	1	17.6403	7.04	5
O94826	Mitochondrial import receptor subunit TOM70 OS=Homo sapiens OX=9606 GN=TOMM70 PE=1 SV=1 - [TOM70_HUMAN]	25.49	1	9	9	34	0	0	0	1.69112e+08	9.70158e+07	4.79951e+09	4.77866e+07	2.23564e+10	3309385283	0	0	0	6.92746	7.73	2	2		0			2.24611	1.48	1	1		0			17.7038	12.83	4	4	34.0903	15.63	6	9	12.1299	5.59	1	3	10.6674	5.92	3
P11441	Ubiquitin-like protein 4A OS=Homo sapiens OX=9606 GN=UBL4A PE=1 SV=1 - [UBL4A_HUMAN]	25.48	1	4	4	12	0	0	0	2.45853e+07	7.13919e+07	0	1.79488e+07	42338897	0	1.50111e+06	0	0										0				0			3.0149	7.64	1	1	8.73609	11.46	2	3		0			5.70354	11.46	2
P49419-2	Isoform 2 of Alpha-aminoadipic semialdehyde dehydrogenase OS=Homo sapiens OX=9606 GN=ALDH7A1 - [AL7A1_HUMAN]	25.44	3	11	11	37	0	0	0	239983201	9.93903e+08	0	5.716e+08	6.41984e+08	0	515098	714931	0	11.5247	9	3	3	2.43128	2.15	1	1	2.43001	2.15	1	1		0			15.4432	10.18	4	4	31.5312	18.59	8	8		0			23.8904	16.83	6
Q99714-2	Isoform 2 of 3-hydroxyacyl-CoA dehydrogenase type-2 OS=Homo sapiens OX=9606 GN=HSD17B10 - [HCD2_HUMAN]	25.4	2	4	4	10	0	0	0	142031093	74835072	0	192272302	1.8669e+08	0	0	275378	0	6.60293	13.89	2	2		0				0				0			6.7986	13.89	2	2	7.0677	9.52	2	2		0			5.72949	9.13	1
P31943	Heterogeneous nuclear ribonucleoprotein H OS=Homo sapiens OX=9606 GN=HNRNPH1 PE=1 SV=4 - [HNRH1_HUMAN]	25.39	2	7	9	86	3.60812e+07	3.18069e+07	1.06873e+07	7.10661e+08	908282724	9.84211e+07	6.00216e+08	1321434060	5.01879e+07	6.28692e+07	6.13845e+07	29596834	17.7524	10.24	3	5	23.6885	6.01	2	9	23.1759	9.8	3	8	4.83864	3.79	1	1	20.3533	12.25	4	6	10.8912	6.01	2	3	2.8219	2.23	1	1	6.88653	6.01	2
O75663	TIP41-like protein OS=Homo sapiens OX=9606 GN=TIPRL PE=1 SV=2 - [TIPRL_HUMAN]	25.37	2	5	5	14	0	0	0	1.63523e+08	5.79266e+08	0	98099198	136418223	0	0	0	0	5.92952	4.41	1	2						0				0			16.9725	20.96	4	4	9.94966	9.93	2	3		0			3.79531	4.41	1
O75822-3	Isoform 3 of Eukaryotic translation initiation factor 3 subunit J OS=Homo sapiens OX=9606 GN=EIF3J - [EIF3J_HUMAN]	25.36	3	5	5	26	2.96948e+06	0	228784	2.25311e+09	0	291450880	1399274232	0	0	6.59531e+06	0	0	2.43748	5.26	1	1	8.96042	14.83	2	3	5.57534	5.26	1	2	5.13422	5.26	1	2	10.7544	6.22	1	3	2.87624	6.22	1	1	4.17662	9.57	1	1	5.59488	15.79	2
Q12972-2	Isoform Beta of Nuclear inhibitor of protein phosphatase 1 OS=Homo sapiens OX=9606 GN=PPP1R8 - [PP1R8_HUMAN]	25.36	3	2	3	5	0	0	0	0	148701807	0	0	0	0	315609	1.15334e+08	0		0				0												0			3.14034	8.13	1	1		0				0
P06730	Eukaryotic translation initiation factor 4E OS=Homo sapiens OX=9606 GN=EIF4E PE=1 SV=2 - [IF4E_HUMAN]	25.35	3	5	5	18	0	0	0	1.03596e+09	4.123e+08	29392765	5.16191e+07	703870272	1.90164e+07	5.75345e+07	409377	0										0				0			17.9354	9.68	2	6	16.2412	16.59	3	5	2.42116	3.23	1	1	2.89908	6.91	1
Q9Y6E0-2	Isoform A of Serine/threonine-protein kinase 24 OS=Homo sapiens OX=9606 GN=STK24 - [STK24_HUMAN]	25.29	6	6	9	37	0	0	0	3.49813e+08	6.44974e+08	0	317316461	238679007	0	0	0	0	2.64242	2.32	1	1		0			4.52323	5.57	2	2					27.1225	19.03	7	8	31.3757	13.23	4	9		0			29.5649	15.55	5
P32321	Deoxycytidylate deaminase OS=Homo sapiens OX=9606 GN=DCTD PE=1 SV=2 - [DCTD_HUMAN]	25.28	2	3	3	11	0	0	0	5.18957e+08	7.65006e+08	0	5.29866e+08	98430889	0	0	0	0	2.98209	8.43	1	1		0				0							11.4484	25.28	3	3	7.47519	14.61	2	2		0			3.52239	8.43	1
P45452	Collagenase 3 OS=Homo sapiens OX=9606 GN=MMP13 PE=1 SV=1 - [MMP13_HUMAN]	25.27	1	10	10	17	0	0	0	0	0	0	3.98935e+08	1.63963e+08	79204441	0	0	0		0				0				0				0			2.3558	2.97	1	1		0				0			33.0068	22.29	9
Q9H9H4	Vacuolar protein sorting-associated protein 37B OS=Homo sapiens OX=9606 GN=VPS37B PE=1 SV=1 - [VP37B_HUMAN]	25.26	1	4	4	12	1.72165e+07	30750275	0	0	0	0	0	0	0	6.82013e+06	1.9271e+07	1.04404e+07		0			9.66164	12.98	2	3	7.95752	12.98	2	2	3.49555	5.96	1	1					3.95014	5.96	1	1
Q96S19-3	Isoform 3 of Methyltransferase-like 26 OS=Homo sapiens OX=9606 GN=METTL26 - [MTL26_HUMAN]	25.23	6	2	2	3	0	0	0	0	9.42515e+07	0	2.25417e+07	0	0	0	0	0																					8.08884	25.23	2	2					6.31553	15.89	1
Q00796	Sorbitol dehydrogenase OS=Homo sapiens OX=9606 GN=SORD PE=1 SV=4 - [DHSO_HUMAN]	25.21	2	8	8	40	9.31315e+06	1.27541e+07	0	8.97485e+08	1.02964e+09	16647745	6.31651e+08	7.73837e+08	22579866	533125	1.09513e+08	0	31.0256	22.41	6	8	3.63014	4.76	1	1	3.66751	4.76	1	1		0			18.0112	14.57	4	4	26.8174	11.48	3	6	3.55591	4.2	1	1	14.0227	13.45	3
Q8WUJ3	Cell migration-inducing and hyaluronan-binding protein OS=Homo sapiens OX=9606 GN=CEMIP PE=1 SV=2 - [CEMIP_HUMAN]	25.2	2	24	24	60	0	0	0	7.59731e+08	9.38225e+08	3.15706e+08	1.01897e+08	188356155	9.90844e+07	0	848513	0	15.3133	4.11	4	4		0				0				0			67.3944	13.23	13	18	68.8231	16.16	15	18	30.6281	8.96	9	9	5.34078	1.25	1
Q96RS6-3	Isoform 3 of NudC domain-containing protein 1 OS=Homo sapiens OX=9606 GN=NUDCD1 - [NUDC1_HUMAN]	25.2	3	11	11	29	817270	0	0	7.85513e+07	406931358	0	2.12317e+08	3.50512e+08	0	0	0	0		0			2.46154	4.23	1	1						0			22.966	15.32	6	6	32.7607	18.15	7	9		0			15.1357	10.69	5
Q99613	Eukaryotic translation initiation factor 3 subunit C OS=Homo sapiens OX=9606 GN=EIF3C PE=1 SV=1 - [EIF3C_HUMAN]	25.19	3	21	21	91	0	399202	0	4.18056e+08	6.85837e+08	1.65029e+08	2.70758e+08	7.48782e+08	8.73871e+07	9.46212e+06	1.22213e+06	0	11.5013	4.71	3	3	2.42042	0.99	1	1	9.47404	3.83	3	4		0			59.0681	14.46	11	14	50.4395	19.28	11	12	13.5523	3.94	4	4	38.2602	9.64	9
Q9ULZ3-3	Isoform 3 of Apoptosis-associated speck-like protein containing a CARD OS=Homo sapiens OX=9606 GN=PYCARD - [ASC_HUMAN]	25.19	3	3	3	5	0	399838	0	44691662	0	0	38446866	0	0	0	0	0									2.66673	8.89	1	1		0			7.01352	16.3	2	2	2.33587	5.93	1	1					2.36318	5.93	1
O43556	Epsilon-sarcoglycan OS=Homo sapiens OX=9606 GN=SGCE PE=1 SV=6 - [SGCE_HUMAN]	25.17	3	7	7	15	0	0	0	2.52578e+08	43077653	3.3053e+07	2.38652e+08	3.06423e+08	32123073	0	0	0	2.7818	2.29	1	1		0				0				0			11.474	12.81	3	3	8.29009	6.86	1	1	6.29751	9.38	2	2	6.96032	5.72	2
Q92905	COP9 signalosome complex subunit 5 OS=Homo sapiens OX=9606 GN=COPS5 PE=1 SV=4 - [CSN5_HUMAN]	25.15	1	7	7	13	0	0	0	69270756	1.86218e+08	0	80072730	3.56208e+07	0	0	0	0		0															10.6005	12.57	3	3	13.129	15.57	4	4		0			9.08468	12.28	3
Q8N5M4	Tetratricopeptide repeat protein 9C OS=Homo sapiens OX=9606 GN=TTC9C PE=1 SV=1 - [TTC9C_HUMAN]	25.15	2	3	3	6	0	0	0	20874083	296577321	0	73072279	0	0	0	0	0	12.222	25.15	3	3													4.3853	8.77	1	1	3.8056	8.77	1	1		0			4.32198	8.77	1
O43175	D-3-phosphoglycerate dehydrogenase OS=Homo sapiens OX=9606 GN=PHGDH PE=1 SV=4 - [SERA_HUMAN]	25.14	1	12	12	83	0	888935	180578	181099244	1.02243e+09	5.22222e+08	3.12796e+08	4.42191e+08	2.68353e+08	3.82895e+06	935599	200396	21.4633	14.26	6	7	2.61756	2.81	1	1	8.53062	5.07	2	3	9.74091	5.07	2	3	27.9237	17.07	7	7	23.4788	11.63	7	7	24.6064	12.57	6	7	9.76856	6.94	3
Q86VP6	Cullin-associated NEDD8-dissociated protein 1 OS=Homo sapiens OX=9606 GN=CAND1 PE=1 SV=2 - [CAND1_HUMAN]	25.12	5	25	25	97	0	432770	0	1664220696	2.16325e+09	3.64681e+08	1.79974e+09	2.47152e+09	2.83096e+08	236378	3.67801e+06	0	25.6798	7.15	7	7		0			2.85119	1.22	1	1		0			47.978	12.44	11	12	57.6529	15.28	14	16	35.6105	11.3	10	10	53.5207	12.68	12
Q8NFV4	Protein ABHD11 OS=Homo sapiens OX=9606 GN=ABHD11 PE=1 SV=1 - [ABHDB_HUMAN]	25.08	5	6	6	16	0	0	0	1.02709e+08	1.62474e+08	0	7.24882e+07	4.52923e+07	0	270205	0	0		0				0											17.6946	20.32	5	5	21.7583	21.9	5	6		0			8.14502	8.89	2
Q9NX46	Poly(ADP-ribose) glycohydrolase ARH3 OS=Homo sapiens OX=9606 GN=ADPRHL2 PE=1 SV=1 - [ARHL2_HUMAN]	25.07	1	9	9	23	0	0	0	1.81035e+08	4.85319e+08	1.20073e+07	333035505	2.20124e+08	0	0	0	0	3.18354	4.41	1	1										0			26.0128	17.36	5	7	18.1448	14.05	5	5	6.45026	8.26	2	2	9.62632	6.61	2
P01011	Alpha-1-antichymotrypsin OS=Homo sapiens OX=9606 GN=SERPINA3 PE=1 SV=2 - [AACT_HUMAN]	25.06	2	9	9	21	0	0	0	1.72497e+08	1.11994e+08	305337163	1.27045e+07	0	44486292	0	0	0	3.84556	4.49	1	1		0				0							14.7326	13	4	4	23.21	16.08	6	6	22.9199	18.44	6	6	7.68672	6.38	2
P10586-2	Isoform 2 of Receptor-type tyrosine-protein phosphatase F OS=Homo sapiens OX=9606 GN=PTPRF - [PTPRF_HUMAN]	25.03	8	32	32	129	5.78974e+06	1.02715e+07	0	6.94058e+08	1066088515	1.31238e+08	2.13642e+09	2.04733e+09	1.7368e+08	2.06664e+06	1.5981e+06	0		0			32.3339	6.06	8	11	39.8532	7.06	10	14		0			65.5123	12.86	15	16	60.7301	11.38	14	15	15.4987	3	4	4	106.015	16.33	20
O43681	ATPase ASNA1 OS=Homo sapiens OX=9606 GN=ASNA1 PE=1 SV=2 - [ASNA_HUMAN]	25	1	6	7	16	9.16917e+06	1.16874e+07	0	1.7183e+08	2.91422e+08	0	1.56182e+08	1.68083e+08	0	0	0	0	7.59336	10.63	2	2	3.7163	4.6	1	1	3.61023	4.6	1	1		0			6.21418	7.47	2	2	9.03062	11.78	3	3		0			6.08261	7.18	2
Q13200	26S proteasome non-ATPase regulatory subunit 2 OS=Homo sapiens OX=9606 GN=PSMD2 PE=1 SV=3 - [PSMD2_HUMAN]	25	3	17	17	69	0	188024	0	861544100	1124498443	15493891	1.23827e+09	9.48707e+08	36741996	1.83693e+07	634117	0	20.9192	4.3	3	5	5.51999	1.32	1	2	5.05617	2.31	2	2		0			39.0927	14.98	9	9	68.8053	22.03	15	16	2.95899	0.99	1	1	44.254	17.4	11
O75937	DnaJ homolog subfamily C member 8 OS=Homo sapiens OX=9606 GN=DNAJC8 PE=1 SV=2 - [DNJC8_HUMAN]	24.9	1	4	4	30	0	0	0	41004982	7.59901e+08	0	22380643	0	0	0	1.08454e+06	0	6.22657	6.32	1	2	5.04867	6.32	1	2	2.49952	6.32	1	1		0			4.01696	6.32	1	1	10.8012	13.44	3	3		0			3.60647	6.72	1
O15067	Phosphoribosylformylglycinamidine synthase OS=Homo sapiens OX=9606 GN=PFAS PE=1 SV=4 - [PUR4_HUMAN]	24.89	1	21	21	74	0	0	0	1.48311e+09	1.06474e+09	2.03227e+08	5.4867e+08	5.47085e+08	1.80152e+08	0	0	0	2.88837	0.82	1	1		0				0				0			69.4429	13.38	12	15	73.9653	18.46	15	17	47.2366	12.26	9	10	58.6422	14.95	12
P78330	Phosphoserine phosphatase OS=Homo sapiens OX=9606 GN=PSPH PE=1 SV=2 - [SERB_HUMAN]	24.89	1	4	4	23	0	0	0	3224698036	2.3699e+09	5.0301e+08	1855535531	6.63857e+08	6.04782e+08	0	1.02151e+06	0		0				0				0				0			13.1786	11.56	2	4	17.7013	24.89	4	5	9.1463	15.11	3	3	6.76554	11.56	2
Q9UHB9	Signal recognition particle subunit SRP68 OS=Homo sapiens OX=9606 GN=SRP68 PE=1 SV=2 - [SRP68_HUMAN]	24.88	4	12	12	15	0	0	0	7.82728e+07	430257992	0	1.4066e+07	2.49207e+07	0	681604	153963	0	5.83301	3.03	2	2		0			2.20294	1.44	1	1		0			8.02783	2.71	2	2	3.42649	5.42	1	1		0			3.64165	2.55	1
Q9NUP9	Protein lin-7 homolog C OS=Homo sapiens OX=9606 GN=LIN7C PE=1 SV=1 - [LIN7C_HUMAN]	24.87	2	4	4	19	0	0	0	1.25542e+09	7.03079e+08	119614855	836281799	4.21307e+08	0	287046	0	0		0				0				0				0			24.5233	10.15	2	4	30.5538	18.27	3	6	5.23756	8.12	1	1	4.72848	10.15	1
P53041	Serine/threonine-protein phosphatase 5 OS=Homo sapiens OX=9606 GN=PPP5C PE=1 SV=1 - [PPP5_HUMAN]	24.85	1	9	9	27	0	0	0	1.51053e+09	1.54172e+09	86011413	1640279749	1.3577e+09	45896901	121274	0	0	3.04617	2	1	1		0				0				0			21.8804	12.63	4	5	27.7179	16.43	5	6	7.68042	6.41	2	2	8.87784	6.41	2
Q07960	Rho GTPase-activating protein 1 OS=Homo sapiens OX=9606 GN=ARHGAP1 PE=1 SV=1 - [RHG01_HUMAN]	24.83	1	8	8	22	841267	0	0	2.68438e+08	1.98333e+08	0	2.75496e+08	9.49858e+07	0	3263151	0	0	3.96451	4.1	1	1	2.72601	2.73	1	1		0				0			19.0613	17.31	5	5	20.3795	11.62	4	5		0			13.8786	12.07	4
P16949	Stathmin OS=Homo sapiens OX=9606 GN=STMN1 PE=1 SV=3 - [STMN1_HUMAN]	24.83	4	5	5	51	655624	480279	0	1.27855e+09	1.36267e+09	1.38428e+08	759839182	6.61001e+08	8.31706e+07	235821	860128	0	6.40411	14.77	2	2	7.18572	14.09	2	3	9.6649	14.09	2	4	2.29419	6.04	1	1	30.4339	24.83	5	8	20.2882	18.12	3	6	16.4893	24.16	4	5	27.2366	24.16	4
P12109	Collagen alpha-1(VI) chain OS=Homo sapiens OX=9606 GN=COL6A1 PE=1 SV=3 - [CO6A1_HUMAN]	24.81	1	21	21	203	0	0	5.76262e+06	4.10601e+09	6737096856	2.5073e+09	6127232582	7.29665e+09	1.38838e+09	455160	4.66705e+06	645504	21.147	7.78	6	6	2.15539	1.07	1	1	20.444	4.38	3	7	10.0476	4.28	3	4	124.516	20.82	15	30	112.698	20.62	16	27	55.9758	10.51	8	17	101.345	18.09	15
Q15198	Platelet-derived growth factor receptor-like protein OS=Homo sapiens OX=9606 GN=PDGFRL PE=1 SV=1 - [PGFRL_HUMAN]	24.8	1	7	7	37	0	0	1.00503e+06	1.4634e+08	1.88944e+08	516784157	141693950	2.27576e+08	2.21551e+08	0	0	7.19428e+06	7.10005	8.53	2	2		0				0			2.27436	2.93	1	1	14.3843	13.6	3	3	8.23448	7.47	2	2	23.1374	16.27	5	6	3.21872	3.47	1
O43143	Pre-mRNA-splicing factor ATP-dependent RNA helicase DHX15 OS=Homo sapiens OX=9606 GN=DHX15 PE=1 SV=2 - [DHX15_HUMAN]	24.78	1	15	15	47	669455	0	0	1.25633e+08	3.95774e+08	0	1.9293e+08	2.32979e+08	0	443757	413505	0	10.0239	5.66	3	3	4.53621	3.27	2	2	2.79063	1.64	1	1		0			28.5213	9.94	6	7	39.2856	14.84	9	11	3.94107	1.76	1	1	32.6569	11.32	7
Q8N8S7-3	Isoform 3 of Protein enabled homolog OS=Homo sapiens OX=9606 GN=ENAH - [ENAH_HUMAN]	24.77	3	10	10	23	0	0	0	8.75089e+07	9.49647e+07	9.41746e+06	3.04667e+07	4.63783e+07	1.95227e+07	0	0	0	2.93623	2.25	1	1		0			2.38025	2.06	1	1		0			13.2355	10.13	4	4	14.716	10.13	4	4	10.683	8.07	2	2	11.6842	8.44	3
Q9UBR2	Cathepsin Z OS=Homo sapiens OX=9606 GN=CTSZ PE=1 SV=1 - [CATZ_HUMAN]	24.75	1	6	6	77	0	0	1.65667e+06	1.39227e+10	10996431460	2.92721e+09	1.53058e+10	1.22575e+10	4.64721e+09	8.23713e+06	0	405649	3.17985	3.3	1	1	14.0278	3.3	1	5	19.9569	10.56	3	7	8.12039	7.26	2	3	33.1547	14.19	3	8	27.5239	21.45	5	7	16.4363	12.87	3	4	38.4685	17.49	4
P16989-2	Isoform 2 of Y-box-binding protein 3 OS=Homo sapiens OX=9606 GN=YBX3 - [YBOX3_HUMAN]	24.75	4	2	8	61	770953	599351	0	3.27896e+09	3.3909e+09	5.47483e+08	1.35537e+09	1.84483e+09	3.87971e+08	1.02072e+06	450316	708154	11.3551	7.92	3	3	10.1946	5.61	1	4	11.5366	5.61	1	4		0			49.6104	10.89	5	11	43.8717	15.84	5	9	22.0409	10.89	5	5	22.7925	5.28	4
O75688-4	Isoform 4 of Protein phosphatase 1B OS=Homo sapiens OX=9606 GN=PPM1B - [PPM1B_HUMAN]	24.74	5	4	7	18	0	0	0	4.2897e+08	270285708	0	1.26957e+08	1.80428e+08	0	0	0	0	6.06184	5.53	2	2		0				0				0			15.1671	13.68	4	4	23.5181	22.37	6	7		0			8.87636	8.95	3
P55145	Mesencephalic astrocyte-derived neurotrophic factor OS=Homo sapiens OX=9606 GN=MANF PE=1 SV=3 - [MANF_HUMAN]	24.73	1	5	5	28	14700318	18160758	515249	367932538	6.06021e+08	279654379	3.71066e+08	630289196	82261193	5.50356e+06	0	0	3.51994	5.49	1	1	4.02992	9.34	1	1	6.37226	14.84	2	2	2.34984	5.49	1	1	14.8783	15.38	4	4	12.3143	6.04	2	4	4.36738	9.34	1	1	10.3319	15.38	3
P61599	N-alpha-acetyltransferase 20 OS=Homo sapiens OX=9606 GN=NAA20 PE=1 SV=1 - [NAA20_HUMAN]	24.72	2	4	4	5	0	0	0	9.34311e+08	6.25992e+08	0	0	3.72655e+07	0	0	0	0		0				0				0				0			3.23596	8.43	1	1	10.6258	15.17	3	3		0				0
P22234	Multifunctional protein ADE2 OS=Homo sapiens OX=9606 GN=PAICS PE=1 SV=3 - [PUR6_HUMAN]	24.71	2	13	13	72	2.37772e+07	6.09646e+07	0	5.20692e+08	670556003	0	261030384	1.12657e+08	0	4.18111e+06	4.56654e+07	0	8.67155	7.76	3	3	14.3577	12.71	4	4	8.90488	8.47	3	3		0			55.1196	22.59	9	14	50.7894	19.53	9	14	3.86901	3.06	1	1	21.0413	13.65	6
Q9BZK7	F-box-like/WD repeat-containing protein TBL1XR1 OS=Homo sapiens OX=9606 GN=TBL1XR1 PE=1 SV=1 - [TBL1R_HUMAN]	24.71	1	6	9	36	0	0	0	1.42443e+08	3.19368e+08	0	2.87874e+08	2.9085e+08	0	1.46162e+07	0	0	27.4239	10.31	4	9		0				0				0			6.68126	5.25	2	2	22.9513	11.28	4	6	4.30294	2.92	1	1	25.9643	13.04	4
O75821	Eukaryotic translation initiation factor 3 subunit G OS=Homo sapiens OX=9606 GN=EIF3G PE=1 SV=2 - [EIF3G_HUMAN]	24.69	1	8	8	34	0	0	1.12941e+07	2.95326e+09	8.19317e+08	280085836	1.65935e+08	2.51308e+07	7.29547e+08	3.49944e+07	200522	0	10.194	9.38	2	3	6.65154	4.06	1	2	6.76464	4.06	1	2	3.45913	7.81	1	1	19.3042	11.88	3	5	10.3517	9.69	2	3	3.39314	5	1	1	6.37556	9.06	2
P12277	Creatine kinase B-type OS=Homo sapiens OX=9606 GN=CKB PE=1 SV=1 - [KCRB_HUMAN]	24.67	1	7	7	17	0	4.90123e+06	0	3.9733e+07	8.80631e+07	0	29279403	21349591	0	408566	474982	0	6.54778	9.97	2	2		0			2.53134	2.62	1	1		0			13.0106	15.49	3	3	13.8533	14.44	4	4		0			2.88525	3.94	1
Q9NR30	Nucleolar RNA helicase 2 OS=Homo sapiens OX=9606 GN=DDX21 PE=1 SV=5 - [DDX21_HUMAN]	24.65	3	14	14	30	0	439426	0	1.56774e+08	1.25218e+08	0	1.88199e+08	1.76864e+08	0	3.1634e+06	0	0	13.2689	5.75	3	4		0			2.64791	1.92	1	1		0			16.3408	7.92	4	4	25.8367	12.13	7	7		0			6.75605	3.45	2
P14324-2	Isoform 2 of Farnesyl pyrophosphate synthase OS=Homo sapiens OX=9606 GN=FDPS - [FPPS_HUMAN]	24.65	2	7	7	43	0	438895	0	3.51488e+09	1.07537e+10	357701105	3.95328e+09	4.68242e+09	0	1.161e+06	0	0	6.98898	7.93	2	2		0			4.73781	5.95	2	2		0			32.3274	16.71	6	9	14.4384	8.5	2	4	5.88858	6.23	2	2	26.0809	14.45	4
P61006	Ras-related protein Rab-8A OS=Homo sapiens OX=9606 GN=RAB8A PE=1 SV=1 - [RAB8A_HUMAN]	24.64	25	3	5	62	0	461327	0	9.47432e+08	2782950487	224721650	274175236	8.55184e+08	200076620	1.35118e+07	1.18763e+06	295040	5.84768	10.63	2	2	20.0915	17.39	3	8	18.6919	10.63	2	7	5.32414	10.63	2	2	18.3804	17.39	3	6	8.20232	10.63	2	3	5.15882	10.63	2	2	5.29043	10.63	2
Q6NZI2	Caveolae-associated protein 1 OS=Homo sapiens OX=9606 GN=CAVIN1 PE=1 SV=1 - [CAVN1_HUMAN]	24.62	3	7	7	38	1.29876e+06	0	0	1.67308e+08	1.81352e+08	0	1.86541e+08	4.38317e+07	0	681544	8.92535e+06	0	11.3202	11.03	3	3	4.05147	4.36	1	1	6.63104	7.18	2	2		0			13.2855	10.77	3	3	12.6924	10.77	3	3		0			16.5276	15.13	4
Q15370	Elongin-B OS=Homo sapiens OX=9606 GN=ELOB PE=1 SV=1 - [ELOB_HUMAN]	24.58	2	4	4	4	0	0	0	0	1.55415e+08	0	0	0	0	1.81994e+06	0	0	2.76592	10.17	1	1		0				0				0				0			5.2763	14.41	2	2		0				0
P06702	Protein S100-A9 OS=Homo sapiens OX=9606 GN=S100A9 PE=1 SV=1 - [S10A9_HUMAN]	24.56	1	2	2	5	0	0	0	0	0	0	0	0	0	0	0	0	3.20197	11.4	1	1						0				0				0			4.20118	13.16	1	1		0				0
Q9NVX2	Notchless protein homolog 1 OS=Homo sapiens OX=9606 GN=NLE1 PE=1 SV=4 - [NLE1_HUMAN]	24.54	2	8	8	17	0	0	0	227372148	144818210	0	36517417	66167151	0	7.68389e+06	0	0		0				0				0				0			5.2915	4.95	1	1	21.8609	17.73	5	5		0			11.5017	10.31	3
P52943	Cysteine-rich protein 2 OS=Homo sapiens OX=9606 GN=CRIP2 PE=1 SV=1 - [CRIP2_HUMAN]	24.52	2	2	2	3	0	0	0	0	0	0	4.57783e+07	62915998	0	0	0	0		0								0				0			6.06643	15.38	1	1		0							3.59403	9.13	1
P04899	Guanine nucleotide-binding protein G(i) subunit alpha-2 OS=Homo sapiens OX=9606 GN=GNAI2 PE=1 SV=3 - [GNAI2_HUMAN]	24.51	10	5	7	24	0	0	0	2.09578e+08	612344941	0	7.78881e+08	5.78267e+08	0	0	9.29457e+06	0		0			9.7695	7.89	2	3	4.90775	3.1	1	2	2.42077	3.1	1	1	12.4102	12.96	3	3	10.1451	11.27	3	3	3.05897	3.94	1	1	7.84201	8.45	2
Q9H173	Nucleotide exchange factor SIL1 OS=Homo sapiens OX=9606 GN=SIL1 PE=1 SV=1 - [SIL1_HUMAN]	24.51	1	9	10	56	0	1.12225e+06	0	1.20624e+08	1.29297e+08	313019332	2.59367e+08	236648134	5.10816e+08	0	0	0	6.42479	6.51	2	2	8.15915	6.51	2	3	7.81812	2.82	1	3	9.40451	4.56	2	3	13.1368	10.41	4	4	18.0351	13.45	5	5	29.942	19.31	8	8	25.9348	13.45	6
Q641Q3-2	Isoform 2 of Meteorin-like protein OS=Homo sapiens OX=9606 GN=METRNL - [METRL_HUMAN]	24.45	2	4	4	6	0	0	0	241215568	1.95371e+08	0	1.26594e+08	0	3.23247e+08	0	0	0		0				0								0			4.7273	8.73	1	1	4.97264	8.73	1	1		0			4.10911	8.73	1
Q9UNW1	Multiple inositol polyphosphate phosphatase 1 OS=Homo sapiens OX=9606 GN=MINPP1 PE=1 SV=1 - [MINP1_HUMAN]	24.44	4	10	10	24	0	0	0	156793278	7.30986e+07	2.6836e+08	8.95392e+07	32396026	1.61305e+08	0	0	0	9.03832	6.57	3	3						0				0			3.55829	2.26	1	1	9.74271	6.37	3	3	21.0874	15.61	6	6	5.60653	3.7	2
O60513	Beta-1,4-galactosyltransferase 4 OS=Homo sapiens OX=9606 GN=B4GALT4 PE=1 SV=1 - [B4GT4_HUMAN]	24.42	1	6	6	29	8.50743e+06	1.08995e+06	3.33069e+06	0	5.13935e+07	2.84221e+08	1.17264e+08	2.49575e+08	1.09814e+08	0	0	0	3.33621	2.91	1	1	7.7019	10.76	2	2	6.96696	10.76	2	2	4.34135	5.23	1	1		0			5.80343	5.23	2	2	12.3473	12.79	3	3	9.58105	12.21	3
P08397-2	Isoform 2 of Porphobilinogen deaminase OS=Homo sapiens OX=9606 GN=HMBS - [HEM3_HUMAN]	24.42	4	7	7	19	0	0	0	2.71506e+08	368335307	36016476	2.15627e+08	199397942	0	0	0	0	3.12525	3.49	1	1		0				0							27.4026	20.64	5	6	18.2223	12.5	5	5	2.65348	3.2	1	1	12.0622	8.72	3
Q9Y4K0	Lysyl oxidase homolog 2 OS=Homo sapiens OX=9606 GN=LOXL2 PE=1 SV=1 - [LOXL2_HUMAN]	24.42	1	18	18	226	0	1.49408e+07	2.50348e+07	1888872322	5.97844e+09	4.01368e+09	3.74917e+09	5.42555e+09	3.12014e+09	1.55984e+07	0	14994816	32.8888	11.37	6	9	13.8192	2.45	2	6	38.3169	8.91	6	15	12.6437	5.04	3	4	123.518	10.98	7	31	134.112	15.37	12	34	83.4081	14.86	11	22	86.8319	15.89	12
Q9UBW8	COP9 signalosome complex subunit 7a OS=Homo sapiens OX=9606 GN=COPS7A PE=1 SV=1 - [CSN7A_HUMAN]	24.36	1	5	5	10	0	0	0	5.56582e+07	4.24305e+07	0	27362345	3.2494e+07	1.96409e+07	0	0	0		0				0				0				0			10.1115	12.36	2	2	10.9984	16.36	4	4		0			3.28376	3.64	1
O43633	Charged multivesicular body protein 2a OS=Homo sapiens OX=9606 GN=CHMP2A PE=1 SV=1 - [CHM2A_HUMAN]	24.32	1	5	5	26	240233	0	0	0	0	0	0	23772355	0	7.95906e+07	745689	0					9.98595	16.67	3	4	15.0306	16.67	3	6		0				0				0				0				0
P50213-2	Isoform 2 of Isocitrate dehydrogenase [NAD] subunit alpha, mitochondrial OS=Homo sapiens OX=9606 GN=IDH3A - [IDH3A_HUMAN]	24.31	2	5	5	9	0	0	0	1.98743e+08	0	0	1.25129e+08	9.7619e+07	0	504970	0	0						0				0				0			11.7081	15.63	3	3		0				0			3.53413	4.17	1
Q9GZP4-2	Isoform 2 of PITH domain-containing protein 1 OS=Homo sapiens OX=9606 GN=PITHD1 - [PITH1_HUMAN]	24.29	2	3	3	4	0	0	0	137618476	146599386	0	0	14128763	0	0	0	0		0				0								0			4.49449	10.48	1	1	10.088	18.57	2	2		0				0
P68431	Histone H3.1 OS=Homo sapiens OX=9606 GN=HIST1H3A PE=1 SV=2 - [H31_HUMAN]	24.26	5	4	4	33	0	0	0	423340485	764850241	7.7182e+07	6.77501e+08	6.54829e+08	0	0	0	0	15.012	11.76	2	6	9.37463	5.15	1	4	9.92123	5.15	1	4	4.6953	5.15	1	2	5.15452	12.5	2	2	5.64534	6.62	1	2	2.7501	6.62	1	1	4.78521	11.76	2
P23193	Transcription elongation factor A protein 1 OS=Homo sapiens OX=9606 GN=TCEA1 PE=1 SV=2 - [TCEA1_HUMAN]	24.25	2	8	8	18	0	0	0	0	2.27114e+08	130141490	2.27297e+08	2.09459e+08	21182752	1.05034e+06	0	0	4.02182	4.32	1	1		0				0				0			5.94536	3.99	1	2	6.53487	7.97	2	2	6.51623	9.3	2	2	5.56116	7.64	2
P61964	WD repeat-containing protein 5 OS=Homo sapiens OX=9606 GN=WDR5 PE=1 SV=1 - [WDR5_HUMAN]	24.25	1	5	5	12	0	0	0	3.18209e+08	150739304	0	4.0739e+07	5.68746e+07	0	0	0	0		0				0				0				0			9.57167	16.17	3	3	11.747	15.27	3	3		0			11.1133	15.27	3
Q562R1	Beta-actin-like protein 2 OS=Homo sapiens OX=9606 GN=ACTBL2 PE=1 SV=2 - [ACTBL_HUMAN]	24.2	1	2	11	463	0	684869	0	7.61231e+10	7.204e+10	1.69656e+10	4.33829e+10	5.38889e+10	14706763462	3.90975e+08	790646	4.69898e+08	64.9705	11.97	3	20	90.209	11.97	3	29	124.816	14.1	4	40	41.2391	11.97	3	13	181.47	18.09	5	56	146.797	22.07	6	45	45.1582	20.21	5	15	107.871	15.69	4
P50897	Palmitoyl-protein thioesterase 1 OS=Homo sapiens OX=9606 GN=PPT1 PE=1 SV=1 - [PPT1_HUMAN]	24.18	2	8	8	57	287430	375600	0	3.56637e+09	2.96105e+09	1390206135	2.98342e+09	5.38419e+09	1.68468e+09	5.71776e+06	0	6.13038e+06	3.6811	4.9	1	1	9.67928	4.9	1	3	10.2387	4.9	1	3	8.92924	7.84	2	3	34.651	24.18	7	9	20.0565	19.28	5	5	17.9575	16.34	3	4	27.7617	20.92	5
Q9P0P0	E3 ubiquitin-protein ligase RNF181 OS=Homo sapiens OX=9606 GN=RNF181 PE=1 SV=1 - [RN181_HUMAN]	24.18	1	2	2	2	0	0	0	0	0	0	9.38004e+06	0	0	0	0	0						0				0				0			3.03753	14.38	1	1		0				0			4.14546	9.8	1
Q01459	Di-N-acetylchitobiase OS=Homo sapiens OX=9606 GN=CTBS PE=1 SV=1 - [DIAC_HUMAN]	24.16	1	6	6	34	0	0	0	622523638	1.11764e+09	6.59738e+07	7.2745e+08	1.51177e+09	2.54943e+08	0	0	0		0				0				0							15.9373	10.91	3	4	26.9845	16.1	4	6	13.0101	12.73	3	3	28.5641	24.16	6
Q08629	Testican-1 OS=Homo sapiens OX=9606 GN=SPOCK1 PE=1 SV=1 - [TICN1_HUMAN]	24.15	10	10	10	77	0	0	6.18676e+06	1.03769e+08	314075737	5.24419e+09	1450121208	2.40044e+09	1.0087e+10	0	0	0		0			2.58871	2.05	1	1		0			51.5695	15.72	6	18	9.84057	7.29	3	3	4.92726	4.33	2	2	38.486	13.67	7	12	18.042	11.62	5
P61201	COP9 signalosome complex subunit 2 OS=Homo sapiens OX=9606 GN=COPS2 PE=1 SV=1 - [CSN2_HUMAN]	24.15	2	10	10	21	0	0	0	2.04877e+08	1.80795e+08	0	1.53469e+08	2.06923e+08	31067910	0	0	0						0				0							19.606	14.67	5	5	23.9021	14	5	5		0			9.62903	7.67	3
Q13620-3	Isoform 3 of Cullin-4B OS=Homo sapiens OX=9606 GN=CUL4B - [CUL4B_HUMAN]	24.13	3	13	19	40	0	0	0	1.1136e+08	1.65349e+08	0	111605962	4.62558e+08	0	569562	178977	0	12.3972	4.88	3	4		0				0				0			18.8994	9.62	5	5	37.1347	14.09	11	11		0			14.5365	7.81	5
P55287-2	Isoform 2 of Cadherin-11 OS=Homo sapiens OX=9606 GN=CDH11 - [CAD11_HUMAN]	24.1	2	14	14	89	0	3.46539e+06	4.88978e+06	6.13991e+08	6.3038e+08	1.77942e+09	1.49662e+09	1473256324	8.79652e+08	2.12312e+06	318220	3.87673e+06		0				0			7.74522	5.19	3	3	12.1683	6.49	3	4	32.2868	13.85	7	9	38.1544	21.21	10	10	57.6903	17.89	9	14	30.2547	13.71	6
P51665	26S proteasome non-ATPase regulatory subunit 7 OS=Homo sapiens OX=9606 GN=PSMD7 PE=1 SV=2 - [PSMD7_HUMAN]	24.07	1	8	8	14	0	0	0	2.42287e+07	1.66425e+08	0	2.62917e+07	9.74549e+07	0	4.62205e+06	0	0		0				0											9.39845	8.33	2	2	15.6668	15.43	5	5		0			10.2291	11.42	3
O60493	Sorting nexin-3 OS=Homo sapiens OX=9606 GN=SNX3 PE=1 SV=3 - [SNX3_HUMAN]	24.07	4	3	5	7	0	696998	0	0	1.41903e+08	0	0	0	0	0	827409	0		0				0			3.56553	8.64	1	1		0			2.68122	5.56	1	1	5.87894	11.11	2	2						0
Q9NQ88	Fructose-2,6-bisphosphatase TIGAR OS=Homo sapiens OX=9606 GN=TIGAR PE=1 SV=1 - [TIGAR_HUMAN]	24.07	1	3	4	11	0	552026	0	8.91142e+08	134190616	55596854	3.07667e+07	168861742	21480765	0	525579	0		0				0			2.67987	6.3	1	1					14.6283	24.07	4	4	4.31895	6.3	1	1	4.26971	6.3	1	1	3.04621	4.07	1
Q92945	Far upstream element-binding protein 2 OS=Homo sapiens OX=9606 GN=KHSRP PE=1 SV=4 - [FUBP2_HUMAN]	24.05	1	13	14	43	0	729833	0	3.23061e+08	291355407	0	7.74041e+07	2.53528e+08	34752584	569721	0	0	6.67893	3.52	2	2	2.91103	1.55	1	1	10.069	4.64	3	4		0			30.9477	14.49	6	7	25.9258	13.78	6	6		0			29.28	12.52	6
Q86WR0	Coiled-coil domain-containing protein 25 OS=Homo sapiens OX=9606 GN=CCDC25 PE=1 SV=2 - [CCD25_HUMAN]	24.04	2	5	5	11	0	0	0	64958022	1.67773e+08	3.19438e+07	1.06226e+08	8.1053e+07	0	0	0	0		0								0				0			3.65959	7.21	1	1	6.97371	13.46	2	2	3.14596	5.77	1	1	10.0194	13.94	3
Q6NW40	RGM domain family member B OS=Homo sapiens OX=9606 GN=RGMB PE=1 SV=3 - [RGMB_HUMAN]	24.03	1	6	6	28	0	4.9678e+06	2.22025e+06	3.96758e+08	2.03031e+08	5.40313e+08	6.09146e+08	739976854	3.50749e+08	0	0	7.69804e+06	2.70552	2.52	1	1	5.70684	5.95	1	1	5.51942	5.95	1	1	4.09736	5.95	1	1	16.0535	17.62	4	4	17.9801	17.62	4	4	9.97628	10.07	2	2	14.0265	14.42	3
Q08211	ATP-dependent RNA helicase A OS=Homo sapiens OX=9606 GN=DHX9 PE=1 SV=4 - [DHX9_HUMAN]	24.02	2	27	27	98	9.36496e+06	5.50055e+06	0	8.10307e+08	6.59151e+08	1.60303e+07	6.3465e+08	8.3543e+08	0	4.68251e+07	3.49482e+07	0	33.3626	9.13	9	11	28.2597	5.98	6	10	28.1629	6.61	8	10		0			21.985	6.38	6	6	39.4039	9.76	10	11	6.12596	1.81	2	2	34.6532	9.29	9
Q9BVJ7	Dual specificity protein phosphatase 23 OS=Homo sapiens OX=9606 GN=DUSP23 PE=1 SV=1 - [DUS23_HUMAN]	24	1	3	3	9	0	0	0	0	0	0	76019312	0	0	0	0	0	6.70402	16.67	2	2		0								0				0				0				0			3.43316	8.67	1
Q9Y2Q5	Ragulator complex protein LAMTOR2 OS=Homo sapiens OX=9606 GN=LAMTOR2 PE=1 SV=1 - [LTOR2_HUMAN]	24	3	2	2	4	0	0	0	0	0	0	0	0	0	3.89612e+06	0	0	7.23214	24	2	2		0				0												0				0
P98160	Basement membrane-specific heparan sulfate proteoglycan core protein OS=Homo sapiens OX=9606 GN=HSPG2 PE=1 SV=4 - [PGBM_HUMAN]	24	1	74	74	329	9.46848e+06	719059	0	2.50566e+09	2.30818e+09	9.84183e+08	7.05805e+08	1.25171e+09	7.25515e+08	6.62198e+07	619907	3.47318e+07	24.5543	2.57	8	8	31.2702	1.98	7	12	45.1282	2.37	9	17		0			219.651	14.21	39	52	207.565	13.57	37	50	77.6217	6.76	20	21	90.9279	7.08	19
P62851	40S ribosomal protein S25 OS=Homo sapiens OX=9606 GN=RPS25 PE=1 SV=1 - [RS25_HUMAN]	24	1	4	4	39	0	0	0	122730130	2.94489e+08	0	2.06332e+08	416518880	0	640706	722198	0	11.4572	8.8	1	3	10.1239	15.2	2	4	9.65033	15.2	2	4					5.9473	8.8	2	2	10.1933	16.8	3	3		0			6.71032	16.8	2
P08579	U2 small nuclear ribonucleoprotein B'' OS=Homo sapiens OX=9606 GN=SNRPB2 PE=1 SV=1 - [RU2B_HUMAN]	24	1	3	5	9	0	0	0	368167479	9.52822e+06	0	0	0	0	1.06788e+07	908883	0		0			2.25558	3.11	1	1	2.1892	3.11	1	1		0			2.3543	3.56	1	1	2.34475	3.56	1	1		0			2.2785	3.56	1
P07942	Laminin subunit beta-1 OS=Homo sapiens OX=9606 GN=LAMB1 PE=1 SV=2 - [LAMB1_HUMAN]	23.96	1	36	36	253	7.70561e+06	6.27155e+06	7.33907e+06	1.77637e+09	2.30608e+09	3.72697e+09	6.67487e+09	6735412691	4.78887e+09	626966	4.43313e+06	4.771e+06	6.44123	1.46	2	2	38.6781	7.45	10	12	47.7926	6.27	9	15	46.0608	7.33	10	13	79.2329	11.98	17	22	81.5094	10.58	14	22	101.09	14.28	20	27	118.913	15.45	22
P42166	Lamina-associated polypeptide 2, isoform alpha OS=Homo sapiens OX=9606 GN=TMPO PE=1 SV=2 - [LAP2A_HUMAN]	23.92	3	3	14	107	8.75766e+07	3.8301e+07	752163	1.05629e+09	1.52561e+09	3.15061e+08	904449833	1.63571e+09	7.99814e+07	4.7792e+07	4.79973e+07	0	18.9167	10.95	5	5	21.0079	7.49	3	6	30.1159	12.82	5	10	10.9847	10.23	4	4	26.4213	9.8	5	6	45.2637	14.41	9	11	17.1573	10.23	4	4	9.50172	7.06	3
Q96EK6	Glucosamine 6-phosphate N-acetyltransferase OS=Homo sapiens OX=9606 GN=GNPNAT1 PE=1 SV=1 - [GNA1_HUMAN]	23.91	1	3	3	14	0	0	0	4.69369e+08	7.08079e+08	216081997	1.43591e+09	897841763	151900304	0	0	0		0				0				0				0			10.1938	23.91	3	3	6.94832	17.93	2	2	4.21508	9.78	1	1	11.3985	17.93	2
P46777	60S ribosomal protein L5 OS=Homo sapiens OX=9606 GN=RPL5 PE=1 SV=3 - [RL5_HUMAN]	23.91	1	9	9	46	1.15632e+06	426988	0	333028549	3.25234e+08	0	1.28868e+07	1.05875e+08	0	4.21153e+06	1.995e+06	0	3.55062	4.38	1	1	4.91309	4.38	1	2	13.0008	12.46	3	5		0			24.3028	16.5	5	7	22.2502	12.79	5	6		0			3.504	4.71	1
P29373	Cellular retinoic acid-binding protein 2 OS=Homo sapiens OX=9606 GN=CRABP2 PE=1 SV=2 - [RABP2_HUMAN]	23.91	1	3	3	5	0	0	0	2.27925e+08	619516264	1.23543e+08	0	0	0	0	0	0										0				0			10.37	23.91	3	3	2.36747	6.52	1	1	2.39537	6.52	1	1		0
Q9Y5Z4	Heme-binding protein 2 OS=Homo sapiens OX=9606 GN=HEBP2 PE=1 SV=1 - [HEBP2_HUMAN]	23.9	2	4	4	13	0	0	0	6.4086e+08	4.50537e+08	0	76257135	2.06377e+08	0	0	239839	0		0				0				0							7.36046	12.2	2	2	14.1794	23.9	4	4		0			6.31997	13.17	2
P32004-3	Isoform 3 of Neural cell adhesion molecule L1 OS=Homo sapiens OX=9606 GN=L1CAM - [L1CAM_HUMAN]	23.88	3	24	24	79	0	223388	0	2.13938e+09	2.31227e+09	108178018	1.59012e+09	1.70355e+09	67727909	0	914304	0		0				0			2.29033	0.8	1	1		0			74.8291	16.91	15	19	87.6773	19.15	18	22	3.64643	2.32	1	1	62.3596	15.06	14
P52292	Importin subunit alpha-1 OS=Homo sapiens OX=9606 GN=KPNA2 PE=1 SV=1 - [IMA1_HUMAN]	23.82	1	9	9	45	0	605939	0	829544340	7.72269e+08	53290645	3.80842e+08	6.7403e+08	0	975247	258391	0	6.96407	5.48	2	2	3.91399	3.21	1	1	9.44273	6.62	2	3		0			22.2477	14.74	5	5	33.1761	17.58	7	8	19.0655	12.29	5	5	20.0176	13.42	5
O95394	Phosphoacetylglucosamine mutase OS=Homo sapiens OX=9606 GN=PGM3 PE=1 SV=1 - [AGM1_HUMAN]	23.8	3	11	11	44	0	0	0	1.17095e+09	1.49972e+09	2.60168e+08	3.18545e+08	3.19178e+08	0	597379	0	0	2.82792	3.14	1	1		0				0							46.7954	21.59	10	12	38.286	13.1	7	10	2.9931	2.4	1	1	32.6923	15.68	7
P22059	Oxysterol-binding protein 1 OS=Homo sapiens OX=9606 GN=OSBP PE=1 SV=1 - [OSBP1_HUMAN]	23.79	7	12	12	25	0	0	0	4.83482e+08	3.85883e+08	7.32467e+06	1.62891e+08	2.19036e+08	0	0	0	0		0				0				0				0			43.6407	14.13	6	9	10.5429	5.33	3	3	4.25173	1.61	1	1	17.3968	5.95	4
Q15942	Zyxin OS=Homo sapiens OX=9606 GN=ZYX PE=1 SV=1 - [ZYX_HUMAN]	23.78	2	8	8	21	89018.6	0	327367	0	195469586	0	3.3866e+07	0	0	5.02573e+06	0	210402	3.29596	2.8	1	1	4.76899	2.1	1	2	2.39354	2.1	1	1	4.47689	4.02	2	2	4.0663	3.32	1	1	3.3942	3.32	1	1		0			13.6411	10.66	3
P22004	Bone morphogenetic protein 6 OS=Homo sapiens OX=9606 GN=BMP6 PE=1 SV=1 - [BMP6_HUMAN]	23.78	1	8	9	31	0	245946	3.05107e+07	0	0	35071170	0	0	2.24147e+08	0	0	1.06331e+07						0			2.503	2.53	1	1	36.1874	16.37	6	11		0				0			3.12785	1.95	1	1	3.37691	4.68	1
O75792	Ribonuclease H2 subunit A OS=Homo sapiens OX=9606 GN=RNASEH2A PE=1 SV=2 - [RNH2A_HUMAN]	23.75	1	5	5	10	226717	0	0	1.35808e+08	0	0	0	116647798	0	0	0	0	3.88198	4.68	1	1	2.1911	6.35	1	1		0				0			4.86831	4.68	1	1	2.56743	4.35	1	1		0				0
P11586	C-1-tetrahydrofolate synthase, cytoplasmic OS=Homo sapiens OX=9606 GN=MTHFD1 PE=1 SV=3 - [C1TC_HUMAN]	23.74	1	18	18	65	211990	360543	0	1101815708	8.06505e+08	17185245	7.12628e+08	5.67096e+08	0	0	0	0	17.8469	6.74	5	5	10.8192	3.85	3	4	16.8609	3.85	3	6		0			30.5183	11.12	8	9	40.8194	15.51	11	12	3.05846	1.71	1	1	31.1948	12.41	9
P52434-3	Isoform 3 of DNA-directed RNA polymerases I, II, and III subunit RPABC3 OS=Homo sapiens OX=9606 GN=POLR2H - [RPAB3_HUMAN]	23.68	5	2	2	3	0	0	0	0	7.39728e+08	0	0	0	0	0	0	0						0				0				0				0			9.21293	23.68	2	3		0				0
P62333	26S proteasome regulatory subunit 10B OS=Homo sapiens OX=9606 GN=PSMC6 PE=1 SV=1 - [PRS10_HUMAN]	23.65	1	7	7	13	0	0	0	446021444	1.23626e+08	5.70241e+06	8.72015e+07	1.124e+08	0	397348	0	0	2.70741	2.83	1	1		0				0				0			4.01516	3.86	1	1	10.1439	9.77	3	3	3.02688	2.83	1	1	11.6407	10.54	3
P46783	40S ribosomal protein S10 OS=Homo sapiens OX=9606 GN=RPS10 PE=1 SV=1 - [RS10_HUMAN]	23.64	2	4	4	13	0	0	0	9.04672e+07	65017327	0	5.13273e+07	93323779	0	0	0	0	14.5261	17.58	2	4		0				0				0			7.98323	14.55	2	2	12.2325	18.18	2	3		0			7.51864	18.18	2
Q15599-2	Isoform 2 of Na(+)/H(+) exchange regulatory cofactor NHE-RF2 OS=Homo sapiens OX=9606 GN=SLC9A3R2 - [NHRF2_HUMAN]	23.62	3	6	6	20	0	0	0	3.4749e+08	4.43844e+08	0	1.70778e+08	2.72367e+08	0	0	0	0	2.52488	3.99	1	1		0				0				0			18.3006	15.34	4	5	20.1761	19.63	5	5		0			15.5292	15.34	4
Q96QV1	Hedgehog-interacting protein OS=Homo sapiens OX=9606 GN=HHIP PE=1 SV=3 - [HHIP_HUMAN]	23.57	2	15	15	72	446536	0	1.2541e+06	1.79624e+08	2.36741e+07	4.0135e+08	8.10307e+08	4.89661e+08	1.5832e+09	4.70522e+07	0	0	6.12637	3	1	1	2.26489	1.43	1	1	6.27573	3	1	1	43.2593	9.14	6	13	19.0107	8.57	4	4	6.7528	1.57	2	2	22.9236	9.29	6	6	26.9625	9.57	6
O14980	Exportin-1 OS=Homo sapiens OX=9606 GN=XPO1 PE=1 SV=1 - [XPO1_HUMAN]	23.53	1	19	19	54	0	0	0	5.018e+08	1.0864e+09	13555438	504566716	7.78526e+08	0	0	854092	0	7.2927	3.08	2	2		0				0				0			43.4651	13.26	11	12	52.6316	17.55	13	14	4.13545	1.12	1	1	37.6043	11.58	10
P63218	Guanine nucleotide-binding protein G(I)/G(S)/G(O) subunit gamma-5 OS=Homo sapiens OX=9606 GN=GNG5 PE=1 SV=3 - [GBG5_HUMAN]	23.53	1	2	2	2	0	0	0	0	0	0	0	0	0	1.09653e+08	0	0						0				0
O15230	Laminin subunit alpha-5 OS=Homo sapiens OX=9606 GN=LAMA5 PE=1 SV=8 - [LAMA5_HUMAN]	23.52	4	58	58	278	0	409046	0	2.27367e+09	2921924044	3476797472	4.06328e+09	2554788760	9.69086e+08	3.60916e+06	1.0236e+06	1.27265e+06		0				0			4.72044	0.89	2	2		0			194.199	14.61	35	48	161.309	11.39	31	43	233.5	17.37	42	57	140.849	10.93	31
Q15404	Ras suppressor protein 1 OS=Homo sapiens OX=9606 GN=RSU1 PE=1 SV=3 - [RSU1_HUMAN]	23.47	2	5	5	15	0	0	0	1275482508	2.84931e+08	0	364783857	0	1.10734e+08	0	0	0		0			2.22972	3.25	1	1	2.35905	3.25	1	1		0			7.51645	12.64	2	2	5.98112	10.47	2	2		0			6.12741	10.47	2
Q6FI81-3	Isoform 3 of Anamorsin OS=Homo sapiens OX=9606 GN=CIAPIN1 - [CPIN1_HUMAN]	23.41	3	6	6	11	0	0	0	2.28328e+08	3.05946e+07	3.90125e+07	3.71586e+07	0	0	134482	0	0		0				0				0				0			13.4758	16.39	3	3	11.653	13.71	3	3	3.4694	5.35	1	1	3.13415	6.02	1
P48506	Glutamate--cysteine ligase catalytic subunit OS=Homo sapiens OX=9606 GN=GCLC PE=1 SV=2 - [GSH1_HUMAN]	23.39	1	13	13	36	0	0	0	2.19447e+08	488852044	1.14602e+08	73280804	1.98086e+08	5.21469e+07	0	0	0	3.37978	1.57	1	1		0								0			16.2767	9.58	5	5	51.3	19.15	9	13	13.566	8.79	4	4	12.7531	8.01	3
P42785	Lysosomal Pro-X carboxypeptidase OS=Homo sapiens OX=9606 GN=PRCP PE=1 SV=1 - [PCP_HUMAN]	23.39	2	9	9	38	0	0	0	1.6705e+09	1.36358e+09	1.87914e+08	6.94908e+08	1.7858e+09	415988969	0	2.18857e+06	0		0				0				0				0			47.1233	17.34	6	10	23.0923	11.49	6	7	19.509	11.9	5	5	18.4755	9.48	5
Q9UNF0-2	Isoform 2 of Protein kinase C and casein kinase substrate in neurons protein 2 OS=Homo sapiens OX=9606 GN=PACSIN2 - [PACN2_HUMAN]	23.37	2	8	8	21	0	0	0	5.97311e+08	4.23581e+08	9.73243e+07	8.47744e+08	5.25444e+08	33539019	0	0	0		0				0				0				0			21.2405	17.08	5	6	13.6738	9.44	4	4	3.1545	2.47	1	1	11.3608	7.64	2
P02750	Leucine-rich alpha-2-glycoprotein OS=Homo sapiens OX=9606 GN=LRG1 PE=1 SV=2 - [A2GL_HUMAN]	23.34	1	5	5	15	0	0	0	2.19703e+08	531847473	70090057	1.85532e+08	411745503	0	0	0	0		0												0			20.3617	15.85	3	5	7.00203	7.49	2	2	2.61797	2.88	1	1	15.1185	18.16	4
Q96DG6	Carboxymethylenebutenolidase homolog OS=Homo sapiens OX=9606 GN=CMBL PE=1 SV=1 - [CMBL_HUMAN]	23.27	1	5	5	12	0	0	0	4.51767e+08	680482841	0	4.16787e+08	29324160	0	0	0	0										0							10.5175	15.1	3	3	11.9874	11.43	3	4					8.84969	12.24	3
Q9H2X0-2	Isoform 2 of Chordin OS=Homo sapiens OX=9606 GN=CHRD - [CHRD_HUMAN]	23.26	5	1	1	1	0	0	0	0	0	0	0	0	0	0	0	0		0												0				0				0			4.18344	23.26	1	1		0
Q9UDY4	DnaJ homolog subfamily B member 4 OS=Homo sapiens OX=9606 GN=DNAJB4 PE=1 SV=1 - [DNJB4_HUMAN]	23.15	1	5	6	12	0	0	0	1.29976e+08	8.78856e+07	0	0	0	3.44888e+07	6.7769e+06	393010	9.0043e+06	4.25851	5.34	1	1		0				0				0			8.05487	3.56	1	2	9.35734	11.28	2	2		0				0
P51153	Ras-related protein Rab-13 OS=Homo sapiens OX=9606 GN=RAB13 PE=1 SV=1 - [RAB13_HUMAN]	23.15	1	3	4	33	0	461327	0	8.99665e+08	9.78361e+08	198899362	1.03242e+08	181035828	0	0	761075	271017	2.84122	5.42	1	1	7.29937	5.42	1	3	8.00795	5.42	1	3	2.72062	5.42	1	1	12.0621	11.33	2	4	14.1305	23.15	4	5	2.33246	5.42	1	1	8.86915	17.24	3
P05023-3	Isoform 3 of Sodium/potassium-transporting ATPase subunit alpha-1 OS=Homo sapiens OX=9606 GN=ATP1A1 - [AT1A1_HUMAN]	23.08	12	21	21	79	993291	272381	585918	512706975	7.09877e+08	39044806	2.52775e+08	3.68356e+08	0	7.38011e+06	1.29859e+06	1.02152e+06		0			21.5666	6.96	4	7	14.7967	5.75	4	5	7.64602	4.64	3	3	44.5105	13.51	12	12	44.1503	16.43	13	13	6.9304	2.92	2	2	38.0739	13.41	11
P20340	Ras-related protein Rab-6A OS=Homo sapiens OX=9606 GN=RAB6A PE=1 SV=3 - [RAB6A_HUMAN]	23.08	25	3	4	36	0	0	0	812304904	33583215	250543938	22631782	1111249017	200076620	0	776829	319063	8.66926	16.35	3	3	10.5607	5.29	1	4	10.684	5.29	1	4	2.60352	5.29	1	1	5.3336	5.29	1	2	5.88294	12.02	2	2	2.82636	5.29	1	1	5.61308	11.06	2
Q99747	Gamma-soluble NSF attachment protein OS=Homo sapiens OX=9606 GN=NAPG PE=1 SV=1 - [SNAG_HUMAN]	23.08	2	5	5	11	0	0	0	0	8688129	0	46093958	2.44455e+07	0	0	1.1691e+06	0	2.75133	4.49	1	1		0			2.60026	3.21	1	1						0			9.27492	11.86	2	2		0			9.48117	11.86	2
P15692-4	Isoform VEGF165 of Vascular endothelial growth factor A OS=Homo sapiens OX=9606 GN=VEGFA - [VEGFA_HUMAN]	23.04	17	4	4	16	0	0	0	0	1.67766e+09	0	3.66791e+09	2.26149e+08	0	0	0	0		0				0			4.42768	7.33	2	2		0			4.94106	9.95	1	1	18.1581	9.95	1	4		0			27.0497	15.71	2
P01857	Immunoglobulin heavy constant gamma 1 OS=Homo sapiens OX=9606 GN=IGHG1 PE=1 SV=1 - [IGHG1_HUMAN]	23.03	5	5	5	8	5.46642e+07	0	0	0	0	0	0	0	0	0	0	0		0			22.3214	23.03	5	8		0				0				0				0								0
P50281	Matrix metalloproteinase-14 OS=Homo sapiens OX=9606 GN=MMP14 PE=1 SV=3 - [MMP14_HUMAN]	23.02	1	12	12	42	0	0	0	1.01653e+09	1.01714e+09	0	1.5282e+09	1.86417e+09	0	0	0	0		0				0			2.26053	1.72	1	1		0			25.0184	13.4	7	7	33.1363	19.42	9	9		0			45.3583	19.93	10
Q5SRE7	Phytanoyl-CoA dioxygenase domain-containing protein 1 OS=Homo sapiens OX=9606 GN=PHYHD1 PE=1 SV=2 - [PHYD1_HUMAN]	23.02	2	4	4	10	0	0	0	116430964	4.26749e+07	0	65429276	138826747	0	0	0	0		0				0				0							12.0281	14.43	2	3	11.0196	14.78	3	3		0			7.87375	10.31	2
P09668	Pro-cathepsin H OS=Homo sapiens OX=9606 GN=CTSH PE=1 SV=4 - [CATH_HUMAN]	22.99	1	7	7	39	0	5114311	0	410776369	5.755e+08	4.1035e+07	3.65967e+08	524824124	0	197257	0	0	5.92775	7.76	2	2		0			5.30743	8.36	2	2		0			25.9041	22.99	7	8	27.4963	15.82	5	8	8.14265	8.96	2	2	19.4715	12.54	4
Q969T9	WW domain-binding protein 2 OS=Homo sapiens OX=9606 GN=WBP2 PE=1 SV=1 - [WBP2_HUMAN]	22.99	2	5	5	18	0	0	0	1.7181e+08	1.986e+08	0	3.73948e+07	1.07942e+07	0	0	0	0		0				0				0				0			17.0533	19.16	4	5	24.4194	16.86	4	7		0			9.1504	13.03	3
P54727	UV excision repair protein RAD23 homolog B OS=Homo sapiens OX=9606 GN=RAD23B PE=1 SV=1 - [RD23B_HUMAN]	22.98	2	10	11	35	0	0	0	4.04623e+08	352022462	1.23515e+08	3.54635e+08	267337022	7.03851e+07	1.48678e+07	0	0	2.35071	2.2	1	1	2.49836	2.44	1	1	4.8045	4.65	2	2		0			20.4153	14.67	5	5	14.077	12.22	4	4	11.914	7.09	3	3	12.1149	10.27	4
P0CG29	Glutathione S-transferase theta-2 OS=Homo sapiens OX=9606 GN=GSTT2 PE=1 SV=1 - [GST2_HUMAN]	22.95	2	4	4	10	0	0	0	2.20318e+08	265059737	0	216684348	289759373	0	0	0	0						0				0				0			10.4987	16.39	3	3	7.32959	12.7	2	2		0			4.33863	6.15	1
P12429	Annexin A3 OS=Homo sapiens OX=9606 GN=ANXA3 PE=1 SV=3 - [ANXA3_HUMAN]	22.91	1	6	6	13	0	0	0	1.4076e+08	2.81812e+07	0	22875630	6.62557e+07	0	1.14412e+06	283613	0		0				0				0				0			10.2799	12.69	3	3	6.56253	7.74	2	2		0			3.88133	4.95	1
Q02388-2	Isoform 2 of Collagen alpha-1(VII) chain OS=Homo sapiens OX=9606 GN=COL7A1 - [CO7A1_HUMAN]	22.91	2	47	47	157	6.36272e+06	1.04005e+07	0	3.33802e+08	4.48955e+08	0	4.78447e+09	5.16233e+09	0	0	0	0		0			32.5896	4.46	9	11	60.6671	6.97	14	21		0			47.9853	6.97	11	11	49.0854	6.59	11	12		0			184.378	15.56	29
Q86Y82	Syntaxin-12 OS=Homo sapiens OX=9606 GN=STX12 PE=1 SV=1 - [STX12_HUMAN]	22.83	1	4	4	15	0	0	0	1.0689e+08	830070760	63980931	250212032	3.22212e+08	7.45732e+07	0	0	0	3.01472	5.43	1	1		0				0				0			9.3797	11.23	2	2	13.0193	17.75	3	3	7.92361	11.59	2	2	8.332	11.59	2
P02768	Serum albumin OS=Homo sapiens OX=9606 GN=ALB PE=1 SV=2 - [ALBU_HUMAN]	22.82	3	13	13	532	2.59631e+07	427473	376587	74743387633	63505342314	5.06901e+10	48314823153	4.36405e+10	4.08181e+10	7.48551e+06	0	0	25.398	2.46	2	6	102.704	17.9	11	34	71.4045	3.61	3	20	81.1361	3.61	3	22	204.811	2.46	2	52	158.549	2.46	2	41	244.865	3.94	3	62	197.557	3.61	3
Q9UGI8-2	Isoform 2 of Testin OS=Homo sapiens OX=9606 GN=TES - [TES_HUMAN]	22.82	2	10	10	44	0	216661	0	4.61208e+08	602240960	0	249677533	54674667	0	2.14138e+07	0	0	7.90272	7.77	3	3	12.7012	8.25	3	5	17.6739	8.25	3	7		0			9.58418	5.34	1	2	6.0762	5.34	1	1		0			13.7764	8.5	3
Q15637-4	Isoform 4 of Splicing factor 1 OS=Homo sapiens OX=9606 GN=SF1 - [SF01_HUMAN]	22.81	7	10	10	24	1.17541e+07	0	0	1.48209e+09	3.49957e+09	0	0	1618751882	0	6.03499e+06	3.97725e+07	0	15.3004	8.39	4	4	4.62232	4.56	1	1						0			15.3207	13.32	3	3	5.65432	4.74	1	1	4.58712	4.74	1	1		0
P48735	Isocitrate dehydrogenase [NADP], mitochondrial OS=Homo sapiens OX=9606 GN=IDH2 PE=1 SV=2 - [IDHP_HUMAN]	22.79	2	8	9	19	0	0	0	2.52431e+08	727605740	0	2.1753e+08	253193130	1.17714e+07	0	541839	0	3.40859	2.88	1	1		0				0				0			21.7722	19.91	6	6	10.1709	8.85	3	3		0			16.0805	13.72	5
P63279	SUMO-conjugating enzyme UBC9 OS=Homo sapiens OX=9606 GN=UBE2I PE=1 SV=1 - [UBC9_HUMAN]	22.78	1	4	4	18	0	0	0	1.42138e+09	3.22423e+09	3.72284e+08	2950824651	0	612712148	0	0	0						0											15.0007	16.46	3	4	20.1965	22.78	3	6	10.0128	14.56	3	3	2.47614	6.33	1
Q6P179-3	Isoform 3 of Endoplasmic reticulum aminopeptidase 2 OS=Homo sapiens OX=9606 GN=ERAP2 - [ERAP2_HUMAN]	22.73	4	17	17	32	0	0	0	4.57708e+07	3.2559e+08	9.76003e+08	5.64739e+07	8.86952e+07	7.52974e+08	0	0	0		0				0				0				0			10.2664	4.26	3	3	20.0277	8.42	6	6	33.7323	13.01	10	10	6.87482	2.62	2
P55290	Cadherin-13 OS=Homo sapiens OX=9606 GN=CDH13 PE=1 SV=1 - [CAD13_HUMAN]	22.72	5	12	12	206	1.91028e+07	709884	1.30414e+08	2.98257e+09	1.29547e+09	6.50973e+09	2.37611e+09	3008198154	1.87415e+10	1.45983e+07	23142165	3.78479e+07	4.60606	2.24	1	1	28.8096	9.82	5	9	32.5724	12.62	6	10	60.1389	17.39	8	18	48.9493	12.76	6	13	25.2601	3.79	2	6	156.335	17.95	9	35	34.6958	7.29	4
P17066	Heat shock 70 kDa protein 6 OS=Homo sapiens OX=9606 GN=HSPA6 PE=1 SV=2 - [HSP76_HUMAN]	22.71	2	1	14	298	614528	1.22278e+06	1.81019e+06	1.61131e+10	22182694641	3.22565e+09	9.43987e+09	1.3302e+10	1.56119e+09	5.53222e+08	5.48381e+07	4.47872e+07	51.6747	14.62	6	18	72.2905	12.75	7	27	87.8025	13.06	7	32	55.5588	10.11	5	19	73.142	15.86	8	22	68.3756	15.71	9	21	21.2689	9.02	5	6	37.2083	9.64	6
Q96Q11-2	Isoform 2 of CCA tRNA nucleotidyltransferase 1, mitochondrial OS=Homo sapiens OX=9606 GN=TRNT1 - [TRNT1_HUMAN]	22.71	3	6	6	15	0	0	0	5.12768e+07	1.21708e+08	0	40807693	5.75689e+07	0	0	0	0		0				0				0				0			10.6053	9.66	3	3	18.2465	15.46	4	5		0			8.6178	9.66	3
Q04695	Keratin, type I cytoskeletal 17 OS=Homo sapiens OX=9606 GN=KRT17 PE=1 SV=2 - [K1C17_HUMAN]	22.69	6	3	11	134	454109	850255	497552	355345128	5.46959e+08	3.72309e+07	4.20004e+08	6.83673e+08	2.06096e+08	6.13196e+07	0	208845	18.0552	10.19	4	6	75.4284	8.8	5	27	45.9812	11.81	6	17	32.8736	8.8	5	12	5.62969	4.4	2	2	12.2693	6.94	3	4	2.64326	2.08	1	1	4.97031	4.4	2
Q7L9L4	MOB kinase activator 1B OS=Homo sapiens OX=9606 GN=MOB1B PE=1 SV=3 - [MOB1B_HUMAN]	22.69	4	5	5	34	0	0	0	7.90409e+08	1.12052e+09	0	8.56524e+08	9.31702e+08	2.04155e+08	8.41028e+06	7.18508e+07	0	6.69798	11.57	2	2						0				0			27.1818	17.59	4	7	23.766	22.69	5	6	8.8165	12.04	2	2	14.0512	22.69	4
P50995-2	Isoform 2 of Annexin A11 OS=Homo sapiens OX=9606 GN=ANXA11 - [ANX11_HUMAN]	22.67	4	9	9	30	725398	408558	0	2.00327e+08	0	0	0	0	0	1.75228e+06	4.2373e+06	731603		0			12.5707	7.42	3	5	12.235	9.32	4	5		0			4.27775	3.39	1	1		0				0				0
Q13442	28 kDa heat- and acid-stable phosphoprotein OS=Homo sapiens OX=9606 GN=PDAP1 PE=1 SV=1 - [HAP28_HUMAN]	22.65	1	5	5	36	581102	545564	0	1.32997e+09	2.13505e+09	0	1.05273e+09	2204925044	0	956336	234161	0	6.46965	12.71	2	2	11.268	21.55	3	4	14.6299	21.55	3	5		0			25.7794	22.65	4	6	20.9884	22.65	4	5		0			11.812	16.57	3
Q9NSE4	Isoleucine--tRNA ligase, mitochondrial OS=Homo sapiens OX=9606 GN=IARS2 PE=1 SV=2 - [SYIM_HUMAN]	22.63	1	19	19	44	0	0	0	8.01831e+08	1.01267e+09	0	3.45213e+08	1.47196e+08	0	0	0	0	3.67656	1.68	1	1		0				0				0			45.4703	13.54	10	12	54.5902	15.71	12	15		0			21.3706	7.31	4
P61163	Alpha-centractin OS=Homo sapiens OX=9606 GN=ACTR1A PE=1 SV=1 - [ACTZ_HUMAN]	22.61	1	3	5	24	20320293	0	0	4.66468e+08	1642778220	250895160	1162965440	2040747576	0	5.91969e+06	117660101	0	3.15523	4.52	1	1	3.273	5.85	1	1		0				0			9.86058	12.5	3	3	8.3193	10.37	2	2	2.99367	4.52	1	1	10.7306	10.37	2
Q15459	Splicing factor 3A subunit 1 OS=Homo sapiens OX=9606 GN=SF3A1 PE=1 SV=1 - [SF3A1_HUMAN]	22.57	2	15	15	31	2.95831e+06	0	0	3.06627e+08	3.57558e+08	5.28344e+07	197020612	3.04826e+08	0	1.40827e+07	16950206	0	6.72145	3.15	2	2	3.76149	1.64	1	1	3.99695	1.64	1	1		0			23.7122	10.84	6	6	20.0577	10.09	5	5	8.02508	4.79	2	2	7.40198	3.03	2
Q09028-4	Isoform 4 of Histone-binding protein RBBP4 OS=Homo sapiens OX=9606 GN=RBBP4 - [RBBP4_HUMAN]	22.56	4	2	6	36	0	0	0	8.04916e+09	2.17917e+09	56291062	2.51597e+09	1.80151e+09	41118529	1.02092e+06	1.58071e+07	0	6.48208	5.38	2	2	2.19211	2.05	1	1		0				0			28.517	22.56	6	7	15.3734	12.56	3	4	10.3445	5.64	3	3	10.2218	5.64	3
P49257	Protein ERGIC-53 OS=Homo sapiens OX=9606 GN=LMAN1 PE=1 SV=2 - [LMAN1_HUMAN]	22.55	3	13	13	71	4.069e+06	1.05296e+06	1.48929e+06	592758485	1.90645e+09	2.94644e+08	1.26222e+08	1.49146e+09	2.18003e+08	0	0	0	7.33127	6.27	2	2	4.05999	3.92	1	1	3.98287	3.92	1	1	21.9561	12.16	4	7	20.188	7.84	5	6	38.8266	20.98	7	9	36.3674	20.98	7	9	34.2248	19.02	7
P26885	Peptidyl-prolyl cis-trans isomerase FKBP2 OS=Homo sapiens OX=9606 GN=FKBP2 PE=1 SV=2 - [FKBP2_HUMAN]	22.54	1	4	4	10	0	0	0	8.01014e+08	7.96746e+08	3.82274e+07	658771550	4.64778e+08	1.41169e+07	0	0	0		0				0				0							7.20431	16.9	2	2	6.75289	16.9	2	2	3.57914	9.15	1	1	7.07797	16.9	2
Q96DB5-2	Isoform 2 of Regulator of microtubule dynamics protein 1 OS=Homo sapiens OX=9606 GN=RMDN1 - [RMD1_HUMAN]	22.54	3	5	5	12	0	0	0	31567012	121041598	17221085	54689524	5.49189e+07	0	587110	194714	0		0				0				0				0			2.74249	3.87	1	1	8.3547	10.56	2	2	2.798	4.58	1	1	2.62522	3.87	1
Q9P2J5	Leucine--tRNA ligase, cytoplasmic OS=Homo sapiens OX=9606 GN=LARS PE=1 SV=2 - [SYLC_HUMAN]	22.53	3	21	21	42	0	0	0	1.56155e+08	2.494e+08	1.32845e+07	1.39211e+08	1.1134e+08	0	423072	911093	0	6.67701	2.21	2	2		0			3.39547	1.7	1	1		0			49.6633	15.05	11	12	32.5879	8.76	8	8	3.71217	1.7	1	1	28.7931	8.84	7
P62277	40S ribosomal protein S13 OS=Homo sapiens OX=9606 GN=RPS13 PE=1 SV=2 - [RS13_HUMAN]	22.52	1	3	3	11	226300	0	0	5.33235e+08	56948539	0	107462005	118587175	0	90958843	0	0	5.40376	16.56	2	2	2.33235	6.62	1	1		0				0			3.66615	9.93	1	1	3.65849	9.93	1	1		0			3.58042	9.93	1
P55010	Eukaryotic translation initiation factor 5 OS=Homo sapiens OX=9606 GN=EIF5 PE=1 SV=2 - [IF5_HUMAN]	22.51	1	8	8	41	0	0	0	5.53155e+08	5.85921e+08	1.74745e+07	3.90011e+08	979335783	110567468	3.77986e+06	1.88385e+06	132351	6.59231	5.8	2	2	8.44895	2.32	1	3	8.23383	2.32	1	3		0			11.5183	8.12	3	4	21.6254	14.62	6	7	2.89943	2.32	1	1	14.7921	7.19	3
Q9BTY2	Plasma alpha-L-fucosidase OS=Homo sapiens OX=9606 GN=FUCA2 PE=1 SV=2 - [FUCO2_HUMAN]	22.48	2	9	9	32	0	0	0	1.88024e+09	2.75849e+09	38136670	2.30891e+09	1.87285e+09	0	0	289550	0	2.3182	2.36	1	1		0				0				0			25.4059	14.13	5	7	21.4523	9.64	4	6	3.65262	2.78	1	1	24.6525	11.99	5
Q9GZL7	Ribosome biogenesis protein WDR12 OS=Homo sapiens OX=9606 GN=WDR12 PE=1 SV=2 - [WDR12_HUMAN]	22.46	1	6	6	21	0	0	0	1.80705e+08	2.55216e+08	73414107	9.1021e+07	1.1546e+08	4.0678e+07	0	0	0		0				0				0				0			9.75919	9.46	2	2	19.8151	15.6	4	5	8.4475	7.8	2	2	20.9557	16.31	4
P41236	Protein phosphatase inhibitor 2 OS=Homo sapiens OX=9606 GN=PPP1R2 PE=1 SV=2 - [IPP2_HUMAN]	22.44	2	3	3	4	0	0	0	39828850	15349187	0	0	0	0	0	0	0		0				0				0				0			13.0904	22.44	3	3	3.91087	7.32	1	1		0				0
Q9UHD9	Ubiquilin-2 OS=Homo sapiens OX=9606 GN=UBQLN2 PE=1 SV=2 - [UBQL2_HUMAN]	22.44	1	5	9	60	343911	533715	225702	2.56873e+08	5.82938e+07	0	2.56639e+08	3.03235e+08	0	3.0029e+07	294246	0	32.3307	18.91	7	8	8.36669	5.29	2	3	14.0753	5.29	2	5	2.31566	2.56	1	1	16.6899	9.62	4	4	12.3655	6.73	3	3		0			14.5667	5.13	2
P17844-2	Isoform 2 of Probable ATP-dependent RNA helicase DDX5 OS=Homo sapiens OX=9606 GN=DDX5 - [DDX5_HUMAN]	22.43	2	8	12	57	471623	1.18049e+06	0	6.47288e+08	9.59579e+08	7.97082e+07	1.17464e+08	314804729	0	1.20283e+06	514835	284417	17.5162	9.35	4	5	15.5818	5.79	3	6	16.1595	5.79	3	6		0			15.2359	7.48	3	4	9.30888	2.24	1	3	3.02931	2.06	1	1	6.41022	5.23	2
O00233	26S proteasome non-ATPase regulatory subunit 9 OS=Homo sapiens OX=9606 GN=PSMD9 PE=1 SV=3 - [PSMD9_HUMAN]	22.42	3	5	5	12	0	0	0	5.03665e+08	8.20669e+08	1.29133e+08	3.8507e+08	4.59994e+08	113758929	0	505175	0		0				0				0				0			10.2754	17.04	3	3	8.40554	4.48	1	2	4.88608	4.48	1	1	4.76475	4.48	1
Q9UI30	Multifunctional methyltransferase subunit TRM112-like protein OS=Homo sapiens OX=9606 GN=TRMT112 PE=1 SV=1 - [TR112_HUMAN]	22.4	2	2	2	11	544554	0	0	0	0	0	38661075	0	0	3.87476e+06	1.04328e+06	0	3.9781	11.2	1	1	6.43973	11.2	1	2	3.54357	11.2	1	1		0				0				0				0			3.21751	11.2	1
Q9NVV5-6	Isoform 6 of Androgen-induced gene 1 protein OS=Homo sapiens OX=9606 GN=AIG1 - [AIG1_HUMAN]	22.39	6	1	1	1	0	0	0	0	128265926	0	0	0	0	0	0	0						0				0								0			4.31109	22.39	1	1
O00754-2	Isoform 2 of Lysosomal alpha-mannosidase OS=Homo sapiens OX=9606 GN=MAN2B1 - [MA2B1_HUMAN]	22.38	2	17	17	48	0	0	0	5.28406e+08	4.04846e+08	0	1.34443e+09	1.25849e+09	44000434	0	0	0		0				0				0				0			39.6783	12.77	10	10	37.1859	13.07	8	8	2.69802	0.99	1	1	52.78	15.84	12
Q05682-5	Isoform 5 of Caldesmon OS=Homo sapiens OX=9606 GN=CALD1 - [CALD1_HUMAN]	22.37	6	8	8	27	381797	289663	296356	3.98365e+08	3.33284e+08	3.07986e+07	3.80713e+08	1.77588e+08	1.59199e+08	0	717892	0		0			5.14445	6.39	2	2	11.5164	8.65	3	4	5.58271	5.08	2	2	14.5576	10.71	3	3	10.2483	7.71	2	2	3.75582	3.76	1	1	14.2073	10.9	3
Q14152	Eukaryotic translation initiation factor 3 subunit A OS=Homo sapiens OX=9606 GN=EIF3A PE=1 SV=1 - [EIF3A_HUMAN]	22.36	2	24	24	67	0	3.28026e+06	0	5.7922e+08	4.69425e+08	4.13293e+07	2.30202e+08	3.52406e+08	1.70233e+07	0	0	0	3.53605	1.66	1	1		0			6.5465	2.1	2	2		0			67.3496	10.71	11	15	42.2891	9.55	11	12	6.44501	1.37	2	2	74.6141	15.48	17
Q86UD1	Out at first protein homolog OS=Homo sapiens OX=9606 GN=OAF PE=2 SV=1 - [OAF_HUMAN]	22.34	1	5	5	49	404044	416560	0	819791705	1.15736e+08	4.28719e+08	1.52684e+09	1.64521e+09	734332384	3.89228e+06	1.46587e+06	1.92851e+06	3.13434	4.03	1	1	11.8226	10.62	3	5	16.9678	10.62	3	7	4.9743	7.33	2	2	13.1588	19.05	4	4	8.60679	12.82	3	3	10.2713	15.75	3	3	14.773	15.75	3
Q9UGV2-2	Isoform 2 of Protein NDRG3 OS=Homo sapiens OX=9606 GN=NDRG3 - [NDRG3_HUMAN]	22.31	3	5	5	14	0	0	0	2.69756e+08	252154060	0	3.10251e+08	2.91098e+08	0	0	0	0		0				0								0			9.27493	8.82	2	2	12.5153	4.68	1	3		0			21.3646	16.25	4
Q9Y5K8	V-type proton ATPase subunit D OS=Homo sapiens OX=9606 GN=ATP6V1D PE=1 SV=1 - [VATD_HUMAN]	22.27	1	3	3	7	0	0	0	1.9325e+07	5.20318e+07	0	0	18840707	0	0	0	0	2.94654	6.48	1	1		0				0				0			7.38937	10.93	2	2	13.2478	22.27	3	3		0				0
O94973	AP-2 complex subunit alpha-2 OS=Homo sapiens OX=9606 GN=AP2A2 PE=1 SV=2 - [AP2A2_HUMAN]	22.26	3	10	14	34	0	0	0	342966002	6.02574e+08	0	4.76266e+08	3.54013e+08	15973231	0	863781	0	11.0518	4.9	3	3		0				0				0			35.7341	14.7	9	9	20.6397	7.03	5	6		0			17.3393	7.24	5
P01130-3	Isoform 3 of Low-density lipoprotein receptor OS=Homo sapiens OX=9606 GN=LDLR - [LDLR_HUMAN]	22.25	6	12	12	103	158776	320558	0	4.70193e+09	5.30923e+09	4.81779e+08	3.14339e+09	3.17551e+09	3.89241e+08	213675	0	0	6.8319	3.76	2	2	9.06934	1.88	1	3	5.71071	1.88	1	2		0			65.8949	19.22	11	18	92.1856	12.43	7	24	16.2663	5.92	3	4	80.204	18.64	10
Q96RQ9	L-amino-acid oxidase OS=Homo sapiens OX=9606 GN=IL4I1 PE=1 SV=1 - [OXLA_HUMAN]	22.22	2	7	7	12	0	0	0	3.69364e+07	5.39641e+07	0	1.37042e+08	1.99367e+08	0	0	0	0		0				0				0				0			10.969	8.82	2	2	6.11844	4.23	2	2					11.6142	7.58	3
P23246	Splicing factor, proline- and glutamine-rich OS=Homo sapiens OX=9606 GN=SFPQ PE=1 SV=2 - [SFPQ_HUMAN]	22.21	2	11	12	64	4.73029e+07	4.95098e+07	9.33194e+06	1.14509e+08	7.94878e+08	39429433	1.64284e+08	1.48354e+08	9729945	6537542	4.12388e+07	0	19.4898	10.75	6	6	22.7289	5.09	4	8	23.6056	6.36	5	8	6.45714	3.82	2	2	6.35496	3.25	2	2	10.7498	4.53	2	3	8.56234	4.38	2	2	14.3165	7.92	4
Q99574	Neuroserpin OS=Homo sapiens OX=9606 GN=SERPINI1 PE=1 SV=1 - [NEUS_HUMAN]	22.2	1	9	9	27	0	0	564192	1.87403e+08	177200472	1.33812e+09	2.48185e+08	128651241	1.06605e+09	0	0	0		0				0				0			2.25043	2.93	1	1	9.18749	5.61	2	3	8.47376	8.54	3	3	23.919	20	6	7	8.96067	8.78	3
Q9NQW7-2	Isoform 2 of Xaa-Pro aminopeptidase 1 OS=Homo sapiens OX=9606 GN=XPNPEP1 - [XPP1_HUMAN]	22.2	4	12	12	37	0	531267	0	9.7418e+08	1.21907e+09	76537210	317012610	362027472	0	1.24328e+06	1.19697e+06	0	2.81888	1.5	1	1		0			2.43624	1.84	1	1		0			35.2658	17.2	8	9	31.1681	12.52	7	9	6.0739	4.34	2	2	23.2538	11.19	6
O95793-2	Isoform Short of Double-stranded RNA-binding protein Staufen homolog 1 OS=Homo sapiens OX=9606 GN=STAU1 - [STAU1_HUMAN]	22.18	3	8	8	26	270391	0	0	342878235	1.22936e+08	3.80089e+07	1.76025e+08	7.45019e+07	2.40003e+07	741603	4.05507e+06	0	12.5391	8.27	3	4	2.17385	3.23	1	1	2.35295	3.23	1	1		0			6.29243	2.62	2	2	18.2332	13.91	5	5	5.86988	5.04	2	2	12.7624	7.66	4
P46781	40S ribosomal protein S9 OS=Homo sapiens OX=9606 GN=RPS9 PE=1 SV=3 - [RS9_HUMAN]	22.16	1	5	5	9	0	0	0	119743476	234038756	0	8.57203e+07	112126672	0	0	0	0		0				0				0				0			4.99558	9.79	2	2	10.7365	18.04	4	4					5.1834	9.79	2
P61966	AP-1 complex subunit sigma-1A OS=Homo sapiens OX=9606 GN=AP1S1 PE=1 SV=1 - [AP1S1_HUMAN]	22.15	2	3	3	18	923530	0	0	0	21703503	0	35662728	7.13659e+07	0	532474	831945	0	4.49292	10.13	1	1	7.67764	10.13	1	2	6.93768	10.13	1	2		0			5.11158	10.13	1	1	4.86045	10.13	1	1					6.30933	12.03	2
Q96HC4	PDZ and LIM domain protein 5 OS=Homo sapiens OX=9606 GN=PDLIM5 PE=1 SV=5 - [PDLI5_HUMAN]	22.15	6	10	10	35	0	0	0	4.45497e+08	1.17488e+09	5.40192e+08	1.63985e+08	4.25281e+08	2.46343e+08	1.14545e+07	0	0	7.39682	2.35	1	2		0				0				0			22.187	15.27	6	6	24.048	14.6	5	6	19.7807	11.74	5	5	9.09249	6.04	3
Q96CP2	FLYWCH family member 2 OS=Homo sapiens OX=9606 GN=FLYWCH2 PE=1 SV=1 - [FWCH2_HUMAN]	22.14	1	2	2	2	0	0	0	0	2.48452e+07	0	0	0	0	0	0	0	2.576	8.57	1	1		0															4.11434	13.57	1	1						0
P55268	Laminin subunit beta-2 OS=Homo sapiens OX=9606 GN=LAMB2 PE=1 SV=2 - [LAMB2_HUMAN]	22.14	1	31	31	112	7.12502e+06	5.43743e+06	0	2.8883e+08	4.01496e+08	3.0902e+08	1.24718e+09	1.12805e+09	1.60133e+08	0	390412	0		0			21.5429	4.23	6	7	37.2627	5.51	8	13		0			27.3082	4.84	6	7	49.4734	7.45	10	13	21.5348	4.78	6	6	94.2623	15.41	19
Q9H7C9	Mth938 domain-containing protein OS=Homo sapiens OX=9606 GN=AAMDC PE=1 SV=1 - [AAMDC_HUMAN]	22.13	3	2	2	3	0	0	0	0	0	0	0	0	0	893617	0	0	7.07077	13.11	1	2						0												0								0
O75832	26S proteasome non-ATPase regulatory subunit 10 OS=Homo sapiens OX=9606 GN=PSMD10 PE=1 SV=1 - [PSD10_HUMAN]	22.12	2	4	5	8	0	0	0	8.30266e+07	9.78911e+07	0	0	2.19558e+07	0	0	0	0		0				0				0				0			9.54867	8.41	3	3	6.93531	9.73	2	2		0				0
P29323-2	Isoform 2 of Ephrin type-B receptor 2 OS=Homo sapiens OX=9606 GN=EPHB2 - [EPHB2_HUMAN]	22.11	19	14	15	40	867005	367235	5.35074e+06	4.24168e+07	6.41411e+07	0	2.44665e+08	7.0301e+08	9.52777e+07	0	0	534564		0			9.6678	3.65	3	4	4.8737	2.84	2	2	2.96652	1.62	1	1	16.6639	6.69	5	5	13.723	5.68	4	4		0			25.4032	10.04	6
Q9NSD9	Phenylalanine--tRNA ligase beta subunit OS=Homo sapiens OX=9606 GN=FARSB PE=1 SV=3 - [SYFB_HUMAN]	22.07	2	12	12	36	0	0	0	8.66152e+07	311095532	0	1.02649e+08	9.27834e+07	18025831	0	0	0	10.9293	7.13	4	4		0				0				0			24.9078	14.94	7	7	31.7245	16.3	9	10		0			17.899	13.07	6
[truncated: 2,508 more rows]
[truncated: 44 more columns]

## Sheet: Quan_data
		7. MDA Ctrl CD81+EVs A	8. MDA Ctrl CD81+EVs B	9. MDA Ctrl CD81+EVs D	10. MDA +TGFb CD81+EVs A	11. MDA +TGFb CD81+EVs B	12. MDA +TGFb CD81+EVs D	13. MDA Ctrl CTB+EVs A	14. MDA Ctrl CTB+EVs B	15. MDA Ctrl CTB+EVs D	16. MDA +TGFb CTB+EVs A	17. MDA +TGFb CTB+EVs B	18. MDA +TGFb CTB+EVs D
[truncated: 3,734 more rows]

## Sheet: Legends
Protein accession	Accession number from Uniprot
[truncated: 8 more rows]
